# Supplementary material for: Protein NirP1 regulates nitrite reductase and nitrite excretion in cyanobacteria
Source: Nat Commun. 2024 Mar 1;15:1911. doi: 10.1038/s41467-024-46253-4 (PMC10907346; doi:10.1038/s41467-024-46253-4)
Supplement: Supplementary file 4 — Supplementary Dataset 1, Dataset 2, Dataset 3 and Dataset 10 [file 41467_2024_46253_MOESM4_ESM.xlsx]

## Sheet: Index
Supplementary Datasets	Description
Supplementary Dataset 1	Results of Blast searches for homologs of NirP1.
Supplementary Dataset 2	Data for promotor sequence alignments.
Supplementary Dataset 3	Measurements and statistical analysis of the promoter assay.
Supplementary Dataset 10	Measurement and statistical analysis of nitrate consumption and nitrite excretion assay
Numbers are displayed correctly with decimal symbol defined as "." (dot) and digit grouping symbol defined as "," (comma).

## Sheet: Dataset 1_Blast_NirP1
Supplementary Dataset 1 - Results of Blast of NirP1.	Query	Results	tax_id	tax_name	% identity	alignment length	mismatches	gap opens	q. start	q. end	s. start	s. end	e value	bit score	% positives	result_Sequence
	WP_020862237.1	WP_020862237.1	2640012	unclassified Synechocystis	100	81	0	0	1	81	1	81	8.25e-57	174	100	MSPQMNLFNATASTPVNEIAGGWHGFCQITYNRDTWVKLLEKPGSYAFDEAKLLCQDTSTTWVAWVPDHGEVVLDRSDFYC
	WP_020862237.1	WP_162328539.1	1933929	Synechocystis sp. CACIAM 05	97.531	81	2	0	1	81	1	81	3.57e-55	170	98.77	MSPQMNLFNATASTPVNKIAGDWHGFCQITYNRDTWVKLLEKPGSYAFDEAKLLCQDTSTTWVAWVPDHGEVVLDRSDFYC
	WP_020862237.1	ALJ68211.1	1148	Synechocystis sp. PCC 6803	100	77	0	0	5	81	1	77	2.65e-53	165	100	MNLFNATASTPVNEIAGGWHGFCQITYNRDTWVKLLEKPGSYAFDEAKLLCQDTSTTWVAWVPDHGEVVLDRSDFYC
	WP_020862237.1	QWO82223.1	1148	Synechocystis sp. PCC 6803	98.667	75	1	0	7	81	1	75	2.61e-51	160	100	MFNATASTPVNEIAGGWHGFCQITYNRDTWVKLLEKPGSYAFDEAKLLCQDTSTTWVAWVPDHGEVVLDRSDFYC
	WP_020862237.1	MBE9203401.1	945781	Synechocystis salina LEGE 06099	86.42	81	11	0	1	81	1	81	4.55e-49	154	91.36	MSPQMNLFNVTASMPVNDMAVGWHAFCHITYNRDTWVKLLETPGDYAFDEAKLLCQDSSTTWVAWVPDHGEVVLDRSNFYC
	WP_020862237.1	WP_212720387.1	2732530	Synechocystis sp. PCC 7338	86.42	81	11	0	1	81	1	81	6.68e-49	154	91.36	MSPQMNLFNVTASMPVNDMAVGWHAFCHITYNRDTWVKLLEIPGDYAFDEAKLLCQDSSTTWVAWVPDHGEVVLDRSNFYC
	WP_020862237.1	WP_190598536.1	1142	Synechocystis	83.951	81	13	0	1	81	1	81	1.2e-47	151	91.36	MSPQTNLFNATASMPVNDMAVGWHAFCHITYNRDTWVKLLETPGDYAFDEAKLLCQNSATTWVAWVPDHGEVVLDRSNFYC
	WP_020862237.1	WP_223342265.1	2782213	Synechocystis sp. PCC 7339	85.366	82	11	1	1	81	1	82	3.91e-47	150	90.24	MSPQMNLFNVTASMPVNDMAVGWHAFCHIITYNRDTWVKLLEIPGDYAFDEAKLLCQDSSTTWVAWVPDHGEVVLDRSNFYC
	WP_020862237.1	WP_051738765.1	1147	Synechocystis sp. PCC 6714	81.481	81	15	0	1	81	1	81	2.8e-46	147	86.42	MSPQTNLLNVQASMPVNEMAVGWHAFCQITYNRDTWVKLLRSPGDYAFDQAKLLCQDSSTTWVAWVPDHGQVVLDRGDFYC
	WP_020862237.1	WP_228015235.1	945780	Synechocystis salina	85.714	77	11	0	5	81	1	77	1.16e-45	146	90.91	MNLFNVTASMPVNDMAVGWHAFCHITYNRDTWVKLLETPGDYAFDEAKLLCQDSSTTWVAWVPDHGEVVLDRSNFYC
	WP_020862237.1	AIE74282.1	1147	Synechocystis sp. PCC 6714	85.075	67	10	0	15	81	2	68	3.14e-39	129	91.04	MPVNEMAVGWHAFCQITYNRDTWVKLLRSPGDYAFDQAKLLCQDSSTTWVAWVPDHGQVVLDRGDFYC
	WP_020862237.1	MCC5652585.1	2780408	Nostoc sp. XA013	69.136	81	25	0	1	81	1	81	8.09e-36	121	77.78	MSHQTVSVNSTAPTLANQITSGWNPVCHITYNRDTWVKLLQPPSDYAFDEAKLLCQESPVTWVAWVPDYGEVVLDRSDFYC
	WP_020862237.1	WP_190732387.1	2692842	Nostoc sp. FACHB-888	67.901	81	26	0	1	81	1	81	8.27e-36	121	79.01	MSHQTVSVNSTAPTLANQITSGWNSVCHITYNRDTWVKLLQPPSNYAFEEAKLLCQESPVTWVAWVPDYGEVVLDRSDFYC
	WP_020862237.1	MBW4458312.1	287863	Nostoc indistinguendum CM1-VF10	67.901	81	26	0	1	81	1	81	1.09e-35	120	77.78	MSHQTVSVNSTAPTLANQITSGWNPVCHITYNRDTWVKLLQPPSDYAFDEAKLLCQESPVTWIAWVPDYGEVVLDRSDFYC
	WP_020862237.1	WP_229557590.1	2780407	Nostoc sp. XA010	67.901	81	26	0	1	81	1	81	2.83e-35	120	77.78	MSHQTVSVNSTAPTLANQITSGWNPVCHITYNRDTWVKLLQPPSVYAFEEAKLLCQESPVTWVAWVPDYGEVVLDRSDFYC
	WP_020862237.1	RCJ41956.1	1356359	Nostoc punctiforme NIES-2108	67.901	81	26	0	1	81	1	81	3.26e-35	119	77.78	MSHQTVSVNSTAPTLANQITSGWNPVCHITYNRDTWVKLLQPPNGYAFEEAKLLCQESPVTWVAWVPDYGEVVLDRSDFYC
	WP_020862237.1	MBW4565201.1	287848	Mojavia pulchra JT2-VF2	66.667	81	27	0	1	81	1	81	8.28e-35	119	77.78	MSHQTVSVNSTAPTLANQLTSGWNPVCHITYNRDTWVKLLQPPNDYAFEEAKLLCQESPVTWVAWVPDYGEVVLDRSDFYC
	WP_020862237.1	WP_096679983.1	1973475	Nostoc sp. NIES-2111	66.667	81	27	0	1	81	1	81	1.97e-34	117	76.54	MSFQTVSVNSTAPTLANQITSGWNPVCHITYNRDTWVKLLQPPSDYAFEEAKLLCQESQVTWVAWVPDYGEVVLDRSQFYC
	WP_020862237.1	BAT54730.1	1751286	Nostoc sp. NIES-3756	66.667	81	27	0	1	81	1	81	2.48e-34	117	76.54	MSFQTVSVNSTAPILANQITSGWNPVCHITYNRDTWVKLLQPPSDYAFEEAKLLCQESSVTWVAWVPDYGEVVLDRSQFYC
	WP_020862237.1	WP_193932732.1	693223	Gloeocapsopsis crepidinum	68.421	76	24	0	6	81	7	82	3.36e-34	117	77.63	MSLQSTNPICLPAPAPLSAIASGWNPVCQITYTRDTWVKLLQSPSEYAFDEAKLLCQESPDTWLAWVPDHGEVVLDRSDFYC
	WP_020862237.1	WP_100903427.1	1306274	Nostoc flagelliforme	66.667	81	27	0	1	81	1	81	6.04e-34	116	76.54	MSHQTVSVHSTAPTLANQITSGWNPVCHITYNRDTWVKLLQPPSDYAFDEAKLLCQESPVTWVAWVPGYGEVVLDRSDFYC
	WP_020862237.1	WP_193948609.1	1828643	Nostoc sp. LEGE 12450	65.432	81	28	0	1	81	1	81	7.68e-34	116	75.31	MSHQTVSVNSTAPTLANQITSSWKPVCHITYNRDTWVKLLQPPSDYAFEEAKLLCQESPVTWVAWVPNYGEVVLDRSDFYC
	WP_020862237.1	RCJ39111.1	1844469	Nostoc minutum NIES-26	64.198	81	29	0	1	81	1	81	1.23e-33	115	76.54	MSHQTVSVNSTAPTLANQLTSGWNPVCHITYNRDTWVKLLQPPSDYAFEEAKLLCQESPVAWVAWVPDYGEVVLERSDFYC
	WP_020862237.1	WP_224087366.1	2764711	Nostoc sp. MS1	69.863	73	22	0	9	81	9	81	2.41e-33	115	79.45	MSLPTVSVNLTASTLANQITSGWNPVCHITYNRDTWVKLLQPPSDYAFEEAKLLCQESPVAWVAWVPDYGEVVLDRSQFYC
	WP_020862237.1	MBN3957815.1	2815392	Nostoc sp. NMS8	65.432	81	28	0	1	81	1	81	2.84e-33	115	75.31	MSHQTVSVNSTAPTLATQIPSDWNPVCHITYNRDTWVKLLQPPSDYAFEEAKLLCQESSVTWVAWVPDYGEVVLDRGDFYC
	WP_020862237.1	RCJ24015.1	1844469	Nostoc minutum NIES-26	62.963	81	30	0	1	81	1	81	5.54e-33	114	75.31	MSHQTVSVNSAAPTLANQLTSGWNPVCHITYNRDTWVKLLQPPSDYAFEEAKLLCQESPVAWVAWVPDYGEVVLERSDFYC
	WP_020862237.1	NJR58678.1	2720403	Cyanobacteria bacterium CRU_2_1	72.222	72	20	0	10	81	10	81	1.26e-32	113	77.78	MFLQTTSGYAPASPLEKAIAAGWNPVCHITYNRDTWVKLLQRPSEYASDEAKLLCQDTLNTWIAWVPDHGEVVLDRGDFYC
	WP_020862237.1	WP_016874119.1	1124	Chlorogloeopsis fritschii	65.432	81	26	1	3	81	2	82	1.65e-32	113	75.31	MPLPTTYSAYSPTPVLEGAIASGWNPVCHITYNRDTWVKLLQPPSEYGFDEAKLLCQESPDTWVAWVPDHGEVVLNRSQFYC
	WP_020862237.1	MBF2007567.1	2774336	Chlorogloeopsis fritschii C42_A2020_084	65.432	81	26	1	3	81	2	82	2.01e-32	112	75.31	MPIPTTYSAYSPTPVLEGAIASGWNPVCHITYNRDTWVKLLQPPSEYGFDEAKLLCQESPDTWVAWVPDHGEVVLNRSQFYC
	WP_020862237.1	WP_190574481.1	2692768	Alkalinema sp. FACHB-956	65.432	81	28	0	1	81	1	81	5.25e-32	111	74.07	MSLQTALDYAPASPLERAIAAGWNPVCHITYNRDTWVRLLQTLSDYAFDEAKLLCQESPTTWVAWVPDHGEMILDRSAFYC
	WP_020862237.1	MBD0387672.1	2769069	Nostoc sp. C3-bin3	72.308	65	18	0	17	81	3	67	1.3e-31	110	84.62	MANQITSGWNPVCHITYNRDTWVKLLQPPSDYAFEEAKLLCQESPVTWIAWVPDYGEVVLDRSDFYC
	WP_020862237.1	WP_015190943.1	1173026	Gloeocapsa sp. PCC 7428	71.429	70	18	1	14	81	13	82	3.19e-31	109	80	MSLQSSNQICRLTPALEGAIAASWNPVCHITYTRDTWVKLLQSPSEYAFDEAKLLCQESSDTWLAWVPDHGEVLLDRSDFYC
	WP_020862237.1	NJL48952.1	2720474	Leptolyngbyaceae cyanobacterium SM2_5_2	62.195	82	30	1	1	81	1	82	4.34e-31	109	71.95	MSLQTTFLSYAPASPLERAIADGWNPVCHITYNRDTWVKLLQLPSEYAFGEAKLLCQESPETWVAWVPDHGEVVLDHGDFYC
	WP_020862237.1	NJN87478.1	2720454	Leptolyngbyaceae cyanobacterium SL_7_1	73.846	65	17	0	17	81	18	82	4.44e-31	109	81.54	MFIPTPDSTYLPISALKDAIASGWQPVCQITYNRDAWVKLLQTSSVYGFDEAKLLCQESATTWVAWVPDQGEVVLDRSDFYC
	WP_020862237.1	WP_226594560.1	467598	Microseira wollei	77.778	63	14	0	19	81	20	82	9.46e-31	108	84.13	MSLQTIHTVCPPAPALEGAIASGWNPVCHITYTRDTWVKLLQRKSEYAFDEAKLLCQDSSDTWVAWVPDFGEVVLDRSDFYC
	WP_020862237.1	WP_223983210.1	448371	Rivularia sp. IAM M-261	71.212	66	19	0	16	81	17	82	1.73e-30	107	80.3	MSLKTTHPVCSPTPALVKAIVSGWNPVCHITYTRDTWVKLLQAPSEYAFDEAKLLCQESSDTWVAWVPDYGEVILDRSHFYC
	WP_020862237.1	HBL59928.1	2055779	Cyanobacteria bacterium UBA8803	73.016	63	17	0	19	81	20	82	2.77e-30	107	80.95	MSLQTSYAIGLPAPALERAIASGWNPVCHITYNRDAWVKLIQPPSEYGFDEAKLLCQESSDTWAAWVPDHGEVVLDRSQFYC
	WP_020862237.1	WP_254563945.1	2954806	Oscillatoria sp. HE19RPO	60.494	81	32	0	1	81	1	81	6.13e-30	106	70.37	MSLSTVPVNTTVPTRVNEITTGWNPACHITYNRDSWVKLLNPPSEYAADEAKLLCQESDTTWIAWVPGYGEVTLEETDFYC
	WP_020862237.1	MCL6432767.1	2855467	Leptolyngbyaceae cyanobacterium HOT.MB2.61	61.728	81	31	0	1	81	1	81	1.27e-29	105	70.37	MSLQTALDYAPAFPLERAVADGWNPVCHITYNRDIWVKLIQPPSDYAFDEAKLLCQESPETWVAWVPGHGEVVLDRNQFYC
	WP_020862237.1	WP_073548195.1	329163	Chroogloeocystis siderophila	68.571	70	20	1	14	81	13	82	1.53e-29	105	78.57	MSLQSSNQICRLTPAIEGAITASWNPVCHITYTRDTWVKLLQSPGEYAFAEAKLLCQESSDTWLAWVPDHGEVLLDQSDFYC
	WP_020862237.1	WP_073591910.1	71191	Phormidium ambiguum	66.154	65	22	0	17	81	18	82	1.73e-29	105	80	MAFQTIDPVCLSIPAIESAIASGWKPVCHITYNRDAWVKLIQPPSEYSFDEAKLLCQESPDTWVAWVPDHGEIILDKSQFYC
	WP_020862237.1	WP_224178450.1	2853227	Calothrix sp. PCC 7716	63.158	76	26	1	8	81	7	82	1.97e-29	105	73.68	MSLQTTYSVCSPTPALVRAIVSGWNPVCHITYTRDTWVKLLLAPSEYAFDEAKLLCQESPDTWVAWVPDYGEVILDRSHFYC
	WP_020862237.1	WP_104546994.1	1378066	Chroococcidiopsis sp. TS-821	73.016	63	17	0	19	81	20	82	2.57e-29	105	80.95	MSLQSTEPICRPVSAKEVAIAASWNPVCHITYTRDTWVKLLQSPSDYAFDEAKLLCQESLETWRAWVPDYGEVVLDRSDFYC
	WP_020862237.1	WP_127083849.1	32056	Dulcicalothrix desertica	68.182	66	21	0	16	81	17	82	2.68e-29	105	78.79	MSLQTTHPVCSPTPALLRAIVSGWNPVCHITYTRDTWVKLLQAPSEYAFDEAKLLCQESPDTWVAWVPDYGEVILDRSHFYC
	WP_020862237.1	MBW4604643.1	2839656	Calothrix sp. FI2-JRJ7	68.182	66	21	0	16	81	17	82	3.09e-29	104	78.79	MSLQTTHSVCSPTPALVRAIVSGWNPVCHITYTRDTWVKLLQAPSEYAFDEAKLLCQESPDTWVAWVPDYGEVILDKSHFYC
	WP_020862237.1	WP_073622087.1	1137096	Calothrix sp. HK-06	66.667	66	22	0	16	81	17	82	3.9e-29	104	78.79	MSLQTTHSVCSPAPALVRAIVSGWNPVCHITYTRDTWVKVLQAPSEYAFDEAKLLCQESPDTWIAWVPDYGEVILDRSHFYC
	WP_020862237.1	WP_096694277.1	2619626	unclassified Calothrix	69.697	66	20	0	16	81	17	82	5.85e-29	103	78.79	MSLQTTHPVCSPAPALLRAIASGWNPVCHITYTRDTWVKLLLSPSEYAFDEAKLLCQKSSDTWVAWVPDYGEVILDKSYFYC
	WP_020862237.1	WP_019492049.1	32057	Calothrix sp. PCC 7103	66.667	66	22	0	16	81	17	82	6.11e-29	103	78.79	MSLQTTHSVCSPTPALVRAIVSGWNPVCHITYTRDTWVKVLQAPSEYAFDEAKLICQESPDTWVAWVPDYGEVILDRSHFYC
	WP_020862237.1	WP_161826801.1	2918835	Petrachloros mirabilis	60.494	81	31	1	1	81	1	80	6.66e-29	103	71.6	MSPRLNLQCETAIAPDSQISGWDAVCHITYTRDTWVKLLRAPSEYAAAEAKLLCQESPNTWVVWVPGYGEIVLDRSYFYC
	WP_020862237.1	WP_105219237.1	2859516	Gloeocapsopsis dulcis	64.474	76	27	0	6	81	7	82	8.3e-29	103	68.42	MSLQTTNLVCLPAPALEGAIASGWKPVCHITYTRDTWVKLLQLPSEYAFDEAKLLCQESLDTWSAWVPDHGEVVLHRSHFYC
	WP_020862237.1	BAU44149.1	1080068	Leptolyngbya sp. O-77	71.429	63	18	0	19	81	19	81	1.41e-28	103	85.71	MSLYPTDTARLTLDLEQAIAQGWNPVCRITYNRDTWVNLLQPLSAYSFNEAKLLCQEASGSWVAWVPDYGEVVLDRSDFYC
	WP_020862237.1	WP_172355649.1	2303528	Thermoleptolyngbya	71.429	63	18	0	19	81	19	81	1.46e-28	103	85.71	MSLYPTDTARLTLDLERAIAQGWNPVCRITYNRDTWVNLLQPLSAYSFNEAKLLCQEASGSWVAWVPDYGEVVLDRSDFYC
	WP_020862237.1	MBF2086555.1	2747799	Thermoleptolyngbya sp. C42_A2020_037	71.429	63	18	0	19	81	19	81	1.46e-28	103	85.71	MSLYPTDTARLTIDLEQAIAQGWNPVCRITYNRDTWVNLLQPLSAYSFNEAKLLCQEASGSWVAWVPDYGEVVLDRSDFYC
	WP_020862237.1	NJK76289.1	2720483	Microcoleus sp. SU_5_6	69.841	63	19	0	19	81	18	80	2.57e-28	102	79.37	MSLQTSHPVDPSALESAIASGWNPVCHITYNRDAWVKLLQPPSEYAFGEAKLLCQESPNTWIAWIPDCGEVVLDRSHFYC
	WP_020862237.1	HIK09410.1	2774340	Oscillatoriaceae cyanobacterium M33_DOE_052	59.259	81	33	0	1	81	1	81	4.47e-28	102	67.9	MHLQTTYAVASPTPTFLETAPTWNPVCHITYTRDTWVKLLELPSKYAYDEAKLLCQESGNTWVVWVPDCGEVILDRSDFYC
	WP_020862237.1	WP_215607772.1	2651728	Leptothoe spongobia	63.768	69	25	0	13	81	14	82	6.97e-28	101	73.91	MLLQASAPVCPLVSEPEAETAPNWYSVCQINYTRDTWVKLLQPPSYFAYDKAKLLCQTSEDTWAAWVPDHGEVLLDRSHFYC
	WP_020862237.1	WP_199246127.1	222819	[Phormidium] sp. ETS-05	58.025	81	34	0	1	81	1	81	7.24e-28	101	67.9	MPLQATYAVASPTPTVSETAPTWNPVCHITYTRDTWVKLLELPSKYAYDEGKLLCQESGNTWVVWVPDCGEVILDHSDFYC
	WP_020862237.1	HBE57970.1	2055775	Cyanobacteria bacterium UBA11366	65.079	63	22	0	19	81	20	82	1.42e-27	100	79.37	MTIETIDRVCLPTSGLEIAIASGWKPVCHITYNRDAWVKLIEPPSEYAFDEARLLCPESPDTWIAWIPDYGEIVLDKSHFYC
	WP_020862237.1	WP_163670051.1	2950184	Adonisia turfae	62.319	69	26	0	13	81	14	82	2.23e-27	100	73.91	MLLQASAPTCPLVSEPEVEPAPSWYSVCQLNYTRDTWVKLLQPPSYFAYDKAKLLCQASENTWAAWVPDHGEVLLDRSHFYC
	WP_020862237.1	NJO70725.1	2720431	Oscillatoriales cyanobacterium RM1_1_9	58.025	81	34	0	1	81	1	81	2.37e-27	100	67.9	MSLHIIPFVSSAPALEAAIASGWSPVCQITYSRDTWVKLIQPLSDYSFDEAKLLCQASPNNWTAWVPDQGEVVLDRSHFYC
	WP_020862237.1	NJR67701.1	2720405	Synechococcales cyanobacterium CRU_2_2	58.537	82	33	1	1	81	1	82	2.9e-27	99.8	71.95	MSLQAVYPVASPSSPLEEAIATGWNPTCRITYNRDAWVKLLHLPSESACDEAQLLCQESPDTWIAWVPNHGEAVLNRSHFYC
	WP_020862237.1	WP_006518668.1	102129	Leptolyngbya sp. PCC 7375	62.319	69	26	0	13	81	14	82	5.13e-27	99.4	73.91	MLLQASAPTCPLVSEPEVEPAPSWYSVCQLNYTRDTWVKLLQPPSYFAYDKAKLLCQASDDTWAAWVPDHGEVLLDRSHFYC
	WP_020862237.1	HIK14737.1	2747805	Leptolyngbyaceae cyanobacterium M33_DOE_097	58.537	82	33	1	1	81	1	82	6.18e-27	99	68.29	MSSQITDSAAQTALALERAIASGWKPVCHITYNRDAWVKLLHPPSEYGFNEAKLLCQESNDTWVAWVPEYGEVRLDKSQFYC
	WP_020862237.1	WP_163698040.1	2950184	Adonisia turfae	56.79	81	29	1	7	81	2	82	6.67e-27	99	67.9	MLLQASAPTCPLVPEPEVEPAPSWYSVCQLNYTRDTWVKLLQPPSYFAYDKAKLLCQASDDTWAAWVPDHGEVLLDRSHFYC
	WP_020862237.1	PSB07392.1	2107700	filamentous cyanobacterium CCP2	55.405	74	33	0	8	81	8	81	7.56e-27	98.6	72.97	MLRTETPYPTNSLVPDVEAASTWNLVCHITYDRSSWVKLIQPPSEYSFDEAMLLCQESPTTWIAWIPDYGEVVLDRGDFYC
	WP_020862237.1	PIG93588.1	2049454	Gloeocapsopsis sp. IPPAS B-1203	69.841	63	19	0	19	81	22	84	1.25e-26	98.2	76.19	MSISLQTTNPVCPPTPALEGAIASGWKPVCHITYTRDTWVKLLQLPSEYAFDEAKLLCQESPDTWNAWIPDCGEVVLHRSHFYC
	WP_020862237.1	RMF62272.1	2420337	Cyanobacteria bacterium J069	66.667	63	21	0	19	81	20	82	1.81e-26	97.8	79.37	MSLHATHSADLSAQELEKAIALGWNPVCHITYSRDAWVKLLQPLSAYSFQEAKLLCQAAADRWVAWVPDHGEVILNRSDFYC
	WP_020862237.1	WP_193967986.1	2777968	Nodosilinea sp. LEGE 07088	70	60	18	0	22	81	19	78	1.87e-26	97.8	78.33	MALQQTLQPKPGSDNDFPSWNAICHITYTRDTWVKLLQAPSVYAADEAKLLCQASNNSWVVWVPDHGEVVLDRSHFYC
	WP_020862237.1	NET09568.1	2607785	Symploca sp. SIO2B6	69.492	59	18	0	23	81	13	71	2.37e-26	97.1	79.66	MEPTQDTATIPQWYPVCHITYNRDSWVKLLEPLSEYSFDEAKLLCQDAPNTWIAWVPDYGEAILDRSQFYC
	WP_020862237.1	WP_228055195.1	693223	Gloeocapsopsis crepidinum	68.254	63	20	0	19	81	22	84	2.46e-26	97.4	76.19	MSISLQTTNPVCPPTSALEGAIASGWKPVCHITYTRDTWVKLLQLPSEYAFDEAKLLCQESPDSWNAWIPDCGEVVLQRSHFYC
	WP_020862237.1	MBE9192703.1	588587	Gloeocapsopsis crepidinum LEGE 06123	68.254	63	20	0	19	81	20	82	2.74e-26	97.4	76.19	MSLQTTNPVCPPTSALEGAIASGWKPVCHITYTRDTWVKLLQLPSEYAFDEAKLLCQESPDSWNAWIPDCGEVVLQRSHFYC
	WP_020862237.1	WP_193991876.1	1202	Leptolyngbya ectocarpi	61.194	67	26	0	15	81	14	80	3.49e-26	97.1	71.64	MLLQASAPVCPLEPEAETAPAWYSVCQINYTRDTWVNLIQPPSYFAYDKAKLLCQTAEDTWAAWVPDHGEVLLDRSHFYC
	WP_020862237.1	HIK33081.1	2774342	Oscillatoriales cyanobacterium M4454_W2019_049	63.38	71	26	0	11	81	12	82	5.54e-26	96.7	73.24	MSLQTIDRVAQSATALKSAIASSPNPVCHITYTRDTWVKLLPTLGEYAFDEAKLLCQESPNTWVAWVPDLGEVILDRSHFYC
	WP_020862237.1	NEQ51638.1	2607780	Leptolyngbya sp. SIO3F4	61.538	65	25	0	17	81	18	82	5.72e-26	96.7	75.38	MLLQVKAPVCPLLPEQESETAPSWYSVCQINYTRDTWVKLLQPPSYFAYDKAKLLCEASENTWAAWVPSHGEVLLDRSHFYC
	WP_020862237.1	WP_190714564.1	2692846	Oscillatoria sp. FACHB-1406	59.459	74	29	1	9	81	9	82	6.31e-26	96.7	74.32	MPFSTIDSNSLSATALEKAIASGWNPVCHMTYNRDAWVKLLQPLNEYGFDEAKLLCQESADTWVAWVPDSGEVRLHRSQFYC
	WP_020862237.1	RMG13647.1	2420338	Cyanobacteria bacterium J055	63.38	71	26	0	11	81	12	82	6.5e-26	97.1	73.24	MSLQTIDRVAQSATALKSAIASSPNPVCHITYTRDTWVKLLPTLGEYAFDEAKLLCQESPNTWVAWVPDLGEVILDRSHFYCEFGAIEESKNERRL
	WP_020862237.1	WP_027846931.1	996925	Mastigocoleus testarum	60.274	73	28	1	9	80	6	78	9.52e-26	95.9	72.6	MQLKANYPACTLVPEIKTSGWKPICKITYNRNSWVKLLQLPNEYSFDEAMLLCQESPEAWVAWVPGHGEILLARSDFYS
	WP_020862237.1	MBW4652186.1	2057771	Kaiparowitsia implicata GSE-PSE-MK54-09C	65.079	63	22	0	19	81	20	82	1.37e-25	95.5	76.19	MSFPTSYLGGLSSRELERAIASGWKPVCHITYTRDAWVKLLQPPSEYSDDEAKLLCQEASDNWVAWVPNHGEVILNQSHFYC
	WP_020862237.1	WP_073610395.1	126344	Phormidium tenue	67.213	61	20	0	20	80	14	74	3.01e-25	94.7	75.41	MIPQVHSQTDRKPAAGWQPVCHITYTRDTWVKLAQPPSAYAADEAKLLCQESPDTWVAWVPDHGETVLHKSHFYA
	WP_020862237.1	MBF2087361.1	2774345	Synechococcales cyanobacterium K32_A2020_035	62.319	69	25	1	14	81	11	79	4.62e-25	94.4	68.12	MSLITTNSPDTSVQGAAIAWQHPVCHITYNRDTWVQLFHPPSEYGAQEAKLLCQSSQTAWVAWVPNHGEIVLDRSHFYC
	WP_020862237.1	WP_204152456.1	2767772	Leptolyngbya sp. CCY15150	62.319	69	25	1	14	81	11	79	6.77e-25	94	68.12	MSLITTDSPDTSVQGAAIAWQHPVCHITYNRDTWVQLFHPPSEYGAQEAKLLCQSSQTAWVAWVPNHGEIVLDRSHFYC
	WP_020862237.1	TVQ18252.1	2480212	Leptolyngbya sp. DLM2.Bin15	65.517	58	20	0	24	81	22	79	1.04e-24	93.2	75.86	MSLSTTNSPDTSVQEAAIALQHPVCHITYNRDTWVQLFHPPSEYGAEEAKLLCQSSQTAWVAWVPNHGEILLDRSHFYC
	WP_020862237.1	NJL49558.1	2720474	Leptolyngbyaceae cyanobacterium SM2_5_2	69.492	59	18	0	22	80	12	70	1.3e-24	92.8	74.58	MQATLEDTDIKSWHPACHITYTRDTWVTLLQLPSQYAAREAKLLCQASPNTWVAWVPDHGEIVLDRSHFYR
	WP_020862237.1	WP_166283516.1	207921	Lyngbya confervoides	62.069	58	22	0	24	81	25	82	1.3e-24	93.2	82.76	MSLPTAYSVQPLASEATADLNPEGYPVCRITYNRDAWVKMLQPPNEYSAEDAKLLCQESENTWVAWVPDHGEIILDRSNIYC
	WP_020862237.1	MBW4485282.1	337900	Tildeniella torsiva UHER 1998/13D	67.213	61	20	0	20	80	14	74	1.58e-24	92.8	73.77	MIPQVHSQTDRKPAAGWQPVCHITYTRDTWVKLANLPNAYAADEAKLLCQESPDTWVAWVPDHGETVLHKSHFYA
	WP_020862237.1	WP_226573006.1	467598	Microseira wollei	64.062	64	23	0	17	80	18	81	3.77e-24	92	76.56	MTLQTIDPVCLPTPALESAIAPTWNPVCHITYTRDTWVKLLQRKSEYAFDEAKLLCQESPDTWVAWVPDCGQVVLHKSHFYS
	WP_020862237.1	WP_190752740.1	2692832	Nodosilinea sp. FACHB-131	67.213	61	20	0	20	80	14	74	5.1e-24	91.3	73.77	MIPQVHSQTDRKPAAGWQPVCHITYTRDTWVKLAEPLSAYAADEAKLLCQESPDTWVAWVPDHGETVLHKSHFYA
	WP_020862237.1	PZV07416.1	47254	Leptolyngbya sp.	63.934	61	22	0	20	80	14	74	6.85e-24	91.3	73.77	MIPQVHSQTDRKPAASWQPVCHITYTRDTWVKLTSQPSAFAADEAKLLCQESPDTWVAWVPDHGETVLHKSHFYA
	WP_020862237.1	WP_190520676.1	2628167	unclassified Nodosilinea	65.574	61	21	0	20	80	14	74	2.24e-23	89.7	72.13	MIPQVHSQTDRKPAAGWQPVCHITYTRDTWVKLAEPLSAYAADEAKLLCQESPDTWVVWVPDHGETVLHKSHFYA
	WP_020862237.1	WP_190624809.1	3028117	Cyanophyceae	65.574	61	21	0	20	80	14	74	4.18e-23	89	72.13	MIPQVHSQTDRKPAAGWQPVCHITYTRDTWVKLAQPLSAYAADEAKLLCQASPDTWVAWVPDHGETVLHKSHFYA
	WP_020862237.1	WP_193801812.1	102235	Cyanobacterium stanieri	50.617	81	40	0	1	81	1	81	5.2e-23	89	66.67	MSMQLTSNPANVVTEQEAIAPDWSPVCHITYNRDSWVKLNQAPSAYSQEEALLLCEEKSGTWVSWVPGYGEVTLNKSEFYC
	WP_020862237.1	MBE9170371.1	1828827	Pleurocapsales cyanobacterium LEGE 06147	64.407	59	21	0	23	81	12	70	5.61e-23	88.6	81.36	MPETRDKTTLTWNPVCHITYNRDSWVKLLVLPSEYSSDKALLLCQESVDTWVAWVPDYGEVLLNRSNFYC
	WP_020862237.1	WP_017301280.1	416001	Nodosilinea nodulosa	53.75	80	31	1	1	80	1	74	6.2e-23	88.6	62.5	MTPQLHSQANVKSAAAWQPVCHITYTRDTWVKLTNLPNEYAAAEAKLLCQESPDTWVAWVPDHGETVLHKSHFYA
	WP_020862237.1	WP_071827578.1	1615909	Geminocystis sp. NIES-3708	50.649	77	31	1	12	81	6	82	1.63e-22	87.8	67.53	MVTQFASMPVNLESEVQKSIVTNWNPVCHITYNRDSWVKLSQSPNIYSEEEALLLCEKSSGVWVSWVPGYGEIILDKSEFYC
	WP_020862237.1	WP_225907465.1	1115757	Leptolyngbya sp. BL0902	61.905	63	24	0	19	81	17	79	1.83e-22	87.8	73.02	MANPVLKSLPSWGSGAIAAPNYPTCQLNYTRDTWVKLRQTPNPYAADEAKLLCRDAGHAWVVWVPNHGEVVLDRSEFWC
	WP_020862237.1	MBW4463228.1	1602008	Nodosilinea sp. WJT8-NPBG4	62.295	61	23	0	20	80	14	74	2.52e-22	87	72.13	MIPQVHSQTDRQPAAGWQPVCHITYTRDTWVKLVNLSNAFAADEAKLLCQESPDTWVVWVPDHGETVLHKSHFYA
	WP_020862237.1	PSN10398.1	2107701	filamentous cyanobacterium CCP5	58.824	68	28	0	13	80	7	74	4.77e-22	86.7	64.71	MIPQLYSQPGAKTNLSWQPVCHITYTRDTWVKLTHLPNEYAADEAKLLCQASPDSWVAWVPDHGETVLHKSHFYV
	WP_020862237.1	PZO36617.1	268115	Shackletoniella antarctica	58.73	63	26	0	19	81	13	75	9.2e-22	85.9	71.43	MTLQLYSQSEAAIAPDWNPVCHITYTRDTWVKLSQFPSEYAAEEAQLLCPESPDSWVVWVPDHGEVVLHKRHFYC
	WP_020862237.1	WP_035984608.1	1229172	Leptolyngbya sp. KIOST-1	53.75	80	31	2	1	80	1	74	9.82e-22	85.5	61.25	MTPQLQSQADASAVSSWPPLCHITYTRDTWVTLAQRPSGYAAAEAKLLCQATPDTWVAWVPDHGETLLHKSHFYV
	WP_020862237.1	AUC60707.1	2054282	Cyanobacterium sp. HL-69	50	80	40	0	2	81	18	97	1.09e-21	86.3	66.25	MVSVDYKLRNHKTLYLWSAEMLVKLATTTDKVKSDTPCWSPVCHITYNRDSWVKLNEAPSDYSQEEALLLCEEKAGIWVSWVPGYGEVVLDKSEFYC
	WP_162328539.1	WP_169612430.1	2546229	Nodosilinea sp. P-1105	52.5	80	32	1	1	80	1	74	1.61e-22	87.8	65	MAPQLQTQTETTAAYDWNPACHITYTRDTWVQLTDLPSAYAADAAQLLCQESPDYWVTWVPDHGEVVLHRSQFYI
	WP_162328539.1	PZV21612.1	47254	Leptolyngbya sp.	60.317	63	25	0	19	81	13	75	4.87e-22	86.3	69.84	MTLQLYSQSEVAIAPDWSPVCHITYTRDTWVKLSLLPSEYAAEEAQLLCPESPDSWVVWVPDHGEVVLHKRHFYC
	WP_162328539.1	PSR19462.1	2107704	filamentous cyanobacterium CCP3	52.5	80	32	1	1	80	1	74	5.2e-22	86.3	61.25	MTPQLQSQSDAKLAPNWPPVCHIAYTRDTWVTLANRPSEYAAAEAKLLCQASPDTWVAWVPDHGETVLHKSHFYV
	ALJ68211.1	WP_194059092.1	2777966	Nodosilinea sp. LEGE 06152	57.143	63	27	0	14	76	12	74	2.3e-21	84.7	68.25	MTPQLQSQADAQLTSGWPPVCHIAYTRDTWVTLADRPNEYAAAEAKLLCQASPDTWVAWVPDHGETLLHKSHFYV
	MBE9203401.1	MBL1208802.1	2604140	Geminocystis sp. GBBB08	49.351	77	32	1	12	81	6	82	1.01e-22	88.2	67.53	MVTQLASMPSNLESKVQDSISTNWNPVCHITYNRDSWVKLFQSPSAYSEKEALLLCEKSAGIWVSWVSGYGEIILDKSEFYC
	WP_190598536.1	WP_066121332.1	1617448	Geminocystis sp. NIES-3709	51.351	74	32	1	12	81	6	79	1.92e-22	87.4	67.57	MVVKFAPMPTLELENSSTKNWNPVCHITYNRDSWVKLNQSPSDYSQEEALLLCEKYPGIWVSWVPGYGEIILDKSEFYC
	WP_051738765.1	MBF2055774.1	2747814	Cyanobacterium sp. T60_A2020_053	47.297	74	37	1	8	81	14	85	5.46e-21	84	71.62	MLTQLKSVSSPTELDVQEGFSVDKINCNSVCHITYNRDSWVKLYQCPSAYAEEEALLLCEQSSGVWVSWIPNHGEALLDKSEFYC
	MCC5652585.1	AFZ48797.1	292563	Cyanobacterium stanieri PCC 7202	60	75	29	1	8	81	3	77	6.92e-27	98.6	76	MVVKSVSVAKAESVKSTDWSPVCHITYNRDSWVKLNKPVSEYSQSEALLLCEESAGVWVSWVPEYGEVILDKSDFYC
	MCC5652585.1	WP_017294611.1	669359	Geminocystis herdmanii	55	80	29	1	2	81	10	82	1.12e-25	95.9	72.5	MLVQLAPVSSNVELEVNNSSPTNWNPVCHITYNRDSWVKLNQSPNEYSDSEALLLCEKSPGVWVSWVAGYGEFTLDKSEFYC
	RCJ41956.1	AFZ52745.1	755178	Cyanobacterium aponinum PCC 10605	66.667	60	20	0	22	81	38	97	5.98e-25	94.4	83.33	MSVQVRSINCSVELNHLVTGKEKSLAIPDDVKADNLLGWNPVCLITYNRDSWVKLNQAPNPYAEEEALLLCEKVPGVWVSWIPGHGEMLLDKSEFYC
	RCJ41956.1	PHV62015.1	2047986	Cyanobacterium aponinum IPPAS B-1201	66.667	60	20	0	22	81	38	97	8.06e-25	94.7	83.33	MSVQVRSINCSVELNHLVTGKEKSLAIPDDVKADNLLGWNPVCLITYNRDSWVKLNQAPNPYAEEEALLLCEKVPGVWVSWIPGHGEMLLDKSEFYCVNNYYHFGSITSRRVNY
	MBW4565201.1	WP_199295527.1	379064	Cyanobacterium aponinum	66.667	60	20	0	22	81	2	61	7.1e-25	93.2	83.33	MGWNPVCLITYNRDSWVKLNQAPNPYAEEEALLLCEKVPGVWVSWIPGHGEMLLDKSEFYC
	BAT54730.1	WP_069790861.1	1562720	Cyanobacterium sp. IPPAS B-1200	64.516	62	22	0	20	81	16	77	8.91e-25	93.6	82.26	MLVKLATTTDKVKSDTPCWSPVCHITYNRDSWVKLNEALSDYSQQEALLLCEEKAGIWVSWVPGYGEIVLDKSEFYC
	WP_193932732.1	WP_194025711.1	2777970	Nodosilinea sp. LEGE 07298	74.138	58	15	0	24	81	17	74	1.54e-25	95.5	79.31	MTPQLQSQADATHTLDWPPVCHITYTRDTWVTLANLPNEYAAAEAKLLCQASPDTWVAWVPDHGETVLHKSHFYV
	WP_100903427.1	WP_206602565.1	379064	Cyanobacterium aponinum	65	60	21	0	22	81	2	61	8.3e-25	93.6	85	MGWNPVCLITYNRDSWVKLNQAPNPYAEEEALLLCEKVPGVWVSWIPGHGEMLLDKSEFYCVNNYYHFGSITSRRVNY
	WP_193948609.1	HIK06774.1	2747804	Trichormus sp. M33_DOE_039	66.154	65	22	0	15	79	19	83	3.69e-25	94.7	81.54	MPLPATDSIYSLLPELECLQNFISTTWIPVGDITDNGDTWVKLLQSPSEYSCDEAKLLCQESPDTWIAWIPNYGEIILHRSSFC
	RCJ39111.1	MBJ7899872.1	2775578	Cyanobacteria bacterium RI_101	64.516	62	22	0	20	81	11	72	2.28e-24	92.4	74.19	MSLQLASRAATASRFPVCHITYTRDTWVNLFAPLTSYASSEAKLLCQASPNTWVVWVPDHGQAILERSEFYC
	WP_016874119.1	WP_228060673.1	2692782	unclassified Coleofasciculus	74.603	63	16	0	1	63	1	63	9.49e-27	98.2	77.78	MSLQTTPSVCLPAPALEKAIASGWNPVCHITYNRDAWVKLIQSLSEYAFDEAKLLCQVSPNTWQSLGARSW
	WP_015190943.1	NJR40750.1	2720411	Leptolyngbyaceae cyanobacterium CSU_1_4	60	80	32	0	1	80	1	80	2.17e-27	100	71.25	MSLRSNYPSCLLKPEAKEMIALASKLVCHVAYNRDTWVKLFQVPSEYCADEALLLCQESFDTWVAWIPGYGEMLLDRSHFGVAEFGS
	WP_011244559.1	WP_011244559.1	32046	Synechococcus elongatus	100	75	0	0	1	75	1	75	3.12e-50	157	100	MSTILPVSQGIAASDRFVPMPRQWVQLRDRCSEYSYDRALLMCEALNDAWIAWVPDHGEVTLERHQFLQLAESIA
	WP_011244559.1	WP_208677111.1	32046	Synechococcus elongatus	82.609	69	12	0	1	69	1	69	2.15e-39	130	94.2	MSTIIPISQGITSAETFVPMPRQWVQLRDRCSEYSADQALLMCEAWNDAWVAWVPDHGEVTLQRHQFLQHTNPSSAV
	WP_011244559.1	WP_208679219.1	32046	Synechococcus elongatus	82.609	69	12	0	1	69	1	69	1.01e-38	128	91.3	MSTITPISQGITNAETFVPMPRQWVQLRDRCSEYSADQALLMCEAWNDAWVAWVPDHGEVTLQRHQFLQHTNPSSAV
	WP_011244559.1	MBW4540550.1	1601998	Myxacorys chilensis ATA2-1-KO14	61.667	60	23	0	10	69	11	70	1.09e-21	85.1	76.67	MRVVPLGSQPSVAPVDAFIPQADQWVQLRDRLSEYSDDQALLLCEATDDRWVAWIPNHGEALLERDQFLKS
	WP_011244559.1	WP_080813252.1	1209493	Halomicronema hongdechloris	54.93	71	31	1	1	70	1	71	1.19e-21	85.1	69.01	MSTFTPASQTATAPVNGFIPQANQWVRLRDRISEYSAEEALLLCENADGSWVAWVPDHGETQLQREQLLKL
	WP_011244559.1	MBW4421637.1	1601976	Myxacorys californica WJT36-NPBG1	62.712	59	22	0	11	69	12	70	4.64e-21	83.6	74.58	MRVVPLGSQPSVTPVDAFVPQAHQWVQLRDRLSEYSDDQALLLCEATDGRWVAWIPDHGEALLERDQFLKS
	WP_011244559.1	NJO77763.1	2720432	Cyanobacteria bacterium RM1_2_2	59.016	61	25	0	12	72	15	75	8.39e-21	83.2	72.13	MDLLTATSSVWSANATATEFVPEPNLWVKLRDSLSPYSFDEALLLCQEANELWIAWVPDFGEVVLERHQFYRLTKI
	MBW4540550.1	NEQ32034.1	2607774	Leptolyngbya sp. SIO4C5	54.93	71	32	0	1	71	1	71	9.8e-23	87.8	71.83	MTVSTSVSAKLAAAVTGFVPQAQQWVKLRDRISEYSAEEALLLCEEAEGRWLAWVPDHGEAVLDRGQIFQS
	MBW4540550.1	OAB56147.1	399101	Phormidium willei BDU 130791	59.375	64	26	0	8	71	6	69	5.19e-22	85.9	76.56	MSIGISQETMTSVTGFTPEADQWVQLRDPMANYSADEALLLCQDVEGDWVAWIPNYGEALLTREQLLKNLG
	MBW4540550.1	WP_252663425.1	2974039	Phormidium yuhuli	60.938	64	25	0	8	71	6	69	7.71e-22	85.5	78.12	MTISISQEPMTSVGGFIPEADQWVQLRDPLTDYSADEALLLCEEVEDYWVAWIPSYGEARVRREQLLKAID
	MBW4540550.1	WP_193907055.1	1744976	Romeria gracilis	54.286	70	32	0	1	70	1	70	1.56e-21	84.7	75.71	MAVSIAVSSNAAAPIESFIPKAHEWVKLRNPISEYSADEALLLCEASEDCWVAWVPGYGEARLNRQQLLQPE
	MBW4540550.1	WP_235110999.1	2740837	Acaryochloris sp. 'Moss Beach'	56.716	67	26	1	5	71	11	74	3.47e-21	84	71.64	MNIPTKKPQQPIAASPSSEVFVPKAHQWVQLRNSLSEYSEDTALLLCPGVQDRWIAWIPGFGQATLERSQLLKAID
	WP_080813252.1	MCC5899231.1	2813767	Phormidium sp. BM_Day4_Bin.17	60.938	64	25	0	7	70	5	68	2.87e-23	89	79.69	MNIGVSQETMTSVVGFTPEADQWVQLRDPITEYSADEALLLCEDVEGYWVAWIPSYGEARVRREQLLKPMD
	WP_080813252.1	NMG58131.1	2546230	Geitlerinema sp. P-1104	66.071	56	19	0	15	70	4	59	1.02e-22	87.4	87.5	MTSVAGFTPEADQWVQLRDPLSEYSADEALLLCEDVEGCWVAWIPSYGEARVRREQLLKAMA
	WP_080813252.1	WP_159790036.1	2862348	Sodalinema gerasimenkoae	66.071	56	19	0	15	70	13	68	2.11e-22	86.7	87.5	MNIGVSPETMTSVVGFTPEADQWVQLRDPITEYSADEALLLCEDVEGYWVAWIPSYGEARVRREQLLKPMN
	NJO77763.1	WP_075598235.1	1922337	Leptolyngbya sp. 'hensonii'	58.824	68	28	0	5	72	5	72	4.44e-24	91.3	77.94	MFPASSLSALLNLTSDAVGFVPQPNTWVRLRDPLSLFSFDEALLLCEETDGRWVAWVPDFGETLLERHQFVR
	WP_190773264.1	WP_190773264.1	2650499	unclassified Leptolyngbya	100	71	0	0	1	71	1	71	2.78e-47	149	100	MDSATLSFNSQSNASGGFIPQANCWVQLRDRLTPFSHDEALLLCEEEGDRWVAWIPDHGEVVLHRSQFVAE
	NJK40552.1	NJK40552.1	2720477	Acaryochloridaceae cyanobacterium SU_2_1	100	72	0	0	1	72	1	72	5.65e-49	154	100	MFNHYQTSTGCGCPPAFVPQPYQWVQLRDPISTYSFDQAYLLCEVTSGEWIAWVPNYGEARLRREQLLQATD
	MCG8362617.1	MCG8362617.1	2892939	Pseudanabaenales cyanobacterium	100	76	0	0	1	76	1	76	1.72e-49	155	100	MVQPTFTMATLDTATPIEAAFTPQQGLWVQLRNRPSDYAFDQALLLCETFPGEWVAWIPSFGEITLTRGQFLQLAS
	MCG8362617.1	PZO08938.1	47253	Leptolyngbya foveolarum	64.615	65	23	0	9	73	9	73	8.4e-26	95.9	76.92	MNDGFVKSAVLPDSASDYAVFQPESGLWVTLRNAPNDYSHDEALLLCETFPGEWVSWVPGFGEITLSRGQFHQNEQI
	MCG8362617.1	WP_121971571.1	2029589	Leptolyngbya sp. BC1307	71.429	56	16	0	18	73	20	75	1.11e-25	95.5	80.36	MTINAGAIQSVVSPDSAHDHAVFQPEGGLWVSLRNAPSDYSHDEALLLCEAFPGEWVSWVPGFGEITLNRGQFYQNG
	MCG8362617.1	WP_006457943.1	91464	Synechococcus sp. PCC 7335	69.643	56	17	0	18	73	18	73	2.78e-24	92	80.36	MNAAAVKSALLPESPSDHALFKPESGLWVTLRNAPSDYSHHEALLLCETFSGEWVSWVPGFGEITLSRGQFHQGEQV
	MBW4549696.1	MBW4549696.1	2835086	Aphanocapsa sp. GSE-SYN-MK-11-07L	100	70	0	0	1	70	1	70	6.35e-45	143	100	MTSSLPLNQISPELGFFPQPNLWVNLRDRLSPYSFDQALLLCETEAGDWISWVPDFGQTVLGRDQFFGLD
	NJK29695.1	NJK29695.1	2720481	Acaryochloris sp. SU_5_25	100	75	0	0	1	75	1	75	3.59e-48	152	100	MISISTKVPEQTLVSSDSFVPRADQWVQLRDCLSEYSSDTALLLCEEEAGQWVAWVPGFGSATLNRSQLLRAVSS
	NJK29695.1	WP_010472303.1	310037	Acaryochloris sp. CCMEE 5410	62.5	72	26	1	2	73	1	71	8.57e-27	98.2	81.94	MSISTKKPQQSIAADVFVPRAHQWVQLRNPLSDYSEDAALLLCPGDRDRWIAWIPGFGQATLERSQLLKAID
	NJK29695.1	WP_012163625.1	155978	Acaryochloris marina	61.111	72	27	1	2	73	1	71	1.11e-26	97.8	81.94	MSISTKKPQQSIAADVFIPRAHQWVQLRNPLSDYSEDAALLLCPGDRDRWIAWIPGFGQATLERSQLLKAID
	NJK29695.1	WP_212663865.1	155978	Acaryochloris marina	60	75	27	1	2	73	1	75	6.44e-26	95.9	74.67	MNIPTKKPQQPIAASPSSEVFVPKAHQWVQLRNSLSEYSEDTALLLCPGVQDHWIAWIPGFGQATLERSQLLKAID
	NJM45955.1	NJM45955.1	2720446	Alkalinema sp. RU_4_3	100	61	0	0	1	61	1	61	1.55e-38	126	100	MTLEAFQPQPDLWVKLRDLPSEYSYDRALLICQLDTEHWIAWVPDHGEIWLDRQAFLKDEV
	WP_026788210.1	WP_026788210.1	54304	Planktothrix	100	77	0	0	1	77	1	77	4.63e-53	164	100	MKLNLKQADTKVQPQWQPIVGYASEFNPSTWVQMREKPNPYSHDQALLLCQVTEDEWVAWVPDHGEMVLYRHQFFRS
	WP_026788210.1	WP_026795017.1	54304	Planktothrix	98.701	77	1	0	1	77	1	77	1.81e-52	163	100	MKLNLKQADTEVQPQWQPIVGYASEFNPSTWVQMREKPNPYSHDQALLLCQVTEDEWVAWVPDHGEMVLYRHQFFRS
	WP_026788210.1	VXD20217.1	671071	Planktothrix paucivesiculata PCC 9631	94.805	77	4	0	1	77	9	85	2.36e-50	157	97.4	MVDQGQKIMKLNLKQADTEIQPQWQPIVGYASEFAPSTWVQMGEKPNPYSHDQALLLCQVTEDEWVAWVPDHGEMVLYRHQFFRS
	WP_026788210.1	WP_083618884.1	1678308	Planktothrix paucivesiculata	94.805	77	4	0	1	77	1	77	3.19e-50	157	97.4	MKLNLKQADTEIQPQWQPIVGYASEFAPSTWVQMGEKPNPYSHDQALLLCQVTEDEWVAWVPDHGEMVLYRHQFFRS
	WP_026788210.1	WP_079678715.1	1729650	Planktothrix sp. PCC 11201	94.805	77	4	0	1	77	1	77	3.89e-50	157	96.1	MKLNLKQADTGIQPQWQPIVGYTSEFNPSTWVQMREKPNPYSHDQALLLCQVTEDEWVAWVPDHGEMVLYCHQFFRS
	WP_026788210.1	OIP70374.1	1805291	Oscillatoriales cyanobacterium CG2_30_40_61	89.61	77	8	0	1	77	1	77	6.38e-47	149	93.51	MKLNLKQANTEIQPQWQPIVGYASEFEPCTWVQMGEKPNPYSHDQALLLCQVNEDEWVAWVPDHGEMVLCRHQFFRS
	WP_026788210.1	WP_083620986.1	1678310	Planktothrix serta	78.947	76	16	0	1	76	1	76	4.29e-41	134	92.11	MKLNLKQADTEIQPQWQPIVGYPSEFEPSTWVQLWQQPNPYSHDEALLLCQLGEDEWVAWIPDHGETVLSRYQFFQR
	WP_026788210.1	WP_190522080.1	2692855	Planktothrix sp. FACHB-1365	76.923	78	16	1	1	76	1	78	9.2e-40	131	91.03	MKLNLKQADTEIQPQWQPIVGYPCPPEFEPSTWVKLWQQPNPYSHDEALLLCQLTEDEWVAWIPDHGETVLYRYQFFQR
	WP_026788210.1	WP_254173736.1	132604	Planktothrix pseudagardhii	76.623	77	16	1	1	75	1	77	4.56e-39	129	90.91	MKLNLKQADTEIQPQWQPIVGYPCPPEFEPSTWVKLWQQPNPYSHDEALLLCQLTEEEWVAWIPDHGETVLYRYQFF
	WP_026788210.1	WP_193868905.1	54306	Planktothrix mougeotii	75.641	78	17	1	1	76	1	78	7.57e-39	129	89.74	MKLNLKQADTEIQPQWQPIVGYPCPPEFEPSTWVKLWQQPNPYSHDEALLLCQLGEDEWVAWIPDHGETVLYRYQFFQR
	WP_026788210.1	WP_072721825.1	1678309	Planktothrix tepida	75.641	78	17	1	1	76	1	78	8.09e-39	128	89.74	MKLNLKQADTEIQPQWQPIVGYPCPPEFEPSTWVKLWQQPNPYSHDEALLLCQLTEDEWVAWIPDQGETVLYRYQFFQR
	WP_026788210.1	WP_046280467.1	1118279	Limnoraphis robusta	64.912	57	20	0	20	76	22	78	8.33e-26	95.9	84.21	MSLDLHPQITPTSVSDWMASQTAFSSEYEPGTWVDLRELPNPYSHDEALLLCQSAENQWIAWIPDHGETILHRHQFFR
	WP_026788210.1	WP_023068348.1	118322	Lyngbya aestuarii	61.404	57	22	0	20	76	22	78	1.54e-23	90.1	82.46	MSLDLHPEITLTSVSDWLASEVPFSGEYQPGTWVKLRELPNPYSHDEALLLCENAANQWIAWIPDHGETILGRHQFFR
	WP_026788210.1	WP_190820438.1	2692783	Coleofasciculus sp. FACHB-1120	71.154	52	15	0	25	76	29	80	7.21e-22	85.9	84.62	MTLNYCVLPLLSRTRSWAPQPNRTQSQMEYQDSTWVQLLELPNPYSHDEALLLCQQSEDEWVAWIPDHGEAVLHTSQFYRVR
	WP_026788210.1	MBD0385282.1	2769069	Nostoc sp. C3-bin3	52	75	35	1	1	75	1	74	7.51e-22	85.9	72	MKLDSRRPDFAVQPRRQNLEGLQRLRASTWVKLLQLPNPFSFDEALLLCPVSEDEWLAWIPDHGEVILNSRQFFQ
	WP_026788210.1	EAW37638.1	313612	Lyngbya sp. PCC 8106	62.264	53	20	0	24	76	57	109	1.59e-21	85.9	81.13	MNTENNYNVRFSEETCGEIKVSENKLNEEKAMSLDLHPQITPNPSLTGGLQRFYSKSEYEPGSWVNLSELPNPYSHDEALLLCENAANQWIAWIPDHGETILDRHQFFR
	WP_026788210.1	WP_039895779.1	313612	Lyngbya sp. PCC 8106	62.264	53	20	0	24	76	26	78	1.73e-21	85.1	81.13	MSLDLHPQITPNPSLTGGLQRFYSKSEYEPGSWVNLSELPNPYSHDEALLLCENAANQWIAWIPDHGETILDRHQFFR
	WP_026788210.1	MBW4427692.1	287862	Nostoc desertorum CM1-VF14	52.703	74	34	1	1	74	1	73	3.09e-21	84.3	71.62	MKLDSRRPDFAVQPRRQNLEGLQRFRASTWVKLLQLPNPFSFDEALLLCPVSEDEWLAWIPDHGEAILNIRQFSY
	WP_026788210.1	WP_190430724.1	2692782	unclassified Coleofasciculus	69.231	52	16	0	25	76	29	80	3.2e-21	84.3	82.69	MTLNYCVLPLLSRTRSWAPQTNRTQSQMDYQDSTWVQLLELPNPYSHDEALLLCQQSEDEWVAWIPDHGEAVLHTSQFIRVR
	WP_026788210.1	WP_190414823.1	2692784	Coleofasciculus sp. FACHB-125	69.231	52	16	0	25	76	29	80	4.37e-21	84	82.69	MTLNYCVLPLLSRTRSWAPQTNRTQSQMDYQDSTWVQLLELPNPYSHDEALLLCQQSEDEWVAWIPDHGEAVLHTSQFIRPPA
	WP_026788210.1	WP_190433965.1	2692782	unclassified Coleofasciculus	69.231	52	16	0	25	76	29	80	4.64e-21	84	82.69	MTLNYCVLPLLSRTRNWAPQPSRTQSQMDYQDSTWVQLLELPNPYSHDEALLLCQQSEDEWVAWIPDHGEAVLHTSQFIRVR
	WP_026788210.1	NEQ26711.1	2607795	Microcoleus sp. SIO2G3	42.857	84	41	1	1	77	1	84	5.77e-21	84	65.48	MKLDSRNSAVNLPPYLHPLNWLTKSEISTTEDLEASTWVQLRELPSPYSHDEALLLCKHSDSEWIVWIPEHGEMVLHRSQFSKAVEGD
	MBW4521442.1	MBW4521442.1	1382716	Scytolyngbya sp. HA4215-MV1	100	76	0	0	1	76	1	76	1.13e-49	155	100	MNIASSRFLSSLTDPELQPPGFNPQPSTWVRLRELPSTYSFDEALLLCRAADDRWLAWIPDFGEILLEPGQFYANV
	PIG92822.1	PIG92822.1	2049454	Gloeocapsopsis sp. IPPAS B-1203	100	77	0	0	1	77	1	77	7.21e-52	161	100	MKLDVHKITDAPIWNIKPFLNKVQPEFTANSWVQLRELPSDYSHDEALLLCQLSHDKWVAWVPQHGEVTLHAHQFCA
	PIG92822.1	WP_193933177.1	693223	Gloeocapsopsis crepidinum	88.312	77	9	0	1	77	1	77	1.86e-45	145	97.4	MKLDVHKMTDAPIWSIEHFLNEVQPEFTANSWVQLQDLPSDYSHDEALLLCQLSHDEWVAWVPQHGEVILHAHQFCALH
	PIG92822.1	WP_015187672.1	1173026	Gloeocapsa sp. PCC 7428	65.385	78	15	2	1	77	1	67	1.1e-25	95.1	71.79	MKLDVRKIRNEQSQWSIKPFLNQVKPEFTANSWVQLRELLCQLSSDEWVAWVPQCGETILHAHQFYALY
	PIG92822.1	MBW4638700.1	2839657	Gloeocapsa sp. UFS-A4-WI-NPMV-4B04	55.738	61	27	0	16	76	1	61	9.12e-22	85.1	78.69	MKPYINQPQQAFKSDSWVKLSELPSSFSFDEALLVCQISEDEWIAWIPDHGETVLNTSQFCQIS
	PIG92822.1	WP_106170039.1	171392	Chroococcidiopsis cubana	57.812	64	27	0	14	77	21	84	2.06e-21	85.1	71.88	MNLNSYIQDFGVRPQKQNLEWSNQSHLKSSQQEFQADTWVHLLELPSTFSFDEALLLCQISEDRWAAWIPEHGEAVLHTRQFCARF
	PIG92822.1	MBW4458141.1	287863	Nostoc indistinguendum CM1-VF10	59.375	64	26	0	14	77	21	84	2.74e-21	84.7	71.88	MKLNSYIQDFGVRPQKQNLEWSNQSHLKSSQQEFQADTWVHLLELPSTFSFDEALLLCQVSEDQWAAWIPDHGEVVLHTRQFCARF
	PIG92822.1	WP_250125462.1	155894	Chroococcidiopsis sp. CCMEE 29	57.812	64	27	0	14	77	21	84	4.95e-21	84	71.88	MKLNSYKPDIAVQQRTPNLDWSNKFYYTSAQQEFEPDIWVQLLELPSTFSFDEALLICQLSKDEWLAWIPEHGESVLHTRQFCALS
	NJN48729.1	NJN48729.1	2720423	Alkalinema sp. RL_2_19	100	77	0	0	1	77	1	77	9.39e-52	161	100	MGQVASRPAKVLVDAPVDRFVPQRDLWVQLRNTPAKYAHDQALLVCELDADEWMAWVPGFGELCVNRSQFHRIGEAE
	NJN48729.1	MBE9032911.1	2777977	Romeriopsis navalis LEGE 11480	78.873	71	14	1	8	77	2	72	3.07e-36	122	90.14	MPTKVSVEAPIDAGFVPQRDIWVQLRNAPATYAHDQALLVCELDADEWVAWVPGYGELCLKRSQFHRIGDAD
	WP_036533731.1	WP_036533731.1	1501145	Neosynechococcus sphagnicola	100	76	0	0	1	76	1	76	9.52e-50	156	100	MSFSTLQPVVPLGDGQSFQAEFKSQTGTWVKLRDLPTPYSFDEAFLLCEVLGGSWVAWVPDCGEVLLQPREFYRLP
	WP_046280467.1	NEP37149.1	2607827	Moorena sp. SIO3B2	72	50	14	0	28	77	28	77	2.21e-21	84.7	84	MKLLEPQTQTLTWNSSPNPNLDQSQEAFQPGTWVSLLELPNPYSFDEALLLCQISEDQWVSWIPDHGEATLHISQFF
	WP_046280467.1	NES46580.1	2607824	Moorena sp. SIO2C4	72	50	14	0	28	77	10	59	2.27e-21	84.3	84	PNLDQSQEAFQPGTWVSLLELPNPYSFDEALLLCQISEDQWVSWIPDHGEATLHISQFF
	MBW4512351.1	MBW4512351.1	1049028	Scytonematopsis contorta HA4267-MV1	100	77	0	0	1	77	1	77	1.02e-50	158	100	MNKSILQVTPALELDGSTTVPFTPRSSTWVKLRELPSDYSFDEALLLCEESDGGWVAWVPSFGEIKLTRADFYNLAA
	WP_121971571.1	PZO49013.1	268141	Phormidesmis priestleyi	61.842	76	24	1	1	76	1	71	1.47e-26	97.8	73.68	MTIQASAPTALASETATFQPESDLWVALRNPPSDYSHHEALLLCEIDSGDWVAWVPGYGEITLSRSQFYQSEEV
	WP_083620986.1	WP_109010059.1	1178	Nostoc commune	52.703	74	34	1	1	74	1	73	8.47e-21	83.2	70.27	MKLDFRRPDFAVQPKRQNLEGLQQLRASTWVKLLQLPNPFSFDEALLLCPVSADEWLAWIPDHGEAILNIKQFSY
	PSN18223.1	PSN18223.1	2107701	filamentous cyanobacterium CCP5	100	75	0	0	1	75	1	75	2.55e-51	160	100	MNFVTSTPQINRTGKIPFLPRVNEWVDLRDVMPGYGYHQALLLCELADDQWSAWVPNHGETVLRRDQFMVALEDQ
	WP_207087691.1	WP_207087691.1	1759527	Phormidium pseudopriestleyi	100	82	0	0	1	82	1	82	5.11e-55	169	100	MKLDLVKQELEKLYLRSPDWIPTSQGEIICHEPEPNTWVQLLEQPSEYSANQALLLCKCGDHQWVAWVPEHGEVILHEGQFY
	WP_207087691.1	WP_015150166.1	118323	Oscillatoria acuminata	89.024	82	9	0	1	82	1	82	5.93e-47	149	93.9	MKLNLVKQELEKLYLRSPEWIPTSPREIIWQEPEPNTWVQLLEQPSEYSADQALLLCKCGDREWVAWVPEHGEVILHEGQFY
	WP_207087691.1	WP_254567520.1	2954806	Oscillatoria sp. HE19RPO	87.805	82	10	0	1	82	1	82	2.55e-46	147	92.68	MKLDLVKQDLEKLYLRSPEWIPISQQEILWQEPEENTWVQLLEQPSEYSADQALLLCKCGDRQWVAWVPEHGEVILHEGQFY
	MBW4579970.1	MBW4579970.1	2136405	Tildeniella nuda ZEHNDER 1965/U140	100	91	0	0	1	91	1	91	2.99e-50	158	100	MRLETEFRLCLQRQMLEQAWHTVTDRPDLQPLTSSTLPAIAPLTWVKLLQRPSAYSADEALLLCEAADHQWVAWIPDYGEIVLRREQFESL
	MBW4579970.1	WP_190512364.1	2692807	Leptolyngbya sp. FACHB-321	65.934	91	31	0	1	91	1	91	5.79e-26	97.4	73.63	MRLETEFRLCLQRQGLERLWRDAIDRSALPSAALVNQPAIAASVWVKLLQPPSAYSSDEALLLCQTADNQWLAWVPDHGEIVLESEQFEPLFE
	MBW4579970.1	WP_190454475.1	2692850	Phormidium sp. FACHB-592	65.934	91	31	0	1	91	1	91	2.04e-25	95.9	73.63	MRLETEFRLCLQRQGLERLWQDALDRSALPSAALVNQPAIAASVWVKLLQPPSAYSSDEALLLCQTADNQWLAWVPDHGEIVLTPEQFEPLFE
	MBW4579970.1	WP_106255488.1	1886765	Stenomitos frigidus	59.14	93	34	1	1	89	1	93	3e-22	88.2	70.97	MRLETEFRFCLQRQSLEWAFQQASTAPAHIDIAAPTLADLKQAIAPSMWVKLVQSPSAYSSDEALLLCQGGDRQWLVWVPDYGEIMLEREQFDPFS
	OWY65631.1	OWY65631.1	1503470	cyanobacterium TDX16	100	85	0	0	1	85	1	85	1.77e-58	179	100	MQLNSHKQHKTADRTHSDWLKKIYDNSLEQCQRNGWVKLRELPSTYSHDEALLLCQVGKDEWLAWVPDHGEAVLRTHQFEVDGNW
	OWY65631.1	NHC36927.1	1245923	Scytonema millei VB511283	98.824	85	1	0	1	85	1	85	1.04e-57	177	98.82	MQLNSHKQHKTADRTHSDWLNKIYDNSLEQCQRNGWVKLRELPSTYSHDEALLLCQVGKDEWLAWVPDHGEAVLRTHQFEVDGNW
	OWY65631.1	WP_106216080.1	869949	Chroococcidiopsis sp. CCALA 051	95.294	85	4	0	1	85	1	85	8.34e-55	169	95.29	MQLNSHKQHKTADRTHSDWLNKIYDNSLEQCQRNGWVKLRELPSTYSHDEALLLCQVGKDEWLAWVPDHGEAVLHADQFEVDGNW
	OWY65631.1	WP_106168683.1	171392	Chroococcidiopsis cubana	92.941	85	6	0	1	85	1	85	9.76e-54	167	94.12	MQLNSHKQHKTADRTHSDWLNKIYDNSLEQCQRNGWVKLRELPSTYSHDEALLLCQVGKDEWLAWIPDRGEAVLHADQFEVDGNW
	OWY65631.1	MBD2308148.1	2692781	Chroococcidiopsis sp. FACHB-1243	94.118	85	5	0	1	85	1	85	9.86e-54	167	94.12	MQLNSHKQHKTADRTHSDWLNKIYDNSLEQCQRNGWVKLRELPSTYSHDEALLLCQVGKDEWLAWVPDHGEAVLHADQFEVDDNW
	OWY65631.1	WP_015154682.1	54298	Chroococcidiopsis	90.588	85	8	0	1	85	1	85	1.36e-52	164	94.12	MQLNSHKQHKTADRTYSNWLNKIYDNSLEQCQRNGWVKLRELPSTYSHDEALLLCQVGKDEWLAWIPDRGEAVLHADQFEVDGNW
	OWY65631.1	WP_199316916.1	2692781	Chroococcidiopsis sp. FACHB-1243	90.909	66	6	0	20	85	1	66	1.56e-38	127	92.42	MNKIYDNSLEQCQRNGWVKLRELPSTYSHDEALLLCQVGKDEWLAWVPDHGEAVLHADQFEVDDNW
	OWY65631.1	WP_062287175.1	224012	Nostoc piscinale	57.317	82	32	2	1	79	1	82	7.52e-25	94	69.51	MKINTQRPNCAVPAVRQNLDWLSKAYSKNSAQQCQPDLWVKLLELPSPYSSDEALLLCQVSADEWLAWVPNHGEVTLNTRQYS
	OWY65631.1	WP_190982678.1	2692839	Nostoc sp. FACHB-280	55.952	84	34	2	1	81	1	84	1.15e-24	93.6	67.86	MQINTQRPNCAVPAVRQNLAWLSKAYSQNSLKSCQPAVWVCLAELPSSYSYDEALLLCQVSADEWLAWVPDHGEVTLRLSQWSIV
	OWY65631.1	MBD0264797.1	2768887	Tolypothrix sp. Co-bin9	58.025	81	32	1	1	79	1	81	3.16e-24	92.4	70.37	MKLDSRKLGFRVAAQRQNLDLSSKSYANSQEKLQASTWVKLLELPSTFSFDEALLLCQVTEDEWLAWIPDHGEALLNTRQYRY
	OWY65631.1	WP_190686535.1	2692834	Nostoc sp. FACHB-110	55	80	34	1	1	78	1	80	6.51e-24	91.7	68.75	MKVNTQRPDCAVPAVRQNLDWLSKAYSNCVQQCQPSIWVRLLELPNPYSSDEALLLCQVSVDEWLAWVPDHGEVKLRVDEQGVGCRV
	OWY65631.1	MBU7582069.1	442893	Nostoc sp. TH1S01	54.762	84	35	2	1	81	1	84	7.03e-24	91.7	66.67	MQINTQRPNCAVPAVRQNLAWLSKAYSQNSLKSCQPSVWVRLVEPPSPYSYDEALLLCQVSADEWLAWVPDHGEVTLRLSQESIV
	OWY65631.1	WP_190967021.1	502487	Nostoc spongiaeforme	54.762	84	35	2	1	81	1	84	8.47e-24	91.3	65.48	MQINTQRPNCAIPAVRQNLAWLSKAYSQNSFKLCQPAVWVRLAELPSPYSYDEALLLCQVSADEWLAWVPDHGEVTLRLTQGSIV
	OWY65631.1	OCQ96550.1	1881015	Nostoc sp. MBR 210	53.571	84	36	2	1	81	1	84	1.23e-23	90.9	65.48	MQINTQRPNCAVPAVRQNLAWLSKAYSQSSLNSCQPAVWVRLAELPSPYSYDEALLLCQISADEWLAWVPDHGEVTLRLTQGSIV
	OWY65631.1	MBW4446486.1	2835094	Spirirestis rafaelensis WJT71-NPBG6	55.556	81	34	1	1	79	1	81	5.16e-23	89.4	67.9	MKLDSRKLGFRIAGQRLNLDLSSKSYPNSQQKLQASTWVKLLELPSAYSFDQALLLCQVTEDEWLAWIPDHGEALLNTRQFSY
	OWY65631.1	MBW4568392.1	1874569	Tolypothrix carrinoi HA7290-LM1	56.79	81	33	1	1	79	1	81	6.42e-23	89	67.9	MKLDSRKLGFSVAGQRQNLDGSSKSYPNSQHKLQASTWVKLLELPSTFSFDEALLLCQVTEDEWLAWIPDHGEALLNTRQFSY
	OWY65631.1	WP_229537868.1	2780405	Nostoc sp. CHAB 5844	53.571	84	36	2	1	81	1	84	9.69e-23	89	69.05	MTINTQRPNCAVPAVRQNLDWLSKAYSKNSVQQCQPDLWVRLLELPSPYSSNEALLLCQVSADEWLAWVPNHGEVRLHVSQWQVVNDQ
	OWY65631.1	MBW4605905.1	2835088	Hassallia sp. WJT32-NPBG1	56.79	81	33	1	1	79	1	81	1.12e-22	88.6	67.9	MKLDSRKLGFSVTGQRQNLDGSSKSYPNSQQNLQASTWVKLLELPSTFSFHEALLLCQVTEDEWLAWIPDHGEALLNTRQFSY
	OWY65631.1	WP_089126069.1	2005459	Tolypothrix sp. NIES-4075	55.556	81	34	1	1	79	1	81	1.12e-22	88.6	67.9	MKLDSRKLGFSVAGQRQNLDGSSKSYPNSQQKLQASTWVKLLELPSTFSFDEALLLCQVTEDEWLAWIPDHGEELLNTRQFSY
	OWY65631.1	WP_096582135.1	109266	Anabaenopsis circularis	58.667	75	30	1	12	85	14	88	1.19e-22	88.6	70.67	MKIDTQRPNCAVPAVRQNLDWLSKAYSKSSTKQCQSDLWVRLLELPSPYSFDEALLLCQVSADEWLAWVPDHGEVKLHSSQWSMVNNY
	OWY65631.1	WP_190701905.1	2593658	unclassified Nostoc	60.87	69	26	1	12	79	14	82	1.75e-22	88.2	71.01	MKITTQRPDCAVPAVRQNLDWLSKAYSKSSVQHCQPSVWVRLLELPSPYSSDEALLLCQVSADEWLAWVPDHGEVTLNIRQYLQ
	OWY65631.1	WP_190588665.1	1161	Nostocales	53.571	84	36	2	1	81	1	84	6.99e-22	86.7	64.29	MQINTQRPNCAVPAVRQNLAWLSKAYSQNSLKSCQPAVWVRLVEPLSPYSYDEALLLCQVSADEWLAWVPDHGEVTLRLSQGSIV
	OWY65631.1	WP_190674526.1	2692838	Nostoc sp. FACHB-190	53.571	84	36	2	1	81	1	84	1e-21	86.3	64.29	MQINTQRPNCAVPAVRQNLAWLSKAYSQNSLKSCQPAVWVRLVEPLSPYSYDEALLLCQVSADEWLAWVPDHGEVTLRLGQGSIV
	OWY65631.1	WP_214440687.1	2840444	Atlanticothrix silvestris	54.878	82	34	2	1	79	1	82	1.01e-21	86.3	64.63	MKLNSEKPNFAQPTTQQHRDWLSKSYAIESEQNFQTSMWVKLLEIPNPFSFDEALLLCPLSGDEWLAWIPDHGECTLRTTQFVSNR
	OWY65631.1	WP_193896657.1	915325	Nostoc sp. LEGE 06077	54.217	83	35	2	1	80	1	83	1.06e-21	85.9	66.27	MTINTQRPNCAVPAVRQNLDWLSKAYSKNSAKQCQPDLWVRLLELPSPYSCDEALLLCQVSTDEWLAWVPNHGEVKLCVSQWSRS
	OWY65631.1	WP_039743422.1	482630	Hassalia byssoidea	54.321	81	35	1	1	79	1	81	2.66e-21	85.1	66.67	MKLDSRKLGFSVAGQRQNLDGSSKSYPNSQQKLQASTWVKLLELPSTFSFDEALLLCQVTEHEWLAWIPDHGEELLNTRQFSY
	OWY65631.1	WP_103123417.1	246795	Nostoc cycadae	59.155	71	28	1	12	81	14	84	2.95e-21	85.1	70.42	MKIDTQRPNCAVPAVRQNLDWLSNAYSKSSTKQCQSDLWVRLLELPSPYSFDEALLLCQVSADEWLAWVPDHGEVKLHSSQWSMINSY
	OWY65631.1	BBD57474.1	196308	Nostoc sp. HK-01	59.155	71	28	1	12	81	14	84	3.01e-21	85.1	71.83	MKIDTQRPNCAVPAVRQNLDWLSKAYSKSSTKQCQPDLWVRLLELPSPYSFDEALLLCQVSANEWLAWVPDHGEVKLHSSQWSMVNSY
	OWY65631.1	WP_029637275.1	1161	Nostocales	51.852	81	37	1	1	79	1	81	9.79e-21	83.6	67.9	MKLDSRKLGFNVAGQRHNLDGSNKSYPNSQQKLEASTWVKLLELPTAFSFDEALLLCQVTEDEWLAWIPDRGEALLNTRQFSY
	WP_015172364.1	WP_015172364.1	1173025	Geitlerinema sp. PCC 7407	100	69	0	0	13	81	13	81	7.34e-47	149	100	MALTTLETATTTVGPFCWLNKPLGRTAQLPQPSTWVKLYQRPNPYSFDEALLLCQQNDEHWLAWVPDHGEVVLHERDFAIA
	WP_190570885.1	WP_190570885.1	2692768	Alkalinema sp. FACHB-956	100	73	0	0	1	73	1	73	1.11e-47	150	100	MAVITSGRTPLPSFQTASPVPAPSCSNRWVKLKAQLSEYSFDEALLLCECPDGRWIAWVPDFGEACLSPEQFE
	WP_190570885.1	OUC15238.1	1934309	Alkalinema sp. CACIAM 70d	98.63	73	1	0	1	73	1	73	9.91e-47	148	98.63	MAVITSGRTPLPSFQTASPVSAPSCSNRWVKLKAQLSEYSFDEALLLCECPDGRWIAWVPDFGEACLSPEQFE
	MBW4638700.1	MBV8882795.1	2801880	Chroococcidiopsidaceae cyanobacterium CP_BM_RX_35	75.472	53	13	0	9	61	30	82	1.16e-23	90.1	86.79	MLNSYKSNIAVQPLWQNLDWSSKRDVKPSQQKFQADTWVHLLELPNPFSFDEALLLCQQSEDEWVAWIPDHGEAVLNVSQFCAA
	MBW4638700.1	MBV9386703.1	2801879	Chroococcidiopsidaceae cyanobacterium CP_BM_ER_R8_30	75.472	53	13	0	9	61	29	81	1.41e-23	89.7	86.79	MINSYKANIAVQPLWQNLDWSSKSNVTSQQKFQADTWVHLLELPNPFSFDEALLLCQQSEDEWLAWIPDHGEAVLNVSQFCAA
	MBW4638700.1	MBW4498735.1	1939789	Scytonema hyalinum WJT4-NPBG1	61.667	60	23	0	2	61	24	83	2.06e-23	89.4	83.33	MKLNFYIQDFGVRPQKQNLERSNQSHLKSSQQEFQADTWVHLLELPSTFSFDEALLLCQVSKDQWAAWIPNHGEVVLHTRQFCARF
	MBW4638700.1	OWY64533.1	1503470	cyanobacterium TDX16	61.667	60	23	0	2	61	24	83	2.62e-23	89.4	81.67	MKLNSYIQDFGFRPQKQNLEWSNQSHLKSSQQEFQADTWVHLLGLPSTFSFDEALLLCQVSEERWVAWIPDHGEAVLHTRQFCARF
	MBW4638700.1	WP_086766744.1	1932667	Nostoc sp. 106C	62.712	59	22	0	2	60	24	82	5.35e-23	88.2	81.36	MKLDSERPDFAVQLRRRNLDITSKSYAQEPSQKFAASTWVKLLQLPNPFSFEEALLLCQVAEDEWLAWIPDHGEAVLHTRQFSY
	MBW4638700.1	WP_051077140.1	34078	Scytonema hofmannii	63.793	58	21	0	4	61	11	68	6.22e-23	87.8	82.76	MKNKEFIPSSFILYPSYSLQANNWVKLIELPSPYSFDEALLLCQVSQDEWLAWIPDHGEAVLNNRQFC
	MBW4638700.1	WP_086682072.1	1932621	Nostoc sp. T09	64.407	59	21	0	2	60	24	82	8.02e-23	87.8	81.36	MKLDSERPDFAVQLRRRNLDITSKYYAQEPSQKFVASSWVKLLQLPNPFSFEEALLLCQVAEDEWLAWIPDHGEAVLHTRQFSY
	MBW4638700.1	PSB46837.1	2107697	Cyanosarcina cf. burmensis CCALA 770	63.793	58	21	0	4	61	26	83	1.13e-22	87.8	81.03	MKLNSYIQDFGFRPQKQNLEWSNQSHLKSSQQEFQADTWVHLLGLPSPFSFDEALLLCQVSEERWVAWIPDHGEAVLHTRQFCARF
	MBW4638700.1	WP_050046187.1	1246981	Tolypothrix bouteillei	63.793	58	21	0	4	61	11	68	3.68e-22	85.9	84.48	MNPQELIPSSFILYPSCSLESNNWVTLTELPSPYSFHEALLLCQISQDEWLAWIPDHGEAVLNSNQFC
	MBW4638700.1	WP_190733496.1	2692842	Nostoc sp. FACHB-888	60	60	24	0	2	61	24	83	4.25e-22	86.3	80	MKLNSYIQDFGVRPQKQNLEWSNQSHLKSSQQELQADTWVHLLELPSTFSFDEALLLCQVLEDQWAAWIPEHGEAVLHTRQFCARF
	MBW4638700.1	WP_214434813.1	2840445	Dendronalium phyllosphericum	63.333	60	22	0	4	63	24	83	6.94e-22	85.9	83.33	MKLELHRPDAVCLSLDTLSWSTEHLEQSHQEFHAFTWVQLLELPSPFSFDEALLLCQHSDEQWLAWIPDYGEIVLHTSQFCQIRSELLARQADA
	MBW4638700.1	NEO90802.1	2607837	Moorena sp. SIO3G5	61.017	59	23	0	2	60	18	76	7.92e-22	85.1	83.05	MKLLEPKTQTPTWNSSPNPNLDQSQEAFQPGTWVRLLELPNPYSFDEALLLCQISEDQWVSWIPDHGEATLHISQFL
	MBW4638700.1	WP_192162114.1	2692781	Chroococcidiopsis sp. FACHB-1243	63.333	60	22	0	2	61	24	83	9.45e-22	85.1	80	MKLNSYIQDFGVRPQKQNLEWSNQSHLKSSQQEFQADTWVHLLGLPSTFSFDEALLLCQISEDQWAAWIPDCGEAVLHTHQFCARF
	MBW4638700.1	WP_190442773.1	2628910	unclassified Trichocoleus	72.549	51	14	0	12	62	25	75	1.2e-21	84.7	88.24	MKLDYREVGLRQRTFNWSTPSELDYQESMWVQLLELPSSFSYDEALLLCQKSEDEWVAWIPDHGEAVLHTSQFCKAC
	MBW4638700.1	WP_096593976.1	1954171	Calothrix sp. NIES-2098	60.345	58	23	0	4	61	26	83	1.45e-21	84.7	81.03	MKLDSERPDFAVQFRRRKLNVTSQSYAQESPQEFATASWVKLLQLPNPFSYEEALLLCQVSQDEWLAWIPDHGEAILHTKQFCY
	MBW4638700.1	MBW4559901.1	287848	Mojavia pulchra JT2-VF2	60	60	24	0	2	61	24	83	1.52e-21	84.7	80	MKLDSEKPDFAVQLRRQNLDVTNKFYSNESPQKFAASTWVKLLQLPNPFSFEEALLLCPVSQDEWLAWIPDHGEAILHTRQFCY
	MBW4638700.1	WP_026735348.1	1173024	Fischerella sp. PCC 9605	62.712	59	22	0	5	63	21	79	1.61e-21	84.3	81.36	MKVDFGRLDFPIQAKRQDLDLKTKQQHFQTGSWVKLLELPNPYSFDEALLLCPISENEWVAWIPDHGEALLHTRQFRKI
	MBW4638700.1	WP_190638929.1	2692870	Trichocoleus sp. FACHB-40	72.549	51	14	0	12	62	25	75	1.69e-21	84.3	88.24	MKLDYREVGLRQCTFNWSTPSELDYQESMWVQLLELPSSFSYDEALLLCQKSEDEWVAWIPDHGEAVLHTSQFCKAC
	MBW4638700.1	MBD1836223.1	2692764	Cyanobacteria bacterium FACHB-472	72.549	51	14	0	12	62	25	75	1.72e-21	84.3	88.24	MKLDYREVGLRQCTFNWLTPSELDYQESMWVQLLELPSSFSYDEALLLCQKSEDEWVAWIPDHGEAVLHTSQFCKAC
	MBW4638700.1	MUG95806.1	2304196	Scytonema sp. UIC 10036	68.421	57	18	0	5	61	6	62	1.73e-21	84	78.95	MPLSSILYPSYSIDSNNWVKLVELPSLYSCDEALLLCQISEDEWSAWIPDHGEAVLNSKQFCY
	MBW4638700.1	WP_155747701.1	2304196	Scytonema sp. UIC 10036	70.37	54	16	0	8	61	35	88	1.96e-21	84.7	81.48	MKYELSSKNLLIASPDNTPATKDKELIPLSSILYPSYSIDSNNWVKLVELPSLYSCDEALLLCQISEDEWSAWIPDHGEAVLNSKQFCY
	MBW4638700.1	WP_070395145.1	1155739	Moorena producens	61.017	59	23	0	2	60	18	76	2.32e-21	84	81.36	MKLLESQTQTPTWNSSPNPNLDQSQEAFQPGTWVHLLELPNPYSFDEALLLCQISEDQWVSWIPDHGEATLHISQFL
	MBW4638700.1	WP_190421185.1	2628910	unclassified Trichocoleus	72.549	51	14	0	12	62	25	75	2.59e-21	84	86.27	MKLDYCEVGLRQRTFNWSTPSELDYQESMWVHLLELPSSFSYDEALLLCQKSEDEWVAWIPDHGEAVLHTSQFCKAC
	MBW4638700.1	WP_073643642.1	212354	Nostoc calcicola	61.667	60	23	0	4	63	26	85	3.12e-21	84	80	MKFELHKPEFAVCLPLDTLSWSTEHYLEQSHQKFHAFTWVQLLELPSPFSFDEALLLCQHSNEQWLAWIPDYGEIVIHISQFCQIR
	MBW4638700.1	WP_249101648.1	2942762	Argonema galeatum	69.811	53	16	0	9	61	31	83	4.2e-21	83.6	81.13	MKLDIDKLEVVRTRRFQPYNWARETQTLPLQEEFQPSTWVKLLELPSPLSFDEALLLCQCSEREWLAWIPDHGEAVLHTRQFCLTR
	MBW4638700.1	ARV62043.1	1940762	Nostocales cyanobacterium HT-58-2	59.016	61	25	0	4	64	26	86	8.83e-21	82.8	80.33	MKLDLSRPDSAMQAIWQNPDWSSQFFLTELPQDFHAHIWVKLLELPNPYSFDEALLLCQVSDEEWLAWIPDHGEAQLHISQFCQMSHY
	MBW4638700.1	MBW4577026.1	2839655	Aphanothece sp. CMT-3BRIN-NPC111	72	50	14	0	12	61	9	58	9.65e-21	82	88	MNWSTKIEYEASTWVQLLELPSPYSFGEALLLCQHSEDEWIAWIPDHGEAVLHTSQFCLSR
	WP_190701905.1	RCJ27032.1	1844469	Nostoc minutum NIES-26	67.073	82	27	0	1	82	1	82	8.82e-33	114	78.05	MKLDSDRPDFAMSARKQNLDWLSKCYAKDLVQDFLVSTWVKLLELPSPFSFDEALLLCPVSADEWLAWVPDHGEVILHTGQFHPKGCG
	WP_190701905.1	WP_206266225.1	2814655	Nostoc sp. UHCC 0702	65.854	82	28	0	1	82	1	82	2.28e-32	112	78.05	MKLNSDRPDFAMSARKQNLDWLSKCYAKELVQESLTSTWVHLLELPSPFSSDEALLLCPVSADKWLAWIPDHGEVILHSWQFRH
	WP_190701905.1	WP_017315621.1	221287	Mastigocladopsis repens	62.963	81	30	0	1	81	1	81	6.6e-31	109	76.54	MKLDSSRPNCATLAILQTLDWSSKSDIKESAQDFQPNSWVKLLELPNPYSFDEALLLCQVSRDEWLAWIPDHGEAQLHVSQMRW
	WP_190701905.1	WP_016870345.1	1190	Fischerella	60.241	83	32	1	1	82	1	83	1.25e-30	108	74.7	MKLDSSRPDFAVQARRQDLDWSSDEFGIKTKQQHFQPNTWVRLLELPNPYSFDEALLLCAISQYEWIAWIPDHGEAVLSTRQFRRI
	WP_190701905.1	WP_096555259.1	2005458	Nostoc sp. NIES-4103	63.415	82	30	0	1	82	1	82	2.03e-30	108	75.61	MKLNSDRPDFAMSARKQNLDWLNKCYAKDLVQESPASKWVHLLELPSPFSSDEALLLCPVSADKWLAWIPDHGEAILYSWQFCHQ
	WP_190701905.1	PMB08421.1	2019663	Fischerella thermalis CCMEE 5273	59.036	83	33	1	1	82	1	83	3.24e-30	107	73.49	MELDFSRPDFALQAGRQNLDWSSDEFGIKTKQQHFQPNTWVRLLELLNPYSFDEALLLCSISQDEWIAWIPDHGEAVLSTRQFRII
	WP_190701905.1	WP_048868215.1	1233230	Scytonema tolypothrichoides	58.537	82	34	0	1	82	1	82	5.79e-30	107	71.95	MKLDSSRPDCAIEGFWHNLDWLRKSFSTESPDDFQAYSWVKLLELPNPYSFDEALLLCQVSRQEWLAWIPDHGEAQLHVSQFSH
	WP_190701905.1	WP_214436110.1	2840445	Dendronalium phyllosphericum	59.756	82	33	0	1	82	1	82	8.59e-30	106	76.83	MKLDSDKPDFAISARKQNLDWLSKCYAKESVQDFLISTWVELLELPSSFSFDEALLLCPISADKWLAWIPDYGKVILHTGQFHPKQGRV
	WP_190701905.1	MBW4611792.1	1382956	Desmonostoc vinosum HA7617-LM4	56.627	83	36	0	1	83	1	83	9.12e-30	106	77.11	MKLDSEKPGFALAQTKQNLDLLSQFYTKQLAQSFPPADWVKLLELPSPFSFDEALLLCPVSADKWLAWIPDHGEVILHTREFM
	WP_190701905.1	WP_198125741.1	2840443	Amazonocrinis nigriterrae	60.976	82	32	0	1	82	1	82	1.1e-29	106	73.17	MKLDSDRPDFVMSARKQNLDWLGKCYAKDLVQESPASKWVHLLELPSPFSSDEALLLCPISADKWLAWIPDHGEAILYTWQFCHQ
	WP_190701905.1	MBW4504748.1	1939789	Scytonema hyalinum WJT4-NPBG1	57.831	83	35	0	1	83	1	83	6.43e-29	104	71.08	MKLDSSRPDCATRLAWHNLDWSSKSDLKESLHDFQPNSWVKLSELPNPYSFDEALLLCQVSRDQWLVWIPDHGEAQLHISQFFVN
	WP_190701905.1	WP_102172045.1	372787	Fischerella thermalis	57.831	83	34	1	1	82	1	83	9.3e-29	103	72.29	MELDFSRPDFALQAGRQNLDWSSDEFGIKTKQQHFQPNTWVRLLELLNPYSFDEALLLCPIPPDEWIAWIPDHGEAVLSTRQFRII
	WP_190701905.1	WP_073626874.1	1137095	Scytonema sp. HK-05	59.036	83	33	1	1	83	1	82	4.26e-28	102	72.29	MKLDSSKPDCATRLAWHNLDWSSKSDLKSLQDFQPNSWVKLSELPNPYSFDEALLLCQVSRDEWLTWIPDHGEAQLHISQFFAN
	WP_190701905.1	WP_102180216.1	372787	Fischerella thermalis	56.627	83	35	1	1	82	1	83	7.54e-28	101	71.08	MELDFSRPDFALQVRRQNLDWSSDEFGIKIKQQHFQPNTWVRLLELLNPYSFDEALLLCPISQDKWIAWIPDHGEAVLSTRQFRII
	WP_190701905.1	WP_169158145.1	383615	Brasilonema bromeliae	56.098	82	36	0	1	82	1	82	1.3e-27	100	68.29	MKLDSSTSDCAIEGFWHNLDWLRKSFSTESPDDFQAYSWVKLLELPNPYSFDEALLLCHVSRQEWLAWIPDHGEAQLHISQFSH
	WP_190701905.1	MBW4636297.1	1494767	Iphinoe sp. HA4291-MV1	56.627	83	36	0	1	83	1	83	1.31e-27	100	71.08	MKLDLSRPDYAIEALCHNLDWSIKSFSTESPEDFQAYSWVKLLELPNPYSFDEALLLCQVSQQEWLVWIPDHGEAQLHVSQFLSN
	WP_190701905.1	WP_096607136.1	1954172	Calothrix sp. NIES-2100	55.422	83	37	0	1	83	1	83	1.44e-27	100	74.7	MKLDSERPDFAVQLRRRNLDVTNKSYAKESPQKFAASGWVKLLQLPNPFSFDEALLLCPVSEDEWLAWIPDHGEAILHNGEFMTKN
	WP_190701905.1	WP_190655664.1	92942	Nostoc linckia	58.537	82	34	0	1	82	1	82	1.84e-27	100	71.95	MKLDFDRPDFAVPFRRQNLNCISKPYTPEQSQQICASRWVKLLQLPNPYSFDEALLLCAVSKHEWLAWIPDHGEVVLHISEFTAK
	WP_190701905.1	WP_190582347.1	2692779	Calothrix sp. FACHB-156	57.317	82	35	0	1	82	1	82	6.5e-27	99.4	71.95	MKLDFDRPNFAVPFKRQNLNCISKPYTPEQSQQICASRWVKLLQLPNPYSFDEALLLCAVSKHEWLAWIPDHGEVVLHISEFTAK
	WP_190701905.1	MBW4452423.1	287863	Nostoc indistinguendum CM1-VF10	57.317	82	26	1	1	82	1	73	1.31e-26	98.2	71.95	MKLDSRRPDFAVQPRRQNLEGLQQLRASTWVKLLQLPNPFSFDEALLLCPVSADEWLAWIPDHGEAILNIRQFSY
	WP_190701905.1	WP_096574066.1	457083	Tolypothrix tenuis	57.317	82	35	0	1	82	1	82	1.41e-26	98.2	70.73	MKLDFDRPSFAVPFKRQNLNCISKPYTPEQSQQVCASRWVKLLQLPNPYSFDEALLLCAVSKHEWLAWIPDHGEVVLHISEFTAK
	WP_190701905.1	WP_045871848.1	2649714	unclassified Tolypothrix	57.317	82	35	0	1	82	1	82	1.69e-26	98.2	70.73	MKLDFDRPGFAVPFKRQNLNCISKACTLEQSQQVSASRWVKLLQLPNPYSFDEALLLCAVSKHEWLAWIPDHGEVVLHISEFTAK
	WP_190701905.1	WP_167725552.1	2099387	Tolypothrix sp. PCC 7910	57.317	82	35	0	1	82	1	82	2.01e-26	97.8	70.73	MKLDFDRPSFAVPFQRQNLNCISKPYNPEQSQQVCASRWVKLLQLPNPYSFDEALLLCAVSKHEWLAWIPDHGEVVLHISEFTAK
	WP_190701905.1	WP_096567644.1	2005464	Scytonema sp. NIES-4073	56.627	83	35	1	1	83	1	82	2.13e-26	97.8	69.88	MKLDSSRPDCGTRLAWHNLDWSSKSDLKSLQDFQPNSWVKLSELPNSYSFDEALLLCQVSRDQWLVWIPDHGEAQLHISQFFVN
	WP_190701905.1	NEQ18957.1	2607795	Microcoleus sp. SIO2G3	57.831	83	34	1	1	83	1	82	2.43e-26	97.8	71.08	MKLDSSRPDYATRLAWHNLDWSSKSDLKSLQDFQPNSWVKLSELPNPYSFDEALLLCQVSCDQWLVWIPDHGEAQLHISQFFGN
	WP_190701905.1	WP_251959111.1	1178	Nostoc commune	56.098	82	27	1	1	82	1	73	2.52e-26	97.4	71.95	MKLDSRRPDFAVQPKRQNLEGLQQLRASTWVKILQLPNPFSFDEALLLCPVSADEWLAWIPDHGEAILNIRQFSY
	WP_190701905.1	WP_169263891.1	383614	Brasilonema	53.659	82	38	0	1	82	1	82	2.68e-26	97.4	71.95	MKLDSSKSDHAIESSWHNLNWLNKCFSTESPEDFQAYSWVKLLELPNPYSFDEALLLCHVSSQEWLAWIPDHGEAQLHISQFSH
	WP_190701905.1	WP_100899236.1	1306274	Nostoc flagelliforme	57.317	82	26	1	1	82	1	73	2.69e-26	97.4	71.95	MKLDSRRPDFAVQPKRQNLEGLQQLRASTWVKLLQLPNPFSFDEALLLCPVSADEWLAWIPDHGEAILNIRQFCD
	WP_190701905.1	MBN3938489.1	2815393	Nostoc sp. NMS9	57.317	82	26	1	1	82	1	73	2.75e-26	97.4	69.51	MKLDSHRPDFAVQARRHNLEGLQRFRASTWVNLLQLPNPFSFDEALLLCPVSADEWLAWIPDHGEAILNIRQFSY
	WP_190701905.1	RCJ14747.1	1840705	Nostoc sp. ATCC 43529	58.537	82	25	1	1	82	1	73	2.85e-26	97.4	71.95	MKLDSKRPDFAVQARRRNLEDLQHLRVSSWVKLLELPNPLSFDEALLLCPVSEDEWLAWIPDHGEAILNIRQFSYWA
	WP_190701905.1	WP_210615998.1	2748322	Brasilonema sp. CT11	53.659	82	38	0	1	82	1	82	2.93e-26	97.4	71.95	MKLDSSKSDHAIESSWHNLNWLNKCFSTESPEDFQAYSWVKLLELPNPYSFDEALLLCHVSSQEWLAWIPDHGEAQLHITQFSH
	WP_190701905.1	WP_190729115.1	2692842	Nostoc sp. FACHB-888	57.317	82	26	1	1	82	1	73	3.25e-26	97.1	71.95	MKLDSRRPDFAVQPRRQNLEGLQQLRASNWVKLLQLPNPFSFDEALLLCPVSADEWLAWIPDHGEAILNIRQFSY
	WP_190701905.1	WP_102149473.1	372787	Fischerella thermalis	54.217	83	37	1	1	82	1	83	4.6e-26	97.1	71.08	MELDFSRQDFALQAGRQDLNWSSDEFGIKIKQQHFQPNTWVRLLELVNPYSFDEALLLCPISQDKWIAWIPDHGEAVLSTRQFRII
	WP_190701905.1	MBN3963114.1	2815392	Nostoc sp. NMS8	56.098	82	27	1	1	82	1	73	6e-26	96.3	69.51	MKLDSHRPDFAVQARRHNLEGLQRFRASTWVNLLQLPNPFSFDEALLLCPVSADEWLAWIPDHGEAIINIRQFSY
	WP_190701905.1	WP_229461541.1	2780402	Nostoc sp. CHAB 5824	57.317	82	26	1	1	82	1	73	6.34e-26	96.3	70.73	MKLDSRRPDFAVQPRRQNLEGLQQLRASTWVKLLLLPNPFSFDEALLLCPVSADEWLAWIPDHGEAILNIRQFSY
	WP_190701905.1	MBW4624925.1	1049025	Brasilonema octagenarum HA4186-MV1	52.439	82	39	0	1	82	1	82	9.68e-26	96.3	73.17	MKLDSSKSDHAIQSSWHNLNWLNKCFSTESPEDFQAYSWVKLLELPNPYSFDEALLLCHVSSQEWLAWIPDHGEVQLHMSKFSY
	WP_190701905.1	MBN3874587.1	2815396	Nostoc sp. JL33	57.317	82	26	1	1	82	1	73	9.83e-26	95.9	67.07	MKLDSHRPDFAVQARRHNLKGLQQLRASTWVRLLLLPNPFSFDEALLLCPISADEWLTWVPDHGEAILNIRQFSY
	WP_190701905.1	MBN3881816.1	2815397	Nostoc sp. JL34	57.317	82	26	1	1	82	1	73	1.02e-25	95.9	68.29	MKLDSHRPDFVVQARRHNLEGLQRFRASTWVNLLQLPNPFSFDEALLLCPVSADEWLAWVPDHGEAILNIRQFSY
	WP_190701905.1	WP_094350141.1	2014529	Nostoc sp. 'Peltigera membranacea cyanobiont' 210A	56.098	82	27	1	1	82	1	73	1.25e-25	95.5	68.29	MKLDSHRPDFAVQARTYNLEGLQRFRASTWVNLLQLPSPFSFDEALLLCPVSADEWLAWIPDHGEAILNIRQFSY
	WP_190701905.1	WP_229553375.1	2780407	Nostoc sp. XA010	56.098	82	27	1	1	82	1	73	1.29e-25	95.5	69.51	MKLDSRRPDFPVQPRRHNLEGLQQLKASTWVKLLQLPNPFSFDEALLLCQVSTDEWLAWVPDHGEAILNIRQFSY
	WP_190701905.1	MBN4000895.1	2815387	Nostoc sp. LPT	55.422	83	28	1	1	83	1	74	1.46e-25	95.5	68.67	MKLDSHRPDFAVQAIRHNLQGLQRFRVSTWVNLLQLPNPFSFDEALLLCPVSADEWLAWIPDHGETILNIGQFIAKC
	WP_190701905.1	MCP6761840.1	2653668	Fischerella sp. CENA71	55.422	83	36	1	1	82	1	83	1.66e-25	95.5	67.47	MKLDLSRPDFAVQSRKSNLDWSTDECDIKIEQQHFQANTWVRLLELPNPYSFDEALLLCPISQSEWVAWIPDHGEAVLTTRQFRRI
	WP_190701905.1	WP_190913277.1	2692843	Nostoc sp. FACHB-892	54.878	82	28	1	1	82	1	73	3.11e-25	94.7	69.51	MKLDSRRPDFAVQPRRQNLEGLQRLRASTWVKLLQLPNPFSFDEALLLCPVSEDEWLTWIPDHGEAILNIRQFSY
	WP_190701905.1	WP_185565623.1	2485484	Nostoc sp. 2RC	57.317	82	26	1	1	82	1	73	3.28e-25	94.7	69.51	MKLDSHRPDVAVQARRRNLQGLQQLRVSGWVKLLELPNPWSFDEALLLCPVSKDEWLAWIPDHGEAVLNIRQFSY
	WP_190701905.1	WP_190943682.1	1306274	Nostoc flagelliforme	53.659	82	29	1	1	82	1	73	3.32e-25	94.7	70.73	MKLDSRRPDFAVQPKRHNLEGLQRLRASTWVKILQLPNPFSFDEALLLCPVSADEWLVWIPDHGEATLNIKQFSY
	WP_190701905.1	WP_073642291.1	212354	Nostoc calcicola	57.317	82	26	1	1	82	1	73	3.74e-25	94.4	70.73	MKLDSHRPDFAVQARRPNLEGLRQLRVSGWVKLLELPSPFSFDEALLLCPVSKDEWLAWIPDYGEVILNIRQFSY
	WP_190701905.1	PHM09952.1	1206980	Nostoc sp. 'Peltigera malacea cyanobiont' DB3992	54.878	82	28	1	1	82	1	73	5.68e-25	94	67.07	MKLDSHRPDFAVQARTYNLEGLQRFRASTWVNLLQLPSPFSFDEALLLCPVSADEWLVWIPDHGEAILNIRQFSY
	WP_190701905.1	WP_026087097.1	92938	Fischerella muscicola	54.217	83	37	1	1	82	1	83	6.45e-25	94.4	67.47	MKLDFIRPDFAVQSKKYNLDWSTDELEIKIEQQNFQAHTWVRLLELPNPYSFDEALLLCPISQDEWVAWIPDHGEAVVTTRQFRRI
	WP_190701905.1	MBN3876092.1	2815394	Nostoc sp. JL23	54.878	82	28	1	1	82	1	73	6.84e-25	94	67.07	MKLDSHRPDFAVQARRHNLEGLQRFRASTWVNLLQLPNPFSFDEALLLCPVSVDEWLVWIPDHGEAILNIRQFSY
	WP_190701905.1	WP_190954732.1	1177	Nostoc	56.098	82	27	1	1	82	1	73	8.06e-25	93.6	70.73	MKLDSNRPDFAVQARRPNLESLQHLRVSSWVKLLELPNPLSFDEALLLCPVSKDKWLAWIPDHGEAILNVKQFSYWV
	WP_190701905.1	WP_190951839.1	272131	Nostoc punctiforme	56.098	82	27	1	1	82	1	73	9.72e-25	93.6	69.51	MKLDSHRPDVAVQARRRNLQGLQQLRVSGWVKLLELPNPWSFDEALLLCPVSKDEWLAWIPDHGEAILNIKQFSY
	WP_190701905.1	WP_190883414.1	1179	Desmonostoc muscorum	56.098	82	27	1	1	82	1	73	1.04e-24	93.2	69.51	MKLDSHRPDFAVQARRRNLAGLRQLRVSGWVKLLELPNPLSFDEALLLCPVSKDEWLAWIPDHGEAILNIRQFSH
	WP_190701905.1	NWF59488.1	1191	Fischerella sp.	54.878	82	31	1	1	82	1	76	1.38e-24	93.2	69.51	MKVDFGRLDFAIQAKRQDLDLKTKQQHFQIASWVRLLELPNPYSFDEALLLCPISENEWVAWIPDHGEALLHTRQFRKI
	WP_190701905.1	WP_194047752.1	264686	Nostoc edaphicum	52.439	82	31	1	1	82	1	74	1.42e-24	93.2	69.51	MKLDSRRPDFAMQTRRHNNLEGLQRFKASTWVKLLQLPNPFSFDEALLLCPVSADEWLAWIPDHGEAILNIREFSY
	WP_190701905.1	WP_179063819.1	2576902	Nostoc sp. C052	53.659	82	29	1	1	82	1	73	4.18e-24	91.7	68.29	MKLDSHRPDFAVQARKYNLEGLQRFRASTWVNLLQLPNPFSFDEALLLCPVSADEWLTWIPDYGEAILNIRQFSY
	WP_190701905.1	WP_181930934.1	264686	Nostoc edaphicum	56.098	82	21	1	1	82	1	67	6.71e-24	91.3	65.85	MKLDSHRPDFAVQARRQNLEGLNWVNLLRLPNPFSFDEALLLCPVSADEWLVWIPDHGEAILNIRQFSY
	WP_190701905.1	MBE8965693.1	2777975	Nostocales cyanobacterium LEGE 12452	52.439	82	31	1	1	82	1	74	6.72e-24	91.3	67.07	MKLDSHRPDFAVQTRKHNNLEGLQRFRASTWVNLLQLPNPFSFDEALLLCPVSADEWLAWIPDHGEAILNIREFSY
	WP_190701905.1	WP_221705461.1	1179	Desmonostoc muscorum	54.878	82	28	1	1	82	1	73	8.61e-24	90.9	69.51	MKLDSHRPDFAVQARRRNLAGLRQLRVSGWVKLLELPNPLSFDEALLLCPVSKDEWLAWIPDYGEAILNIRQFSH
	WP_190701905.1	WP_053457362.1	1704290	Hapalosiphon sp. MRB220	54.217	83	37	1	1	82	1	83	9.14e-24	91.3	67.47	MKLDCSRPDFAVQSKKCNLDWSTDELEIKIEQQNFQANTWVRLLELPNPYSFDEALLLCPISQCEWVAWIPDHGEAVLTTRQFRRI
	WP_190701905.1	WP_190617466.1	212352	Calothrix membranacea	54.878	82	37	0	1	82	1	82	1.02e-23	91.3	68.29	MKLDFDRPDFAMQLKRQNLNCISKPCVPDQSQQFTVSRWVKLLQLPNPYSFDEALLLCPVSKHEWLAWIPDHGEVVLHISEFTAK
	WP_190701905.1	WP_099072976.1	92942	Nostoc linckia	56.098	82	27	1	1	82	1	73	1.06e-23	90.9	68.29	MKLDSHRPDVAVQARRRNLQGLQQLRVSGWVTLLELPNPWSFDEALLLCPVSKDEWLAWIPDYGEAILNIRQFSY
	WP_190701905.1	WP_163934248.1	2100146	Nostoc sp. UIC 10630	56.098	82	21	1	1	82	1	67	1.27e-23	90.5	68.29	MKLDSRRPDFAVQPRRQNLDDLNWVKLLQLPNPFSFDEALLLCPVSADEWLAWIPDHGEAILNIRHFCY
	WP_190701905.1	WP_104905049.1	1618022	Nostoc sp. 'Lobaria pulmonaria (5183) cyanobiont'	54.878	82	28	1	1	82	1	73	1.31e-23	90.5	65.85	MKLDSHRPDFAVQARRQNLEGLQQLRASTWVNLLLLPNLFSFDEALLLCPVSADEWLGWIPDHGETILNIGQFSY
	NEO37927.1	NEO37927.1	2607817	Moorena sp. SIOASIH	100	77	0	0	1	77	1	77	1.4e-50	158	100	MKLLEPKTQTPTWNSSPNPNLDQSQDAFQPGTWVRLLELLNPYSFDQALLLCQVSEDQWVSWIPDHGEATLHISQFL
	NEO37927.1	NEP23995.1	2607831	Moorena sp. SIO3I6	93.506	77	5	0	1	77	1	77	1.41e-46	148	96.1	MKLLEPQTQTPTWNSSPNPNLDQSQDAFQPGTWVHLLELPNPYSFDQGLLLCQVSEDQWVSWIPDHGQATLHISQFL
	NEO37927.1	NET85753.1	2607819	Moorena sp. SIO1F2	89.61	77	8	0	1	77	1	77	1.34e-45	145	96.1	MKLLEPQTQTPTWNSSPNPNLDQSQEPFQPGTWVRLLELPNPYSFDEALLLCQISQDQWVSWIPDHGEATLHISQFF
	NEO37927.1	NEP48328.1	2607842	Moorena sp. SIO3C2	89.61	77	8	0	1	77	1	77	1.56e-45	145	94.81	MKLLESQTQTPTWNSSPNPNLDQSQDAFQAGTWVHLLELLNPYSFDEALLLCQISQDQWVSWIPDHGEATLHISQFF
	NEO37927.1	NEN98044.1	2607832	Moorena sp. SIO3I7	88.312	77	9	0	1	77	1	77	1.82e-44	142	94.81	MKLLESQTQTPTWNSSPNPNLDQSQEPFQPGTWVRLLELPNPYSFDEALLLCQISQDQWVSWIPDHGEATLHISQFF
	NEO37927.1	NEO76339.1	2607821	Moorena sp. SIO4G3	88.312	77	9	0	1	77	1	77	1.21e-43	140	92.21	MKLLEPKTQTPTWNSSPNPNLDQSQEPFQPQTWVHLLELPNPYSFDEALLLCQVSEEHWVSWIPDHGEATLHISQFF
	WP_228061710.1	WP_228061710.1	2777964	Phormidium sp. LEGE 05292	100	84	0	0	1	84	1	84	2.21e-56	173	100	MMKLDIYKSEVGTGLPSYSWDWLTENEEHPLPQELQPSTWVKLLEVPSSFSFDEALLLCQCDSDSWLAWIPDHGETVLHRSQFC
	WP_228061710.1	MBE9228040.1	2777964	Phormidium sp. LEGE 05292	100	83	0	0	2	84	1	83	1.97e-55	171	100	MKLDIYKSEVGTGLPSYSWDWLTENEEHPLPQELQPSTWVKLLEVPSSFSFDEALLLCQCDSDSWLAWIPDHGETVLHRSQFC
	WP_228061710.1	WP_218616962.1	71191	Phormidium ambiguum	79.762	84	17	0	1	84	1	84	1.12e-43	141	86.9	MMKLDIYKSEIGKGLPSYSWDWLTESEANQFSQELQPSTWVKLSEPPSSFCFEEALLLCQCSADLWLAWIPDYGEAVLHRSQFC
	WP_228061710.1	OKH35827.1	454136	Phormidium ambiguum IAM M-71	79.518	83	17	0	2	84	1	83	9.43e-43	139	86.75	MKLDIYKSEIGKGLPSYSWDWLTESEANQFSQELQPSTWVKLSEPPSSFCFEEALLLCQCSADLWLAWIPDYGEAVLHRSQFC
	WP_228061710.1	WP_249068899.1	2942763	Argonema antarcticum	63.855	83	30	0	2	84	1	83	9.74e-30	106	69.88	MKLDIDKLEVVRTPRFQSYNWAIETQTLPLEEEFQPSTWVKLLELPSPLSFDEALLLCQCSQREWLAWIPDHGEVVLHTRQFC
	WP_228061710.1	WP_190462553.1	2648599	unclassified Planktothrix	60.241	83	33	0	2	84	1	83	4.4e-26	97.1	68.67	MKLDICELKVAGKSRLHPCNWSVDTEPTPLAGELQPSTWVKLLELPSPFSFDEALLLCELSESEWLAWIPDCGETVLHTRQFCITG
	WP_228061710.1	MBW4496007.1	2839661	Oscillatoria princeps RMCB-10	54.878	82	37	0	2	83	1	82	1.04e-24	93.6	70.73	MKLDIRKPELNSRLATHPLAGALDTDRHEWLEELQPGKWVKLLDLPSAFSFDEALLLCQCSASEWVAWIPDCGEEVIHTSQFYRQ
	WP_228061710.1	WP_190798920.1	2692810	Leptolyngbya sp. FACHB-541	56.667	90	30	4	2	84	1	88	1.11e-22	88.6	66.67	MKLDFCSVEYDTQSRWCNLPKIACDWQTVPHPEVPQTEFQASTWVQLLELPNPFSFDEALLLCQQSADRWLAWVPDHGEVLLHENQFCATWN
	WP_228061710.1	MBW4681815.1	2839660	Microcoleus vaginatus WJT46-NPBG5	56.098	82	36	0	2	83	1	82	1.74e-22	88.2	63.41	MKLDIRTPNFNIPSCPYPRPAARHLDRHQWQQELQPNTWVALLEVPSSFSFDEALLLCRHSDSEWVAWIPDHGESILHVSQFFPMT
	WP_228061710.1	WP_190688148.1	2692812	Leptolyngbya sp. FACHB-671	56.667	90	30	4	2	84	1	88	1.9e-22	88.2	66.67	MKLDFCPVEYDTQSRWCNLPKIACDWQTVPHPEVPQTEFQASTWVQLLELPNPFSFDEALLLCQQSADRWLAWVPDHGEVLLHENQFCATWD
	WP_228061710.1	WP_190665509.1	2692825	Microcoleus sp. FACHB-672	56.098	82	36	0	2	83	1	82	2e-22	87.8	63.41	MKLDIRTPNFNIPSCPYPRPAARHLDRHQWQQELQPNTWVTLLEVPSSFSFDEALLLCRHSDSEWVAWIPDHGESILHVSQFFPMT
	WP_228061710.1	MBD1869368.1	2692763	Cyanobacteria bacterium FACHB-471	56.667	90	30	4	2	84	1	88	3.14e-22	87.4	65.56	MKLDFCPVEYDTQSRWCNLPKIACDWQTVPHPEVPQTEFQASTWVQLLELPNPFSFDEALLLCQQSGDRWLAWVPDHGEVLLHENQFCATWN
	WP_228061710.1	WP_190760071.1	2692826	Microcoleus sp. FACHB-68	53.659	82	38	0	2	83	1	82	9.49e-22	86.3	62.2	MKLDIRTPNFNIASCPYPRPAARHLDRHQWQQELQPNTWVALLEVPSALSFDEALLLCRHSDSEWVAWIPDHGESILHVSQFFPMT
	WP_228061710.1	WP_017716087.1	1173028	Oscillatoria sp. PCC 10802	55.405	74	33	0	2	75	1	74	3.61e-21	84.7	68.92	MKLDIRKPEFNSRLATHPLAGARNTDRHEWLEELQPGTWVKLLDLPSAFSFDEALLLCQCSASEWVAWIPDCGEEQVLILDS
	WP_228061710.1	NJL37119.1	2720459	Leptolyngbyaceae cyanobacterium SM1_4_3	57.746	71	29	1	14	84	11	80	3.73e-21	84.7	70.42	MKYDTQSRWCNLPEVAYDWQTRHPEVAQTTFQASTWVQLSELPNPFSFDEALLLCQQSGDRWLAWVPDHGEILLHKSQFCAL
	WP_228061710.1	WP_199333423.1	2692845	Oculatella sp. FACHB-28	55.556	90	31	4	2	84	1	88	3.77e-21	84.7	64.44	MKLDFCPVEYDTQSRWCNLPKIACGWPTVPHPEVPQTEFQASTWVQLLELPNPFSFDEALLLCQQSGDRWLAWVPDHGEVLLHENQFCATWN
	MBW4488940.1	MBW4488940.1	1382647	Trichocoleus desertorum ATA4-8-CV12	100	83	0	0	1	83	1	83	5.29e-56	172	100	MKVQLQYSQTAFAQTANFCWLPGLAPTPTEPQASTWVHLLEPPSTYSYDEALLICQQSEDEWLAWVPEHGEVVLHVNQFYRTA
	MBW4488940.1	WP_190554678.1	2692872	Trichocoleus sp. FACHB-591	91.566	83	7	0	1	83	1	83	9.6e-52	161	95.18	MKAQLQYSQTAFAQTANFCWLPGLAPAPTEAEASTWVHLLQPPSTFSYDEALLICQQSEDEWLAWVPEHGEVVLHVNQFYRAA
	MBW4488940.1	WP_190433785.1	450526	Trichocoleus	90.361	83	8	0	1	83	1	83	1.63e-51	161	95.18	MKAQMQYSQTAFAQTANFCWLPGLAPAPTEAEASTWVHLLQPPSTFSYDEALLICQQSEDEWLAWVPEHGEVVLHVNQFYRAA
	MBW4488940.1	WP_190561616.1	2692869	Trichocoleus sp. FACHB-262	89.157	83	9	0	1	83	1	83	4.23e-51	160	95.18	MKAQMQYSQTAFAQTANFCWLPGLAPAPTEAEASTWVHLLQPPSTFSYDEALLICQQSEDEWLAWVPEHGEVMLHVNQFYRAA
	MBW4488940.1	WP_015202911.1	241425	Crinalium epipsammum	72.917	48	13	0	32	79	36	83	3.38e-21	84.7	93.75	MKLDTYKSPIGVQAYSSKAMLFPSCALYWSNEQKYEASTWVQLLNPPHSFSYDEALLLCQQSEDEWVAWIPEHGEIVLNISQFCIAN
	MBW4488940.1	NJN56445.1	2720453	Leptolyngbyaceae cyanobacterium SL_5_9	49.451	91	34	2	3	82	1	90	4.66e-21	84.3	63.74	MQLDFCPVEYDTQSRWCDLPKIACDGQTVRHPEVPRPEFQASTWVHLLELPNPFSFDEALLLCQHSGDRWLAWVPDHGEILLHENQFCAT
	MCF4965661.1	MCF4965661.1	2055159	Nostoc sp. CMAA1605	100	78	0	0	1	78	1	78	1.13e-52	163	100	MLVTETYPVFPFRPLSGINCDDHITPINETWVKLLHLPSEYSGDEAKLLCQESPNTWVAWIPDYGEMTLHESCFIPLW
	MCF4965661.1	WP_103135361.1	1869241	Nostoc sp. CENA543	94.872	78	4	0	1	78	1	78	1.05e-47	151	94.87	MLVTETYPVFPFSPLSGINYDDHITPINETWVKLLHLPSEYSCDEAKLLCQESPNTWVAWIPDYGEMTLHESCFILLW
	WP_070395145.1	WP_019504846.1	118161	Pleurocapsa sp. PCC 7319	56	75	32	1	3	76	5	79	1.72e-21	85.1	70.67	MSNTILDSNSTTPQWCSVKSNLSLDTAIELHLPNTWVKLLKLPNPYSHDEALILCKESESSWVAWVPDHGEAIIDNSQFCMYS
	WP_070395145.1	MBD2055043.1	2692845	Oculatella sp. FACHB-28	60.938	64	23	1	13	76	5	66	9.38e-21	82.8	78.12	MACGWPTVPHPEVPQTEFQASTWVQLLELPNPFSFDEALLLCQQSGDRWLAWVPDHGEVLLHENQFCATWN
	MBA2749485.1	WP_106370127.1	2107693	Chlorogloea sp. CCALA 695	91.429	70	6	0	1	70	12	81	7.98e-42	135	97.14	MQVTYYQPNFCILPVGQIDWSTKNSCDLTLTPDTWVHLLKLPSEYSYDEALLLCDLGEDKWVAWVPNYGETVLDARDFYPT
	MBA2749485.1	WP_038021410.1	927677	Synechocystis sp. PCC 7509	84.286	70	11	0	1	70	12	81	4.21e-39	129	94.29	MPVNYYQPNFCIVPVGQIDWANKTSCNLTLASDTWVHLLKLPNEYSYDEALLLCDLGADKWVAWIPNYGETVLDARDFYPT
	MBA2749485.1	MBW4663024.1	2499659	Chroococcus sp. CMT-3BRIN-NPC107	85.938	64	9	0	7	70	1	64	4.76e-35	118	92.19	MDWLNKTSCNLTLAPDTWVHLLKLPSEYSYDEALLLCDLGEDKWVAWIPNYGETVLDVSDFYPT
	MBA2749485.1	WP_045056376.1	1827278	Aliterella atlantica	59.42	69	26	2	1	68	12	79	2.79e-21	84.3	81.16	MQVKYYQPNFCILPVGQRLDWSHQPNNLEFEANTWVQLHKLPNDYSHDEALLLCELTADEWVAWIPGYGETVLNVRDFFA
	WP_015159356.1	WP_015159356.1	1173032	Chamaesiphon minutus	100	76	0	0	1	76	1	76	1.11e-50	158	100	MNLITACWQDRSAVELVSIDSFQPQNDTWVKLRDRPNDYSDDEALLLCETVGGAWLAWVSGFGQIDLQPGEFYRIV
	MBU7582069.1	WP_196513330.1	2650612	Nostoc sp. NZL	47.059	85	36	1	1	85	1	76	6.14e-21	84.3	64.71	MKLDSHRPDFAVQLKRHNLEGLQQLRNSTWVTLLQLPNPFSFDEALLLCPVSADEWLVWIPDHGEAILNISHLSLVDNFGQRTIARNL
	MBD0327906.1	WP_192222363.1	2692830	Microcoleus sp. FACHB-SPT15	90.588	85	8	0	1	85	1	85	3.56e-51	160	94.12	MKLDSRNSVVNLPPYLHPLNWLTKSEISTTEDLQASTWVQLQEHPSPYSHDEALLLCKHSDTEWIVWIPEHGEMVLHRSQFSKAVEGD
	MBD0327906.1	MCA1991211.1	2876727	Coleofasciculus sp. S288	65.116	86	29	1	1	85	1	86	6.3e-33	114	73.26	MKLDSRKPAVSTPQRLQAQNWSSLPDISPVEGEWQDATWVQLRERPTPYSHDEALLLCQHSDTEWVVWIPECGEMVLHHRHFGKRC
	MBD0327906.1	WP_193875018.1	2692782	unclassified Coleofasciculus	61.728	81	28	1	1	81	1	78	6.01e-29	104	77.78	MKLDSRKPDVSVPLRLHPLNWSNPLDTSTTGHSTWVQLQECPTPYSHDEALLLCQHSETKWVVWVPDYGEMVLNKDQFYL
	MBD0327906.1	WP_015182711.1	2886352	Allocoleopsis franciscana	57.143	84	35	1	1	83	1	84	8.67e-28	101	77.38	MKLDCYQPEVRLPQRLYPQYWSSKPEVNTIESECPSSTWVKLQECPSPYSHDEALLLCQHSDTEWMAWVPDYGEIVLHQSQFSEIE
	MBD0327906.1	MBD0347445.1	2768886	Coleofasciculus sp. Co-bin14	61.972	71	26	1	16	85	1	71	1.1e-27	100	83.1	MHPLKWSSKPDVTTVQSELQASAWVKLKELPSPYSHDEALLLCQHSETEWVVWIPEYGEMILRRSQIDKSC
	MBD0327906.1	WP_242029867.1	2642155	unclassified Microcoleus	55.952	84	36	1	1	83	2	85	1.76e-26	98.2	76.19	MMKLDFYQPGVTLPQRLPLQRWSSKPEVNTVKSECSSSTWVKLQECPSPYSHDEALLLCQHSDSEWMAWVPGYGEIVLHRSQFSEIE
	MBD0327906.1	HAA28848.1	2055771	Cyanobacteria bacterium UBA8553	74.576	59	14	1	27	84	1	59	1.82e-26	97.4	91.53	MSTKEQEWEASTWVQLRERPSAYSHDEALLLCQHSDTQWIVWIPDYGEMIVHRSQFDEAG
	MBD0327906.1	MBD2014840.1	2692823	Microcoleus sp. FACHB-53	55.952	84	36	1	1	83	1	84	1.97e-26	98.2	76.19	MKLDFYQPGVTLPQRLPLQRWSSKPEVNTVKSECSSSTWVKLQECPSPYSHDEALLLCQHSDSEWMAWVPGYGEIVLHRSQFSEIE
	MBD0327906.1	MBW4648549.1	1446484	Kastovskya adunca ATA6-11-RM4	56.471	85	36	1	1	84	1	85	3.72e-25	94.7	72.94	MKLDSQKPKVSAKLRLHPLQWGFETDLSPSKPEYKADTWVQLQELPSPYCQDEALLLCQESEDVWVVWIPEHGEAVLHTSQFHLATDW
	MBD0327906.1	HAG83531.1	2055765	Cyanobacteria bacterium UBA12227	58.333	84	25	3	1	81	1	77	5.38e-25	94.4	75	MKLDSRKPDVGVSLHPYYPNAIATPKLEEQTGTWVQLHERPTPYSYDEALLLCQHSDTEWVVWIPDYGEMVLHQNQFC
	MBD0327906.1	HBL11249.1	2055781	Cyanobacteria bacterium UBA11162	54.762	84	28	3	1	81	1	77	8.6e-23	88.6	73.81	MKLDSRKPDVGVSLRPYCPNAIATPKLEEQTGTWVQLYERPTPYSYEEALLLCQHSDTEWVVWIPDYGEMVLDQNEFC
	MBD0327906.1	WP_226574061.1	467598	Microseira wollei	52.381	84	38	1	1	84	1	82	1.75e-21	85.5	66.67	MKLDTCQADVVRHPCCNIWSKESDFDGSEPYQASTWVHLMELPSPMSHDEALLLCQHSENEWIVWIPDYGEAVLNERQFCLAY
	MBD0327906.1	HAX74584.1	2055768	Cyanobacteria bacterium UBA11372	53.086	81	36	1	1	81	1	79	4.03e-21	84.3	69.14	MKLDTRQADVVRHPCCNIWSKQWDLDASEPYQASTWVHLMELPSPLSHDEALLLCQHSEDEWIVWIPDYGEAVLNERQFCSPY
	WP_190376746.1	WP_190376746.1	2692803	Leptolyngbya sp. FACHB-17	100	84	0	0	1	84	1	84	4.87e-50	157	100	MSLESEFAAISSSIATWENLHRSIPCAPRFTPSMWVQLLKPPTTYSFDQAWLLCQCAEDQWLAWVPDYGEVWLTTDEFCSLTED
	WP_190376746.1	MBD1821711.1	2692767	Cyanobacteria bacterium FACHB-DQ100	96.429	84	3	0	1	84	1	84	6.81e-48	152	96.43	MSLESEFAAISSSIATWENFHGSIPCAPRFTPSMWVQLLKPPTAYSFDQAWLLCQCAEDQWLAWVPDYGEVWLTTDEFCSLTED
	WP_190376746.1	MBD1845783.1	2692766	Cyanobacteria bacterium FACHB-63	83.333	84	14	0	1	84	1	84	2.16e-42	138	90.48	MSLESEFFAISTSTAAWKSLRRSIPCAPRFTASMWVQLLKPPAAYSFDQAWLLCQCAEDQWLAWIPEYGELLLTTDEFCSLTED
	WP_190376746.1	WP_058999357.1	1552121	Leptolyngbya sp. NIES-2104	85.507	69	9	1	16	84	10	77	1.18e-35	120	91.3	MALDIPNSATWETLRSIPCAPRFTPSMWVQLLNPPTAYSFDQAWLLCQCAENQWLAWVPEYGELLLTTDEFSSLTDD
	WP_190376746.1	MBW4439879.1	1601948	Plectolyngbya sp. WJT66-NPBG17	83.824	68	10	1	17	84	26	92	3.89e-35	120	88.24	MSLDSEISTAASLHGYVPGTPTTTAWETLRSIPCAPRFMPSMWVHLFNPPTAYSFDQAWLLCQCAENQWLAWVPEYGELLLTTDEFCSLTED
	WP_190376746.1	MBW4523818.1	2835093	Phormidium tanganyikae FI6-MK23	83.824	68	10	1	17	84	26	92	7.85e-35	119	88.24	MSLDSEISTAASLHGYVPGTPTTTAWETLRSIPCAPRFMPSMWVDLFNPPTAYSFDQAWLLCQCAENQWLAWVPEYGELLLTTDEFCSLTED
	WP_190376746.1	MBN8561302.1	2815653	Leptolyngbya sp. UWPOB_LEPTO1	71.765	85	23	1	1	84	1	85	5.75e-34	117	76.47	MSLNSEIYGFDRSGAGWQMLQAQSISCAPRFTPSMWVQLLNPPTAYSSDQGRLLCQVAEDQWLAWVPDYGELLLTTDEFCSLSED
	WP_190376746.1	NJR52062.1	2720410	Leptolyngbyaceae cyanobacterium CSU_1_3	78.261	69	14	1	17	84	25	93	8.64e-34	116	86.96	MSTELNLRSPHSKPTQETTNSSTAWETLRRRSIPCAPRFMPSMWVRLFNPPTAFSFDEAWLLCQCAEDQWLAWVPDYGELLLRSDEFCSLTQD
	WP_190376746.1	WP_071837132.1	1752064	Leptolyngbya sp. NIES-3755	81.159	69	12	1	16	84	22	89	2.18e-33	115	86.96	MRLQSSLQEGFVMALDSPNSTAWDTLRSIPCAPRFMPSMWVQLLKSPTAYSFDQAWLLCQCAEDQWLAWVPEYGELLLRTDEFHSLTDD
	WP_190376746.1	WP_017285832.1	47251	Leptolyngbya	70.588	85	24	1	1	84	1	85	2.58e-33	115	76.47	MSLNSEIYGFDRSGAGWQMLQAQSISCAPRFTPSMWVQLLNPPTAYSSDQGRLLCQVAEDQWLAWVPEYGELLLTTDEFCSLSED
	WP_190376746.1	MBE9010335.1	2777976	Pseudanabaenaceae cyanobacterium LEGE 13415	80.882	68	12	1	16	83	9	75	3.17e-33	114	89.71	MALDFPNSAWDTLRSIPCAPRFTASMWVQLIKPPTAYSFDQAWLLCQCAENQWLAWVPEYGELLLTTDEFCSLEDC
	WP_190376746.1	BAU12461.1	1752064	Leptolyngbya sp. NIES-3755	81.159	69	12	1	16	84	10	77	5.01e-33	114	86.96	MALDSPNSTAWDTLRSIPCAPRFMPSMWVQLLKSPTAYSFDQAWLLCQCAEDQWLAWVPEYGELLLRTDEFHSLTDD
	WP_190376746.1	HAZ49265.1	2055770	Cyanobacteria bacterium UBA11371	64.179	67	23	1	16	81	24	90	2.7e-26	97.8	82.09	MKLQSDVRKTMSSSTPVSVGSVRAWETLCDRTTPLAPKFAPSVWVKVLNPPTAYSFDEAWLLCEYSENQWLAWIPDYGEIILSLDEFCSLDR
	WP_190376746.1	HAX79686.1	2055768	Cyanobacteria bacterium UBA11372	61.765	68	25	1	16	82	24	91	8.85e-26	96.7	80.88	MKLRSHVRSKMSSSTPVSVGNVGAWERLCDRTTPPAPKFAPSTWVKVLHPPTAYSFDEAWLLCEYSENQWLAWIPDYGEILLSTDEFCQIS
	WP_190376746.1	HBE20908.1	2055774	Cyanobacteria bacterium UBA11367	61.765	68	25	1	16	82	24	91	1.75e-25	95.9	75	MSLQSDVQSYKSTPILVKASPATAWENLRTYSAPPKPKYQPSTWVKLFNPPTAYSFDEAWLLCECDDNQWLAWIPDYGEILLKTDEFCGLN
	WP_190376746.1	WP_226592801.1	467598	Microseira wollei	62.687	67	24	1	16	81	24	90	4.76e-25	94.7	80.6	MKLRSDVCTRMSPSTPVSVGSVGAWERLCDRTTPPAPKFAPSVWVKVLNPPTAFSFDEAWLLCEYSENQWLAWIPDYGEILLRIDEFCSLER
	WP_190376746.1	NJR22621.1	2720414	Richelia sp. CSU_2_1	59.42	69	27	1	16	83	24	92	1.24e-24	93.6	78.26	MKLQSEVRTWEPQPTQTSAARDRAWEKLGDRSPDRAPKYAPSTWVKLFDPPTAFSFDEAWLLCQCAEDKWLAWIPDYGEILLNDNEFCTVSQRRNF
	WP_190376746.1	PSB16034.1	2107705	filamentous cyanobacterium Phorm 46	60	65	25	1	16	80	21	84	2.36e-24	92.8	81.54	MQLQTDIRTWQPPAGAASVRNWEKFGCAIPAPKLAPSMWVKLFNPPTAFSFDEAWLLCQCSDEKWLAWIPDYGEILLSTNEFCAT
	WP_190376746.1	WP_006634604.1	119532	Microcoleus vaginatus	60.938	64	24	1	17	80	25	87	3.53e-24	92.4	81.25	MKLQTDIRTWSSQPTPGSFASTRDWEKFGCAVPAPKLAPSMWVKLFNPPTAFSFDEAWLLCECSEEQWLAWIPDYGEILLSTHEFCATKS
	WP_190376746.1	WP_015174310.1	482564	Oscillatoria nigro-viridis	60.938	64	24	1	17	80	25	87	3.73e-24	92.4	81.25	MQLQTDIRTWQSQPTPGSLASVGDWEKFGCAVPAPKLAPSMWVKLFNPPTAFSFDEAWLLCECSEEQWLAWIPDYGEILLSTHEFCATKS
	WP_190376746.1	MBW3586144.1	2835650	Cyanobacteria bacterium 0813	60.938	64	24	1	17	80	25	87	3.94e-24	92.4	81.25	MKLQTDIRTWQSQPTPGSFASVRDWEKFGCAVPAPKLAPSMWVKLFNPPTAFSFDEAWLLCECSEEQWLAWIPDYGEILLSTHEFCATKS
	WP_190376746.1	WP_193974775.1	915322	Microcoleus sp. LEGE 07076	60	65	25	1	16	80	21	84	4.41e-24	92	80	MQLQTDIRTWQPPASAATVRNWEKFGCAVPAPQLAPSMWVKLFNPPTAFSFDEAWLLCQCSEQKWLAWIPDYGEILLSTNEFCAT
	WP_190376746.1	MCC3404438.1	2798821	Microcoleus sp. PH2017_10_PVI_O_A	59.375	64	25	1	17	80	25	87	8.1e-24	91.3	79.69	MQLQTDIRTWQPEQTLASAASAFDWAKFGCAVPAPKLAPSIWVKLFNPPTAFSFDEAWLLCQCSEDKWLAWIPDYGEILLNTNEFCAT
	WP_190376746.1	MBL1176192.1	2604139	Pantanalinema sp. GBBB05	67.857	56	18	0	28	83	17	72	8.96e-24	90.9	83.93	MRTSYVWEKSSHLSAIPQFEPSTWVKVLHPPTAFSFDEAWLLCQCSEHNWLAWIPDYGEIMLHVDEFCNLTE
	WP_190376746.1	MBD1813241.1	2692829	Microcoleus sp. FACHB-DQ6	59.375	64	25	1	17	80	25	87	1.07e-23	91.3	82.81	MQLQTDIRTWQSQPTPGSFASVRDWEKFGCAVPAPKLTPSMWVKLFNPPTAFSFDEAWLLCECSDEKWLAWIPDYGEILLSTHEFCATKS
	WP_190376746.1	HBK98077.1	2055793	Microcoleaceae bacterium UBA10368	66.071	56	19	0	25	80	32	87	1.26e-23	90.9	85.71	MKLQTDIRTSQPKSTQASVESARGWCRLVDRPTAPKFAPSTWVKLFNPPTAFSFDEAWLLCQSSEEKWLAWIPDYGEILLSTDEFCNPV
	WP_190376746.1	HAT13888.1	2055792	Microcoleaceae bacterium UBA11344	66.071	56	19	0	25	80	32	87	1.42e-23	90.9	85.71	MKLQTYVRTSQPKSTQASVESARGWCRLVDRPTAPKFAPSTWVKLFNPPTAFSFDEAWLLCQSSEEKWLAWIPDYGEILLSTDEFCNPV
	WP_190376746.1	WP_019487949.1	1501433	Kamptonema	59.091	66	26	1	16	80	21	86	2.2e-23	90.5	74.24	MKLQSDIRAWQPPASIVNAGVWDKFRDRSTSASPKFAPSTWVKLFNPPTAFSFDEAWLLCQYSEDKWLAWIPDYGEILLGIDEFCSQI
	WP_190376746.1	MBD1883213.1	2692828	Microcoleus sp. FACHB-84	57.812	64	26	1	17	80	25	87	3.37e-23	90.1	81.25	MQLQTDIRTWQSQATPGSFASVRDWEKFGCAVPAPKLAPSMWVKLFNPPTAFSFDEAWLLCECSDEKWLAWIPDYGEILLSTHEFCATKS
	WP_190376746.1	MBD1826394.1	2692824	Microcoleus sp. FACHB-61	57.812	64	26	1	17	80	25	87	3.4e-23	90.1	81.25	MQLQTDIRTWQSQATPGSFASARDWEKFGCAVPAPKLAPSMWVKLFNPPTAFSFDEAWLLCECSDEKWLAWIPDYGEILLSTHEFCATKS
	WP_190376746.1	WP_172189516.1	2815231	Microcoleus asticus	57.812	64	26	1	17	80	25	87	3.44e-23	90.1	81.25	MQLQTDIRTWQSQATPGSFASAGDWEKFGCAVPAPKLTPSMWVKLFNPPTAFSFDEAWLLCECSDEKWLAWIPDYGEILLSKHEFCATKS
	WP_190376746.1	CAA9330906.1	259945	uncultured Microcoleus sp.	57.812	64	26	1	17	80	25	87	3.67e-23	89.7	81.25	MKLQTDIRTWQSQPTPGSFASVRDWEKFGCAVPAPKLAPSMWVKLFNPPTAFSFDEAWLLCECSDEKWLAWIPDYGEILLSTHEFCATKS
	WP_190376746.1	MBD0392938.1	2769068	Microcoleus sp. C1-bin4	57.812	64	26	1	17	80	25	87	3.84e-23	89.7	81.25	MKLQTDIRTWQSQPMLGSFATVRDWENFGCAYPAPKLVPSIWVKLFNPPTAFSFDEAWLLCECSDEKWLAWIPDYGEILLSKDEFCATKS
	WP_190376746.1	MBD0307730.1	2769071	Microcoleus sp. T1-bin1	58.73	63	25	1	17	79	25	86	5.05e-23	89.4	80.95	MKLQTDIRTWQSQPMVGSFATVRDWENFGCAYPAPKLVPSIWVKLFNPPTAFSFDEAWLLCECSDEKWLAWIPDYGEILLSKDEFCVTKS
	WP_190376746.1	MCC3416091.1	2798813	Microcoleus sp. PH2017_02_FOX_O_A	57.812	64	26	1	17	80	25	87	5.39e-23	89.4	79.69	MQLQTDIRSRQPQATLASAASALDWAKFGCAVPAPKLAPSMWVKLFNPPTAFSFDEAWLLCQCSDQKWLAWIPDYGEILLSTNEFCAT
	WP_190376746.1	MBF2048614.1	2747798	Elainella sp. C42_A2020_010	62.121	66	24	1	17	82	22	86	1.04e-22	88.6	78.79	MPNPVTYPACQLPRQPLSNLAWESFRQTVTPSQFQPSTWVKLLNPPTAFSFDEAWLLCQYSTDAWLAWVPDYGEILLTTDEFCSLS
	WP_190376746.1	WP_242724068.1	119532	Microcoleus vaginatus	59.375	64	25	1	17	80	25	87	1.17e-22	88.6	78.12	MQLQTDIRSWSSQPTPGSFASVCDWEKFGCAVPAPKLAPSMWVKLFNPPTAFSFDEAWLLCELSEEQWLAWIPDYGEILLNTHEFCATKS
	WP_190376746.1	OCQ99233.1	1880991	Oscillatoriales cyanobacterium USR001	64.912	57	20	0	23	79	32	88	7.34e-22	86.7	82.46	MKLESEVRTWQPPATSKNIAIADLWHKFCQISMPDALNLTPYTWVKLFNPPTEFSFDEAWLLCQCAENQWIAWIPEYGEIMLSTDEFCIPA
	WP_190376746.1	WP_073070727.1	268141	Phormidesmis priestleyi	65.455	55	19	0	28	82	33	87	7.84e-22	86.3	81.82	MLQTNFCSIPPFTSQDETTSSFAWEIQRRARLPKFAPSTWVKLLNPPTAFSFDEAWLLCQYADDHWLAWIPDYGEILLKTDEICEVS
	WP_190376746.1	WP_236506546.1	2699888	Tychonema sp. BBK16	59.091	66	24	2	17	80	25	89	9.49e-22	86.3	80.3	MKLETDIRTWLPKIRQGSVASGAWWEKLASNPAAPTPKFSASTWVKLFNPPTAFSFDEAWLLCECSEEKWLAWIPDYGEILLSTNEFCAT
	WP_190376746.1	TAG94483.1	1151	Oscillatoriales cyanobacterium	59.091	66	24	2	17	80	25	89	1.45e-21	85.9	78.79	MKLETDIRTWLPKFRQGSVASGSWWEKLASNPAAPTPKFSASTWVKLFNPPTAFSFDEAWLLCECSEEKWLAWIPDYGEILLNTNEFCAT
	WP_190376746.1	NJK66217.1	2720482	Microcoleus sp. SU_5_3	66.667	54	18	0	25	78	32	85	1.76e-21	85.5	83.33	MRLQTDIRTSQLQSNQASVASAQAWCRLADRPPTPKFAPSTWVKLLNPPTAFSFDEAWLLCQYSEQKWLAWIPDYGEILLSTDEFYIAT
	WP_190376746.1	TAD89289.1	1151	Oscillatoriales cyanobacterium	62.264	53	20	0	28	80	37	89	6.73e-21	84	84.91	MKLETDICTGLPQSTQARVASGREWEKFGSRPSTPPPKFAASTWVRLFNPPTAFSFDEAWLLCECSEQKWLAWIPDYGEILLSTNEFCAT
	WP_190967021.1	AFZ27676.1	56107	Cylindrospermum stagnale PCC 7417	52.439	82	35	2	1	82	1	78	1.09e-21	86.7	69.51	MKLDFHRPVFAMQSRRQNLDGLSKSDSPQFPTPAWIHLWELPNPFSFDEALLLCQVSEDEWLVWIPDHGEAILTFKKGRDSTIAKNLWLHSLILPTSAVIGVNSSQ
	MBD1821711.1	WP_194009943.1	2642144	unclassified Tychonema	57.143	63	26	1	18	80	23	84	3.47e-21	84.7	79.37	MQLQTDIRTSQPPAGITSDRDRERFGCAVPAPKLAPDLWVRLFNPPTAFSFDEARLLCQHSEDKWLAWIPDHGEILLNTNEFCAT
	MBD1821711.1	WP_194070506.1	1828663	Tychonema sp. LEGE 06208	57.143	63	26	1	18	80	23	84	3.92e-21	84.7	80.95	MQLQTDIRTWQPPAGITSDRDRERFGCAVPAPKLAPNLWVRLFNPPTAFSFDEARLLCQHSEDKWLAWIPDHGEILLNTNEFCAT
	MBD1821711.1	WP_194064840.1	1828671	Tychonema sp. LEGE 07203	57.143	63	26	1	18	80	23	84	7.31e-21	84	79.37	MQLQTDIRTWQPPAGITSDRDRERFGCAVPAPKLAPHLWVRLFNPPTAFSFDEARLLCQHSEDKWLAWIPDHGEILLNTNEFCAT
	OCQ96550.1	WP_096536712.1	92942	Nostoc linckia	49.383	81	33	1	1	81	1	73	7.21e-21	84	69.14	MKLDSKRPDFAVQARRRNLEDLHQQLRVSGWVKLLELPNPWSFDEALLLCPVSKDEWLAWIPDHGEAILNISQIRDIGKTV
	WP_233742961.1	WP_233742961.1	2906798	Leptodesmis sichuanensis	100	92	0	0	1	92	1	92	3.13e-62	189	100	MSLRFHRSTSVPSQPGFASIPLSWEKLRDLSQLTLCEWEPSTWVKVFNPPTAFSFDEALLLCQTSENHWLAWIPDHGEVVLHTDEFCHLVES
	WP_233742961.1	WP_156518509.1	268141	Phormidesmis priestleyi	51.685	89	32	1	14	91	3	91	4.55e-23	90.1	65.17	MLQTNFCSIPSVTPQDETMSSLAWEILQRREQSRLPKFAPSMWVKVLNLPTAFSFDEAWLLCQYAQNHWLAWIPDYGEILLKTDEMGEVLDR
	MBW4695245.1	MBW4695245.1	2835090	Lyngbya sp. HA4199-MV5	100	87	0	0	1	87	1	87	5.26e-58	177	100	MKLDKFRLCLQRQSLEWAFLQPSPASTIAGHSVQAAIAPSTWVKLRSLPTTYCSDEALLLCQQSEQQWLAWVPDYGEITLEREEFEL
	MBW4695245.1	MBW4469160.1	1382958	Stenomitos rutilans HA7619-LM2	72.414	87	23	1	1	86	1	87	9.21e-38	127	82.76	MRLEIEFRRCLQRQSLEWAFQHSSSGSTIARNISPTAIAPSTWVKLQSLPTTYCSDEALLLCQQSEQQWLVWIPDYGEILLDRGQFDPLI
	MBW4695245.1	WP_224342946.1	2931930	Kovacikia minuta	55.172	87	37	2	1	85	1	87	1.01e-23	91.3	68.97	MKLETEFRLCLERQKLEWAFRAPCEVFPSQENYIPPQKFTASSWVKLVELPSPFCADEALLLCQCSESQWLAWLPDYGEILLEVDQFTEQ
	MBW4695245.1	WP_199290283.1	2692808	Leptolyngbya sp. FACHB-36	54.545	88	30	2	1	87	18	96	3.98e-22	87.4	67.05	MIFYAWAFHIPQALLPAMKLESEFRLRLQLQQLEETLRQPTAQRSLTPNTWVKLRHLPSAFSFDEALLLCQQSEHTWLAWVPDYGEILLDLEQLDL
	WP_190397971.1	WP_190397971.1	2692858	Pseudanabaena sp. FACHB-1998	100	78	0	0	1	78	1	78	5.97e-54	167	100	MKNATHTKSPTTRNLRRNSSPQCLVPMPSTWVHLLEPPTKSCYDEALLMCQYPDGHWAAWIPDFGEIKLHSGQFCRLS
	WP_190397971.1	MCL1494436.1	2938918	Pseudanabaena sp. Salubria-1	79.747	79	15	1	1	78	1	79	3.47e-42	137	88.61	MKTTTRQQPSKTTRNIRQNSSPQCLIPLPSTWVTLLEPPIYSCYDEALLMCQYPDGHWAAWIPDFGEIKLHSGQFCRMT
	WP_190397971.1	WP_201323550.1	1357935	Pseudanabaena sp. lw0831	79.747	79	15	1	1	78	1	79	5.27e-42	136	87.34	MKTTTRQNPSKNTRNIRQNSSPQCLIPLPSTWVTLLEPPTRSCYDEALLMCQYPDSHWAAWIPDFGEIKLHSGQFCRMS
	WP_190397971.1	WP_142657304.1	2487337	Pseudanabaena sp. UWO311	78.481	79	16	1	1	78	1	79	7.57e-42	136	88.61	MKTTTRQQPTKTTRNIRQNSSPQCLIPLPSTWVTLLEPPIYSCYDEALLMCQYPDGHWAAWIPDFGEIKLHSGQFCRMT
	WP_190397971.1	MCA6519749.1	2771257	Pseudanabaena sp. M110S1SP2A07QC	81.944	72	13	0	7	78	31	102	7.95e-40	132	91.67	MDWQDGLDSDIALICNNHLDIFFHPFLFRTTPSKTTRNIRQNSSPQCLIPLPSTWVTLLEPPIYSCYDEALLMCQYPDGHWAAWIPDFGGIKLYSGQFCRMN
	WP_190397971.1	WP_103667456.1	2043171	Pseudanabaena sp. BC1403	75.949	79	18	1	1	78	1	79	1e-39	130	87.34	MKTSTRQQPSRTTKNIRQNSSPHCLIPLPSKWVTLLEPPIYSCYDEALLMCQYPDGYWAAWIPDFGEIKLHSGQFCRMS
	WP_190397971.1	WP_094535942.1	1980935	Pseudanabaena sp. SR411	87.879	66	8	0	13	78	14	79	1.35e-39	130	95.45	MKTTTRQRTVQTTKNIRQNSAPQCLNPMPSTWVALLEPPTPSCYDEALLMCQYPDGHWAAWIPDFGEIKLHSGQFCRMS
	WP_190397971.1	WP_190577863.1	1152	Pseudanabaena	86.364	66	9	0	13	78	14	79	4.92e-39	129	93.94	MKTTTRQRTVQTTKNIRHNSAPQCLTPMPSTWVTLLEPPTPNCYDEALLMCQYPDGHWAAWIPDFGEIKLHSGQFCRMS
	WP_190397971.1	WP_190403479.1	2692860	Pseudanabaena sp. FACHB-723	69.62	79	23	1	1	78	1	79	7.66e-38	126	84.81	MKTTTRQSAFKTNKNMRQSAAPQCLMPLPSTWVTLLEPPVSSCYDEAWLMCQYPDGHWAAWIPDFGEVKLHSGQFCRMA
	WP_190397971.1	WP_126388827.1	2593292	unclassified Pseudanabaena	73.418	79	20	1	1	78	1	79	1.32e-36	123	81.01	MTTTTHPHKFQATKNRKQSHYPQCLQPLPSTWVTLLEPPTSSCYDEALLMCQYPDGHWAAWIPDLGEIKLHSGQFCRMS
	WP_190397971.1	WP_197278819.1	1681830	Pseudanabaena sp. 'Roaring Creek'	80	70	13	1	9	78	10	78	5.33e-36	121	85.71	MNTTTRQHLSKNTRNIRQNAPQCLTPLPSTWVTLLEPPNSSCYDEALLMCQYSDGRWAAWIPDFGEIGLHSGQFCRLS
	WP_190397971.1	WP_009628232.1	1152	Pseudanabaena	80	70	13	1	9	78	10	78	1.37e-35	120	87.14	MNTTTRQHLSKTTRNIRQNAPQCLTPLPSTWVTLLDPPNSSCYDEALLMCQYSDGCWAAWIPDFGEIGLHSGQFCRLS
	WP_190397971.1	PZV16904.1	1153	Pseudanabaena sp.	71.605	81	20	2	1	78	1	81	2.07e-35	120	83.95	MKTTTNQQPNKTHKNIWKNSSPTPQCLIPLPSTWVALLEPQTSSCYDEALLMCQYLDGYWAAWIPDFGEIKLHSGQFCRMS
	WP_190397971.1	WP_223805473.1	2480795	Pseudanabaena sp. UWO310	78.571	70	14	1	9	78	10	78	3.88e-35	119	84.29	MNTTTRQHLSKTTSNIRQNAPQCLTPLPSTWVTLLEPPNSSCYDEALLMCQYSDGRWAVWIPDFGEIGLHSGQFCRLS
	WP_190397971.1	WP_169361594.1	2661615	Pseudanabaena yagii	67.089	79	25	1	1	78	1	79	4.53e-33	114	77.22	MTTTTHPRTYQATQNTKQSRYLQCLQPLPSTWVTLLEPPASSSYDEALLMCQYPDGQWAAWIPDLGEIKLHSGQFCRMS
	WP_190397971.1	PZO37548.1	945775	Pseudanabaena frigida	78.125	64	14	0	15	78	1	64	7.61e-33	113	89.06	MKQPSYPQCLNPLPSTWVTLLEPPTSSCFEEALLMCQYPDGQWAAWIPGFGEIKLHSGQFCRMS
	WP_190397971.1	TYQ32102.1	2480795	Pseudanabaena sp. UWO310	80.645	62	12	0	17	78	2	63	9.24e-33	113	85.48	MRQNAPQCLTPLPSTWVTLLEPPNSSCYDEALLMCQYSDGRWAVWIPDFGEIGLHSGQFCRLS
	WP_190397971.1	MCA6572923.1	2771239	Pseudanabaena sp. M53BS1SP1A06MG	65.823	79	26	1	1	78	1	79	5.29e-32	111	75.95	MTNTTQMRTYQGTQNTKQSHYLQCLQPLPSTWVTLLEPIASSSYDEALLMCQYPDGQWAAWIPDLGEIKLHSGQFCRMS
	WP_190397971.1	HBC40355.1	1153	Pseudanabaena sp.	71.642	67	19	0	12	78	7	73	3.73e-30	106	80.6	MRTYQGTQNTKQSHYLQCLQPLPSTWVTLLEPIASSSYDEALLMCQYPDGQWAAWIPDLGEIKLHSGQFCLMS
	WP_190397971.1	MCA6501288.1	2771254	Pseudanabaena sp. M090S1SP2A07QC	86.538	52	7	0	27	78	1	52	1.49e-28	102	92.31	MPSTWVTLLEPPIYSCYDEALLMCQYPDGHWAAWIPDFGGIKLYSGQFCRMN
	WP_190397971.1	GBO55289.1	1357935	Pseudanabaena sp. lw0831	91.111	45	4	0	34	78	1	45	5.52e-26	95.5	97.78	MLEPPTRSCYDEALLMCQYPDSHWAAWIPDFGEIKLHSGQFCRMS
	NEN98044.1	WP_026719565.1	1173023	Fischerella sp. PCC 9431	73.077	52	14	0	25	76	32	83	4.69e-21	84	82.69	MKLDCSRPDFAVQSRKSNLDWSTDELEIKIEQQNFQAHTWVRLLELPNPYSFDEALLLCPISQYEWIAWIPDHGEAVVTTEQFRRI
	NEN98044.1	TBR62025.1	1970206	Westiellopsis prolifica IICB1	74.51	51	13	0	25	75	5	55	6.8e-21	83.2	82.35	MKIDQQNFQANTWVKLLELPNPYSFDEALLLCPISQSEWVAWIPDHGEAVLTTRQVNGHLSFIICHESVN
	WP_051077140.1	WP_194143097.1	1828640	Nostoc sp. LEGE 12447	80.435	46	9	0	23	68	23	68	4.08e-22	85.9	93.48	MKLDSRRPDFAVQPRRQNLDDLNWVKLLQLPNPFSFDEALLLCPVSADEWLAWIPDHGEAILNSRHFCY
	WP_051077140.1	WP_174708549.1	2572090	Nostoc sp. TCL240-02	74.51	51	13	0	18	68	18	68	7.3e-22	85.1	88.24	MKLDSHRLDFAVQSRRQNLEDLNWVKLLQLPNPFSFDEALLLCPVSADEWLAWIPDHGEAILNIRHFCY
	WP_051077140.1	WP_114080374.1	76335	Nostoc sp. ATCC 53789	74.51	51	13	0	18	68	18	68	7.54e-22	85.1	88.24	MKLDSRRPDFAVQPRRQNLEDLNWVKLLQLPNPFSFDEALLLCPVSTDEWLAWIPDHGEAILNIRHFCY
	WP_051077140.1	WP_179073216.1	2576903	Nostoc sp. C057	60.294	68	27	0	1	68	1	68	8.8e-22	85.1	72.06	MKLDSHRPDFAVQPRRQNLEDLNWVKLLQLPNPFSFDEALLLCPVSADEWLAWIPDHGEAILNIRHFCY
	WP_051077140.1	WP_017313348.1	1174528	Hapalosiphonaceae	77.551	49	11	0	18	66	34	82	9.38e-22	85.9	87.76	MKLDLSRPDFAVQSRKCYLDWSTDEFEIKIDQQNFQANTWVKLLELPNPYSFDEALLLCPISQSEWVAWIPDHGEAVLTTRQVNGHLSFIICHESVN
	WP_051077140.1	WP_012411827.1	272131	Nostoc punctiforme	74.51	51	13	0	18	68	18	68	9.4e-22	85.1	88.24	MKLDSRRPDFAVQPRRQNLEDLNWVKLLQLPNPFSFDEALLLCPVSADEWLAWIPDHGEAILNIRHFCY
	WP_051077140.1	WP_193948921.1	1828643	Nostoc sp. LEGE 12450	58.824	68	28	0	1	68	1	68	3.32e-21	83.6	72.06	MKLDSHRPDFAVQPRRQNLEDLNWVKLLQLPNPFSFDEALLLCPVSADEWLAWIPDHGEAILNIKHFCY
	WP_051077140.1	WP_096718820.1	2005460	Chondrocystis sp. NIES-4102	70.833	48	14	0	21	68	33	80	3.32e-21	84	87.5	MVNTVLNTPSSLPQWCSLKSNLSIDIAIEQHLTNTWVKLLELPSPYSHDEALILCKHSDTEWVAWVPDHGEAIIDNRQFCMYS
	WP_051077140.1	WP_185585720.1	2593658	unclassified Nostoc	74.51	51	13	0	18	68	18	68	3.78e-21	83.6	86.27	MKLDSHRPDFAVQPRMQNLEDLNWVKLLLLPNPFSFDEALLLCPVSADEWLAWIPDHGEAILNIRHFCY
	WP_051077140.1	WP_162399355.1	2690446	Nostoc sp. B(2019)	73.469	49	13	0	19	67	25	73	4.71e-21	83.2	91.84	MKLDSNRPDFALQARRQNLQGMQQLKASTWVELLQLPNPYSFDEALLLCPVSEDEWLVWIPDHGEALLHRRQFR
	WP_051077140.1	MBW4685399.1	2024215	Komarekiella atlantica HA4396-MV6	66.667	54	18	0	14	67	19	72	5.18e-21	83.2	85.19	MKLDSNRPDFALQARRQNWEGMQLKASTWVELLQLPNPYSFDEALLLCPVSEDEWLVWIPDHGEALLHRRQFR
	MBW4611792.1	WP_096644543.1	1161	Tolypothrix sp. FACHB-123	57.831	83	34	1	1	82	1	83	1.01e-27	101	74.7	MKLDSHRPHFATQFRRRNLDVTTHSCSIKRLPQRLATSRWVKLLQFPNPYSFDEALLLCQVSDDEWVAWIPDHGEVILHSGEFSY
	MBW4611792.1	WP_190540583.1	1186	Calothrix	57.831	83	34	1	1	82	1	83	4.4e-27	99.8	73.49	MKLDSHRPHFATQFRRRNLDVTTPSCSIKRLPQRLGTSRWVKLLQFPNPYSFDEALLLCQVSDDEWVAWIPDHGEVILHSGEFSY
	MBW4611792.1	WP_242045743.1	2619626	unclassified Calothrix	56.627	83	35	1	1	82	1	83	5.9e-26	96.7	71.08	MKLDFHRPHFVTQFRRQNLDVTTPSCSIKRLPQRLGTSRWVKLLQFPNPYSFDEALLLCQVSDDEWVAWIPDHGEVILHSGEFSY
	MBW4611792.1	MBN3910357.1	2815388	Nostoc sp. NMS1	57.317	82	20	1	1	82	1	67	7.44e-26	95.9	69.51	MKLDSHRPNFAVQPRRQNLENLNWVNLLQLPNPFSFDEALLLCPISADEWLAWIPDHGEAILNIRHFYH
	MBW4611792.1	WP_193198359.1	2721166	Nostoc sp. MG11	54.878	82	28	1	1	82	1	73	2.32e-25	94.7	68.29	MKLDSNRPDFALQARRQNWEGMRQLKASTWVDLLQLPNPYSFDEALLLCPVSEDEWLVWIPDHGEALLHRRQFRY
	WP_190442773.1	WP_190490242.1	2692827	Microcoleus sp. FACHB-831	67.857	56	18	0	19	74	37	92	1.31e-21	85.9	85.71	MNKTSYSTGSVLNLARPKQVPQAPYPFNFCDFKADETPSVKEEGGDIWVKLLELPSDYSHDEALLLCEHSDEEWVAWIPNHGEAILHTSQFCIPR
	WP_190638929.1	NES83481.1	2607823	Moorena sp. SIO2B7	55.263	76	29	2	4	74	7	82	1.65e-21	85.1	72.37	MTKLTYDLRESSIQSCSVALNWSKDSDKHPKQLQANTWVRLLELLNPFCHDEALILCQKSESEWVAWIPDHGESILNTTQFCLMG
	WP_190421185.1	MBW4622787.1	1874554	Cyanosarcina radialis HA8281-LM2	68.852	61	17	1	14	74	17	75	5e-21	84	77.05	MTVHTYKPEVTTNYSYTQNWSSGQLYQPSTWVHLLEPLSPLSFDEALLLCQHSEDEWIAWVPDHGETILNTSQFCLG
	WP_017326877.1	WP_017326877.1	195250	Synechococcus sp. PCC 7336	100	83	0	0	1	83	1	83	1.89e-55	171	100	MTPLLEACVPVQSPTYVPSHLTRPYLDMVRPSSWIKLLDLPSEYSYHEALLLCQLSEDEWVAWIPDYGEAVLHIGEFCPMNWH
	MBF1999107.1	MBF1999107.1	2774348	Synechococcales cyanobacterium M58_A2018_015	100	86	0	0	1	86	1	86	9.61e-57	174	100	MKRYLTPLTLVAPPQSWHRRQEAEQETEIAVPAAIWVRLIVLPDPFSYDQALLLSRQSDDEWLAWIPDYGEIILHRSEFYLPQDWN
	MBF1999107.1	MBF2073952.1	2774344	Synechococcales cyanobacterium C42_A2020_086	98.837	86	1	0	1	86	1	86	3.47e-56	173	98.84	MKRYLTPLTLVAPPQSWHRRQEAEQETEIAVPAAIWVRLIVLPDPFCYDQALLLSRQSDDEWLAWIPDYGEIILHRSEFYLPQDWN
	MBF1999107.1	NJO44071.1	2720448	Cyanobacteria bacterium RU_5_0	55.814	86	35	1	1	86	1	83	3.64e-27	99.8	72.09	MGRYLTPLTLVEPQYLKSQTGFSTSQPSASSIWVRLAVLPNPYSHNQALLICPHSDDEWLAWIPDHGEVVLHLSEFYFDRDWN
	MBF1999107.1	MBF2046136.1	2747798	Elainella sp. C42_A2020_010	56.322	87	33	2	1	86	1	83	6.95e-27	99	72.41	MKRYFKPMQPIEPSESKQGQRASKLARNRLAQWVQLILLPDSMSYDQALLLSKQSDDEWLAWVPDYGEITLHVSEFYFGHDWN
	MBF1999107.1	PSB06832.1	2107700	filamentous cyanobacterium CCP2	52.326	86	33	2	1	86	16	93	5.57e-24	92	69.77	MNTEYFLGFKSGVYQMGRYLTLVHPDQHSNGRSAYANPSAAVWVKLAALPNPYSHDRAMLLCRHADDEWVAWIPDHGEVILHRSEFFVEPDWN
	PSB00605.1	PSB00605.1	1296344	Merismopedia glauca CCAP 1448/3	100	89	0	0	1	89	1	89	1.69e-60	184	100	MCIRDRVNTHQSSNLGLSTSHLHHAFSSDSWSTTNRCEASTWVHLLESPSPLGYQEALLLCPHSEDEWVAWIPDHGEEVLHISQFCVNY
	MBF2079731.1	MBF2079731.1	2774349	Synechococcales cyanobacterium T60_A2020_003	100	73	0	0	1	73	1	73	1.93e-47	150	100	MPIKHPSVVGSLDSAPLGFPSSVETIWVKLKATPSPYSHSEAVLLCEIAEDKWLAWVPDFGEMQLTSAQFVRD
	PZV26755.1	PZV26755.1	2164131	Snowella sp.	100	80	0	0	1	80	1	80	6.4e-53	164	100	MQALINNRSQSQAKWCYLPLNWTGEAPKAEDQTWVQLLAEDLFADDQALLLCQESENEWVVWVPGQGETRLDISEFCINP
	NET53500.1	NEO33653.1	2607803	Symploca sp. SIO3C6	100	69	0	0	1	69	1	69	1.19e-43	140	100	MQLLTTQTNQASCLQTTAFKGLQAGAWIHLEEVPSTFAHHEGLLLCQVSQWEWVMWIPEHGEHLLKIKI
	WP_138073594.1	WP_138073594.1	2579791	Picosynechococcus sp. PCC 11901	100	84	0	0	1	84	1	84	3.78e-47	150	100	MQRTPSLDLSSIRYCPNTTEHPFDTAFAPAQANSDWVKLAQTPEAIAEEEYALLLCPHGEQSWVAWLPSQGEVVLHQDQLCRLI
	WP_138073594.1	WP_099238800.1	2042059	Synechococcus sp. BDU 130192	98.81	84	1	0	1	84	1	84	3.95e-47	150	98.81	MQRTPSLDLSSIRYCPNTTEHPFDTAFAPAQANSDWVKLAQTPEAITEEEYALLLCPHGEQSWVAWLPSQGEVVLHQDQLCRLI
	WP_138073594.1	ACB00085.1	32049	Picosynechococcus sp. PCC 7002	98.81	84	1	0	1	84	53	136	7.4e-47	151	98.81	MARLSWATIRKLLWQTLIFGIFSVSLNTNIAVIRLANHLCSVSQILVSEKILMQRTPSLDLSSIRYCPNTTEHPFDTTFAPAQANSDWVKLAQTPEAIAEEEYALLLCPHGEQSWVAWLPSQGEVVLHQDQLCRLI
	WP_138073594.1	WP_065711062.1	195498	Picosynechococcus sp. PCC 7117	98.81	84	1	0	1	84	1	84	1.07e-46	149	100	MQRTPSLDLSSIRYCPNTTEHPFDTAFAPAQANSDWVKLAQTPEAIAEEEYALLLCPHGEQSWVAWLPSQGEVMLHQDQLCRLI
	WP_138073594.1	WP_041443573.1	2626047	Cyanophyceae	98.81	84	1	0	1	84	1	84	1.64e-46	148	98.81	MQRTPSLDLSSIRYCPNTTEHPFDTTFAPAQANSDWVKLAQTPEAIAEEEYALLLCPHGEQSWVAWLPSQGEVVLHQDQLCRLI
	WP_138073594.1	WP_062435188.1	374982	Picosynechococcus sp. PCC 73109	97.619	84	2	0	1	84	1	84	5.46e-45	144	97.62	MQRTPSLDLSSICYCPNTTEHPFDTTFAPAQANSDWVKLAQTPEAIAEEEYALLLCPHGEQSWVAWLPSQGEVVLHQDQLCRLI
	WP_138073594.1	WP_065714532.1	374981	Picosynechococcus sp. PCC 7003	96.429	84	3	0	1	84	1	84	7.5e-45	144	97.62	MQRTPSLDLSSIRYCLNTREHPFDTAFAPAQANSDWVKLAQTPEAIAEEEYALLLCPHGEQSWVAWLPSQGEVVLHQDQLCRLV
	WP_138073594.1	MBV5260032.1	2025807	Synechococcus moorigangaii CMS01	82.143	84	12	1	1	84	1	81	2.37e-36	122	86.9	MQSTPSLDLSSIRYCTTTTEHPFDTDFAPAQAGSDWVKIAGTTAEEEYALLLCPHTEQSWVAWLPSQGEVILHQNQLCRLV
	WP_138073594.1	WP_024545550.1	2626047	Picosynechococcus sp. NKBG15041c	64.935	77	23	1	7	83	9	81	2.62e-26	97.4	80.52	MTSAVATPLDVSAIRYCAITAEHPFDTNFAPAQANSDWVKLVETEDDEYALLLCSYSQEEWVVWLPSQGETILHQEKMCRLA
	WP_138073594.1	WP_075889238.1	71188	Limnothrix rosea IAM M-220	61.644	73	23	1	10	82	8	75	5.77e-21	84	72.6	MSQTTSKADFRFCSDTVEHPFDTTFIPAQPNSDWVKLTDTEEEYALLLCPYSDTEWLVWLPSHGEAVLHRDQMCRAA
	WP_099238800.1	NJN74173.1	2720421	Limnothrix sp. RL_2_0	52.055	73	31	1	10	82	11	79	2.15e-22	87.8	69.86	MKATVQQQTNTKIRFCPSTVEHPFDTNFAPSQPGSDWARLVNSEDEEYALILCAYSDHEFLVWLPSRGETVLANDLLCRAA
	WP_099238800.1	NJN75433.1	2720420	Synechococcaceae cyanobacterium RL_1_2	54.545	77	25	2	7	83	16	82	2.31e-22	87.8	66.23	MVNSTMMAATNTDNHLDLSSIPMCPVAVDHPFDPYVRQDWVKLANDEEEFALILCPHDDQQWVAWIPSQGEAIVHRDELCRFPS
	WP_099238800.1	WP_015134654.1	111781	Leptolyngbya] sp. PCC 7376	53.846	78	31	2	6	82	4	77	2.57e-22	87.4	66.67	MAQTLSKANLRFNSEKTVEHPFDTKFIPAQPDSDWVKLTNIESDEYALLLCPYSEVEWLVWLPSRGEAVLHNDHLCHAA

## Sheet: Dataset2_NirP1_Promotor_alignme
Supplementary Dataset 2 - Results of promotor sequence alignment.	Sequence_name	Seq	nuc_id	protein_id	tax_id	tax_name	strand	start_area	end_area	MEME_1_start	MEME_1_end	MEME_1_Sequence_NtcA-motif	MEME_1_Strand	MEME_1_p value	MEME_4_start	MEME_4_end	MEME_4_Sequence_Tandem repeat motif	MEME_4_Strand	MEME_4_pvalue
	NZ_JARQPU010000035.1_WP_172355649.1_2292	CGCCTATCGAGAAGTCGGCACCTTTGGCGCAGGCGAGGCGATCGCTTCCGTTGAGTTTCCTGACCTGGCGATCGCCGTAGATCGGCTCTGGGACGAGGGTTAGGGGGATTCACCCCTGATTTACCCAAGGTATTTGCATCAAGGTTTATTAACTTATTGGCATCAGACCAGCGCTGGCATCTGTAATTTGTAAAAATGAATACAGAAATTTTTTCTGCTTTTTCTCGCTTCGGCGCGGGAAGAGTGCTTCTGTGTTGATTTTTTCTGCACTGATTTTTCATTAAGCCGGAGTCTGAAACTATGTCCCTTTA	NZ_JARQPU010000035.1	WP_172355649.1	3031812	Thermoleptolyngbya sichuanensis XZ-Cy5	+	21015	21325	185	211	AATTTGTAAAAATGAATACAGAAATTT	+	1,98E-10	139	179	TCAAGGTTTATTAACTTATTGGCATCAGACCAGCGCTGGCA	+	6,36E-09
	NZ_VOJH01000038.1_WP_020862237.1_2329	GCTAGCCCCGCACTGAGGGGGATTCATCAACAAAACTTATCGTGTTTGTCAAGATTTGTTAATTTTGCTTGGCTAGTCAAATTATTATCCCTATCATTTTGTAAATATGGATACAGAAATTATTCCTTTGACTTCCAAATTGCCCTGGTTGTCGTTCCTAGAGTCTTGGATTTTCTCCCGCTTTAGGGAACTTCAGTGGGGACTTGGGTAGGGAATCCCCGGATAAGTGCTAAAGAACTGGGCAGGCTCGGGGGTGCTTTTGGGAAGAATTTCGCCGGTTAGTAAAATGGAGAGGACTTTATGTCGCCACA	NZ_VOJH01000038.1	WP_020862237.1	1148	Synechocystis sp. PCC 6803	+	4900	5210	96	122	ATTTTGTAAATATGGATACAGAAATTA	+	5,01E-12	49	89	TCAAGATTTGTTAATTTTGCTTGGCTAGTCAAATTATTATC	+	1,12E-09
	NZ_JAMXOT010000032.1_WP_254563945.1_2344	AGTTAGCCCGCCTGTGCGGGCTACAATGTATCTATTATAAACCATCGCCTACTTTATATCCCTCGGTTCCAATGGGGGACCCAAGGTAGGAAAAATGACCTGAAGTGTGAACAGCATCAGCGTTAACAGGCGCAGATGTGGGATCCACTATGTCAAGATTTATGAACTTATTGAGAAAAATTAAACCAATCTAGCCATAATTCTGTAAAAATAGATACAGAAAAGATTTTTGCTCTACTCAGCTAAGTTGAGCTAGAGCAGTGTGTACGAGTGTTAATCAATTCCAACGGGAGAAAGCTCATGTCCTTATC	NZ_JAMXOT010000032.1	WP_254563945.1	2954806	Oscillatoria sp. HE19RPO	-	1722	2032	200	226	ATTCTGTAAAAATAGATACAGAAAAGA	+	7,84E-11	153	193	TCAAGATTTATGAACTTATTGAGAAAAATTAAACCAATCTA	+	9,15E-09
	NZ_JAIVFX010000053.1_WP_229557590.1_5793	CAGTAAATTATTTGTTACTGACTGCCAGTATAAGCTAATCGGCAAGCACCAAATGCCCACCCATCCAGACGGTGGCTTCCAGAGTATGCAGGATAACCAGAATTTTGAACAGTATCAGAAGCAATAAATCAGGACTTATTATCTATTAATGTCAGGATTTGTTAATTTATTCAAGATGATTGAGCTATTTACCCCCTATTTTGTAAATATAGATACAGAAATTATTTATTTTACTCTTTCTGGTCTAGTTGGAGAGAGTAAGGCTTGCAAGTTTTAATAGATTACAGACGCAAAAAGCCTATGTCCCATCA	NZ_JAIVFX010000053.1	WP_229557590.1	2780407	Nostoc sp. XA010	-	19753	20063	198	224	ATTTTGTAAATATAGATACAGAAATTA	+	7,28E-12	152	192	TCAGGATTTGTTAATTTATTCAAGATGATTGAGCTATTTAC	+	1,10E-16
	NZ_BLAY01000373.1_WP_226594560.1_5798	TGGCCTGAATCCCCGTCTCTTTAGAGCGGGGTGTGGCTCAATTAAGATGTTAGCTGTTCCATCGCCAGAAAGCCTCTATCTGCGGATGTGCGAACAATGTGCGATCGCAAATCTTCAGAAAGGTTCGGTGAGCTATCACTATCAATTTTGTCAGGATTTGTTAATTTATCCAGGATAATTGAACCATTTGCCGTCATTTTGTAAAAATGAATACAGAAATTATTTTATATCCTTTCCCCTAGTTTGGCTGAGGGGAAGTGTTTTTCATTAGTTTTAATCGATTTGAAATGGAGAAAGAGTATGTCACTTCA	NZ_BLAY01000373.1	WP_226594560.1	2530354	Microseira wollei NIES-4236	+	87	397	196	222	ATTTTGTAAAAATGAATACAGAAATTA	+	5,01E-12	151	191	TCAGGATTTGTTAATTTATCCAGGATAATTGAACCATTTGC	+	6,20E-13
	NZ_AP023441.1_WP_224087366.1_10901	TAGGGGGCGCGGTTTTTTAATGCTTGAGGTTGCACCGTAACGGCAAACATCAAATGCCCACCCGTCCAGACGGTGGCTAAGAGAGTATGCAGGATAACCAGAATTTTGAACAGCATCAGAAGCGATAAATCAGGACTTGTTATCTATTGTGTCAGGATTTGTTAACTTATTTAAGGTAATTAAGCTATTTACCTTCAATTTTGTAATCATAGATACAGAAATTATTTGTTTTACTCTCTCTGTTCTATTTGGAGAGAGTACTGCTTGCAAGTTTTAATGGATTACAGACGGAGAAAGCCTATGTCCCTTCC	NZ_AP023441.1	WP_224087366.1	2764711	Nostoc sp. MS1	-	5791935	5792245	198	224	ATTTTGTAATCATAGATACAGAAATTA	+	1,13E-12	152	192	TCAGGATTTGTTAACTTATTTAAGGTAATTAAGCTATTTAC	+	5,45E-17
	NZ_BPQA01000007.1_WP_223983210.1_12265	AATAATTAATGACATAAGCCACTACTTTTTAGAATCGTAAGTAGGTCTAAAATAGGGTGTTATATAATTGTATATTTTAAAACCGATTAATTTAATAATTTACTCAAACTTTTCGCTGTTTTTTAATCAAGGTATTTTTTGATACTTAATACTTAGAATTGTCAAGATTTGTTAACTTTTCTACTGTAATTAGGGCATTAGCCCAATATTCTGTAAAAATGAATACAGAAATTATTTCAATTACTTCTCTCTACCTCGGTTAAGGGAAAGTGTTTTCACAAGTTTCAATGGAGGAAGGTAATGTCTCTTAA	NZ_BPQA01000007.1	WP_223983210.1	448371	Rivularia sp. IAM M-261	-	161121	161431	208	234	ATTCTGTAAAAATGAATACAGAAATTA	+	7,28E-12	162	202	TCAAGATTTGTTAACTTTTCTACTGTAATTAGGGCATTAGC	+	5,90E-09
	NZ_CP063659.1_WP_223342265.1_15870	GCACCGAGGGGCATTCATCAACAAAGCTTATCATTTGTGTCAAGATTTGTTAATTTTACTTGGCTAATCAAATGATTATCCCTATGATTTTGTAAATATAGATACAGAAATTATTCCTTTCACTTCTGATTCGTCTTGGAATGCAGTTGGTAGGATCTAGAGTCTACCCCTGAAGTTCCCCGGCTTTTTGGGAACTGGATGAAGGAGTTGGATACCTATCCACCGAACAATCCCTAGAAAAAGTTGGGCTGGGAAGGTTTTCTAGACAGATTTTGCTGGTTAGTAAAACGGAGAGGATTTATGTCGCCGCA	NZ_CP063659.1	WP_223342265.1	2782213	Synechocystis sp. PCC 7339	-	3275055	3275365	87	113	ATTTTGTAAATATAGATACAGAAATTA	+	7,28E-12	40	80	TCAAGATTTGTTAATTTTACTTGGCTAATCAAATGATTATC	+	8,64E-10
	CP073017.1_QWO82223.1_21886	GGGATTCATCAACAAAACTTATCGTGTTTGTCAAGATTTGTTAATTTTGCTTGGCTAGTCAAATTATTATCCCTATCATTTTGTAAATATGGATACAGAAATTATTCCTTTGACTTCCAAATTGCCCTGGTTGTCGTTCCTAGAGTCTTGGATTTTCTCCCGCTTTAGGGAACTTCAGTGGGGACTTGGGTAGGGAATCCCCGGATAAGTGCTAAAGAACTGGGCAGGCTCGGGGGTGCTTTTGGGAAGAATTTCGCCGGTTAGTAAAATGGAGAGGACTTTATGTCGCCACAAATGAACCTGTTTAATGC	CP073017.1	QWO82223.1	1148	Synechocystis sp. PCC 6803	+	2214773	2215083	78	104	ATTTTGTAAATATGGATACAGAAATTA	+	5,01E-12	31	71	TCAAGATTTGTTAATTTTGCTTGGCTAGTCAAATTATTATC	+	1,12E-09
	NZ_JADOES010000006.1_WP_215607772.1_23171	TTTTATGTGTTTTATAGGTGGATTTATTGCTATCCATCAAGTCCAGAGATCAGATCCAGCTGATCTTTTTTAGATAAGAAGCATTGATCAGTAAACAAATTGGTGATTTTCTTCAGGAATATCTTGATAAAATGCGAAAGGTTACACTTCAGTAGTGATAGCTTTGGTCATGCAGCGATGGAGAAATTAAACGTTCGGGCAACATCAGCGTTTGTCAGGTTTTATTAACTTCTTAGTAGTAATTCAGCAATCTAAGGTTGACTTTGTAAAATTGAATACAGTTTCACATGGGGAAAGGGCATGCTCCTTCA	NZ_JADOES010000006.1	WP_215607772.1	1967444	Leptothoe spongobia TAU-MAC 1115	-	32644	32954	261	287	ACTTTGTAAAATTGAATACAGTTTCAC	+	6,78E-07	215	255	TCAGGTTTTATTAACTTCTTAGTAGTAATTCAGCAATCTAA	+	3,31E-08
	NZ_JADEVW010000009.1_WP_190598536.1_31486	GCACCGGGGGCGATTCATCAACAAAGCTTATCATCTGTGTCAAGATTTGTTAATTTTGCTTGGCTAATCAAATTATTATCCCTATGATTTTGTAAATATAGATACAGAAAATATTCCTTTTGCTCCTAATTTACCTTGGAATGCGGTTGGTGGGGTCTAAAGTCTGTCCCTAAAGTTTCCCGTCTTTTTGGGAACTGGATGGAGGAGTTAGATAGCAGCCCACCGGAAAATCCCTAGGAAGGATTGGGCCGGGAAGGTTTTCTAGACGGATTTTGCTGGTTAGTAAAACGGAGAGGACTTATGTCGCCACA	NZ_JADEVW010000009.1	WP_190598536.1	1828742	Synechocystis salina LEGE 00041	-	23362	23672	87	113	ATTTTGTAAATATAGATACAGAAAATA	+	5,11E-11	40	80	TCAAGATTTGTTAATTTTGCTTGGCTAATCAAATTATTATC	+	1,56E-09
	NZ_JADEWK010000018.1_WP_228015235.1_31667	ATTCATCAACAAAGCTTATCATTTGTGTCAAGATTTGTTAATTTTACTTGGCTAATCAAATGATTATCCCTATGATTTTGTAAATATAGATACAGAAATTATTCCTTTCACTTCTGATTCGCCTTGGAATGCAGTTGGTAGGGTCTAGAGTCTACCCCTGAAGTTCCCCGGCTTTTTGGGAACTGGATGGAGGAGTTGGATACCTATCCACCGTACAATCCCTAGAAAAAGTTGGGCTGGGAAGGTTTTCTAGACAGATTTTGCTGGTTAGTAAAACGGAGAGGACTTATGTCGCCACAAATGAACCTGTT	NZ_JADEWK010000018.1	WP_228015235.1	945781	Synechocystis salina LEGE 06099	+	27305	27615	75	101	ATTTTGTAAATATAGATACAGAAATTA	+	7,28E-12	28	68	TCAAGATTTGTTAATTTTACTTGGCTAATCAAATGATTATC	+	8,64E-10
	NZ_JADEWX010000108.1_WP_193967986.1_31722	GCCCGCTAATGCACCCCATGCGTTGAGGGCGATCGCCAATCTGGCTTTTTTGCTTACCCTCAGTCAACTCTCAACCTAGCCAACGGTGGCAGACTACAGCGGCATCACACTCTGGAGCACAGGCCGCTAGATCATGGCAGGGTGTTGGGCAGACGACCCAACCATTTGTCAGGGTTTGTGACCTTATTCCCTGGGCAGATGCTTTTTCGCCATTTTTCTGTAAAATTGGATACAGAAGTATTTTTGTGGTTCCGCAGTTAGCATTGGCAGAATCCTGCTCTTACGATGGGAGGTAGCACTATGGCGCTTCA	NZ_JADEWX010000108.1	WP_193967986.1	2777968	Nodosilinea sp. LEGE 07088	-	7499	7809	215	241	TTTCTGTAAAATTGGATACAGAAGTAT	+	1,98E-10	NA	NA	NA	NA	NA
	NZ_JADEXU010000100.1_WP_193948609.1_31775	CAGTAAATTATTTGTTACTGACTGCCAGTATAGGACTTAACGGCAAGCACCAAATGCCCACCCGTCCAGACGATGGCTCCCAGAGTATGCAGGATAACCAGAATTTTGAACAGCATCAGAAGCAATAAATCAGGATTTCTTATCTCTTATGTCAGGATTTGTTAATTTATTCCAGGTGATTGAGCTATTTACCCCCAATTTTGTAAATATAGATACAGAAATTATTTATTTTACTCTTTCTGGTCTAGTTGAAGAGAGTAATGCTTGCAAGTTTTAATAGATTACAGACGGAGAAAGCCTATGTCCCATCA	NZ_JADEXU010000100.1	WP_193948609.1	1828643	Nostoc sp. LEGE 12450	-	29280	29590	198	224	ATTTTGTAAATATAGATACAGAAATTA	+	7,28E-12	152	192	TCAGGATTTGTTAATTTATTCCAGGTGATTGAGCTATTTAC	+	4,28E-17
	NZ_JADEWN010000035.1_WP_193932732.1_31827	CGATCTAGCAACAAAGCTGCCAATCGCTTGGAATGTTCGCAAACTCATCGACGCAACCAGCGCTGTGATGCTTAGGCACCTTCTGCCTGTCTAGACAAGGACTCCCAAGCTATGCAGAATACCCAGGAGTTTGAACAGCATCCGAATCTGTTATGTCAGGATTTATTAATTTATTTAGCATAATTGGATGATTGCGCAGTCATTTTGTAAAATTGAATACAGAAATATTTAAATTGAATTCCCCAGTTCGCTGTAGGGAGATTTTATTAAGTTTTAATGGATTTAAGACGGAGAACAAGCATGTCGCTTCA	NZ_JADEWN010000035.1	WP_193932732.1	588587	Gloeocapsopsis crepidinum LEGE 06123	-	55832	56142	202	228	ATTTTGTAAAATTGAATACAGAAATAT	+	3,37E-12	156	196	TCAGGATTTATTAATTTATTTAGCATAATTGGATGATTGCG	+	1,25E-10
	NZ_JACJQM010000054.1_WP_190732387.1_32086	GCTAGCAGTAAATTATTTGTTACTGACTGCCAGTATAGGACTTAATGGCAAGCACCAAATGCCACCCGTCCAGACGGTGGCTCCCAGAGCAGGATAACCAGAATTTTGAACAGCATCAGAAGCAATAAATCAGGATTTATTATCTCTTATGTCAGGATTTGTTAATTTATTCCGGGTGATTGAGCTATTTACCCCCAATTTTGTAAATATAGATACAGAAATTATTTATTTTACTCTTTCTGGTCTAGTTGAAGAGAGTAATGCTTGCAAGTTTTAATAGATTACAGACACAGAAAGCCTATGTCCCATCA	NZ_JACJQM010000054.1	WP_190732387.1	2692842	Nostoc sp. FACHB-888	+	16636	16946	198	224	ATTTTGTAAATATAGATACAGAAATTA	+	7,28E-12	152	192	TCAGGATTTGTTAATTTATTCCGGGTGATTGAGCTATTTAC	+	2,61E-17
	NZ_JACJRC010000015.1_WP_190574481.1_32409	TCGTGGTCACGGTTTTTTAAGGCTTGAGGGAGCACTGTGACAGCAAGCACCAGATGTCCACCCGTCCAAACCGTCGCTCCTAGAGTATGTAGAATCACCAAAAGCTTGAACAGCATAAGCGTTTACCGATGAATGTTAATTATCAACTATGTCAGGATTTGTTAATTTATTCTGGGCTGTCTCGCAGATATTGAGCCATTCTGTAAAAATAGATACAGAAATCATTTGACTTACTTCTTCTCGATCTCACTGGGAAAAAGTAACTTGGTGAGTTCAGTGACTTTGAGCTGGAGAAAGCCTATGTCCCTTCA	NZ_JACJRC010000015.1	WP_190574481.1	2692768	Alkalinema sp. FACHB-956	-	110965	111275	198	224	ATTCTGTAAAAATAGATACAGAAATCA	+	3,80E-11	152	192	TCAGGATTTGTTAATTTATTCTGGGCTGTCTCGCAGATATT	+	1,05E-08
	NZ_QXHD01000004.1_WP_163698040.1_38453	GTCATTGAGCACACCAAACTAACCTCTATAAAACAAACAGACATGCACCTGACTGGGAGCAACAGAAAACGGAAGATCCTGTTGCCAAAAGCGATTGGAACTAAGGCCAAACTGGCAGGATGATTTTAGCTGGGAGAGGCGGTCAGATAACAATGGCTCTAGACCGGCTCATCTCCTAAATCAGCAATCGCAAAATATCTTTGATTGTCAGGTTTTATTAACTTATTGCCATAGAGTAACCTTTATAACCTCTATTTTGTAAAATTGAATACATAAATAACTGCGAAGTGAAGAATGAGTATGCTCCTTCA	NZ_QXHD01000004.1	WP_163698040.1	2292702	Adonisia turfae CCMR0081	-	1481694	1482004	254	280	ATTTTGTAAAATTGAATACATAAATAA	+	7,84E-11	208	248	TCAGGTTTTATTAACTTATTGCCATAGAGTAACCTTTATAA	+	1,71E-08
	NZ_QZCE01000002.1_WP_163670051.1_48446	GTCATTGAGCACGCCAAACTAACTTCTACAAAACAAACAGACATGCACCTGACTGGGAGCAACAGAAAACAGAAGATCCTGTTGCCAAAAGCGATTGGAACTAAGGCCAAACTGGCAGGATGATTTTAGCTGGGAGAGGCGGTCAGATAACAATGGCTCTAGACCGGCTCATCTCCTAAATCAGCAATCGCAAAATATCTTTGATTGTCAGGTTTTATTAACTTATTGCCATAGAGTAACCTTTATAACCTCTATTTTGTAAAATTGAATACATAAATAACTGCGAAGTGAAGAATGAGTATGCTCCTTCA	NZ_QZCE01000002.1	WP_163670051.1	2304604	Adonisia turfae CCMR0082	+	5403709	5404019	254	280	ATTTTGTAAAATTGAATACATAAATAA	+	7,84E-11	208	248	TCAGGTTTTATTAACTTATTGCCATAGAGTAACCTTTATAA	+	1,71E-08
	NZ_CP019225.1_WP_162328539.1_51767	GCTAGCCCCGCACTGAGGGGGATTCATCAACAAAACTTATCGTGTTTGTCAAGATTTGTTAATTTTGCTTGGCTAGTCAAATTATTATCCCTATCATTTTGTAAATATGGATACAGAAATTATTCCTTTGACTTCCAAACTGCCCTGGTTGTCGTTCCTAGAGTCTTGGATTTTCTCCCGCTTTAGGGAAATTCAGTGGGGACTTGGGTAGCGAATCCCCGGATAAGTGCTAAAGAACTGGGCCGGCTCGGGAGTGCTTCTGGGAAAAATTTCGCCGGTTAGTAAAATGGAGAGGACTTTATGTCGCCACA	NZ_CP019225.1	WP_162328539.1	1933929	Synechocystis sp. CACIAM 05	+	2127197	2127507	96	122	ATTTTGTAAATATGGATACAGAAATTA	+	5,01E-12	49	89	TCAAGATTTGTTAATTTTGCTTGGCTAGTCAAATTATTATC	+	1,12E-09
	NZ_WVIC01000048.1_WP_161826801.1_53138	CATTTGGAGCTGGTGGATTTGCCTCAACAACACCAAATTACATAACTATAGCCAGCTTGATGATCGCTTTTTCTCCCTGCGTCTACAACAGCTCAAAATGCTTAAAACCCATGACTGGCAGCTATTCTAGCAATTGAATACTTGTGGGGACACCGGAGCGCCCTGATGTCATGGTTTGTGAACTTATCCATGGAAGGGAAGCTTTTTGGGCAGTATTTTGTAAAAATAGATACAGAAATATTTTTATCTTCCCTGCAAATGGGCAGAAAACTTCTGATTCCCACCCTTGAGCCTGTACCTATGTCGCCTCG	NZ_WVIC01000048.1	WP_161826801.1	2781853	Petrachloros mirabilis ULC683	+	5787	6097	215	241	ATTTTGTAAAAATAGATACAGAAATAT	+	3,37E-12	169	209	TCATGGTTTGTGAACTTATCCATGGAAGGGAAGCTTTTTGG	+	6,36E-09
	NZ_NAPY01000052.1_WP_105219237.1_53169	GCCTGATCGCCTGAAACAACACCAAATCCCTTGAAGTATTCTGCCTGGAGCCTTGAGAGCAGGAGGCAGAATGATATCTGTCCGTCCAAATAATCGCTTCTACGAAATGCAGAATAACCGAAATTTTGCACAGCATCAGAATCAGTTATGTCAGGATTTGTTAATTTATATGAGTAATTGAGCGATTGCACTGTTATTTTGTAAAAATGAATACAGAAAATATTTTATTTGCTTTCTCCTGGTTTGACAGAGGAAAGTGGTTTTCACTCAGTTGTAATGGATTTGAGACGGAGAATGAGCATGTCCCTGCA	NZ_NAPY01000052.1	WP_105219237.1	1433147	Gloeocapsopsis dulcis AAB1 = 1H9	+	7555	7865	196	222	ATTTTGTAAAAATGAATACAGAAAATA	+	3,80E-11	NA	NA	NA	NA	NA
	NZ_VLKB01000007.1_WP_127083849.1_53662	TGTGTTGTTATATATTTAAAAGTATAGCACAACACCCCAAAACTAATGACACGGACTACTAGTAGGCGGATATGAGTTGTTGCGGCTTCACTGCTTGGCGCCTTTGAGTATGCAAAATAACTAGAATTTTAAATAGCTTAGAGTCAATTATGTCAAGATTTGTTAACTTATTGAGGTAAATTAAGCTATCACCCTCAAATTCTGTAAAAATGAATACAGAAATTATTTGGATTACTTCTCTCTAGTTTGATTAAAGGAAAGTTTTTCACAAGTTTCAATGGATTTGACATCAGGAAAGTTATGTCCCTTCA	NZ_VLKB01000007.1	WP_127083849.1	232991	Dulcicalothrix desertica PCC 7102	-	497119	497429	199	225	ATTCTGTAAAAATGAATACAGAAATTA	+	7,28E-12	153	193	TCAAGATTTGTTAACTTATTGAGGTAAATTAAGCTATCACC	+	7,10E-13
	NZ_RSCJ01000001.1_WP_016874119.1_56657	CATTGTTTTCCTGTCCCCTGTCTTTTCTCTTTCCCAGGCTGGCAGCCCAAGAAAACGTTGATTGAGGCTCTGCATGGTAATGAGAAATTTCCTGTTCAGAGTTCCCTTTTATTTTGCACGACCACTTGTTTCGACCCTGATGTGCAAATCCAGTTTTTCAGTTATGTCAGGATTTGTTAATTTATTCGGCATAATTGAGCGATTATGCTGCATTTTTGTAAAAATGAATACAGAAATTATTTTATTTACTTCTAACTGGTTTGGTCACCAGTGTTAATGGATTTGAGACGGAGAACGAGTATGCCCCTTCC	NZ_RSCJ01000001.1	WP_016874119.1	211165	Chlorogloeopsis fritschii PCC 6912	-	487198	487508	213	239	TTTTTGTAAAAATGAATACAGAAATTA	+	2,79E-11	167	207	TCAGGATTTGTTAATTTATTCGGCATAATTGAGCGATTATG	+	3,25E-14
	PVWD01000328.1_PSB07392.1_60187	CACCGTTGCCTTGAAAGAATGGCAGTTAGGCAAATAATCGGGTAATCCGTAGCGCAGGCATCTTGCCTGCCAGAGAACGATATTTAGCGATCCGCCACCATAAACGTTGCAAATTTATACGAAAAGCCTGACTTATATTTAAAAATCTGTATCATTGACTACAGAAATATTCCTTTTCATGGATTTTTTGATCAGAGCGTTTTGCTTTAATCAAATTAATTGCCATTGAAGTTACTAAGGCAAGACCCTAAGCCAAAGATCCATAAAGAAAGATCCATAGAGAGCAACGAGAGCGCAACAATGCTACGCAC	PVWD01000328.1	PSB07392.1	2107700	filamentous cyanobacterium CCP2	-	4446	4756	144	170	AATCTGTATCATTGACTACAGAAATAT	+	1,75E-10	NA	NA	NA	NA	NA
	NZ_MVDI01000003.1_WP_104546994.1_60357	ATTGCGCAGTTTCACGGTAAAAATGGCACTGCTAAAAAAAACGCCACATTTAGGAGCCACAAACCTAGTATCGAAACCATTCAAGTTGCGGTTGTCGCAATATAGGTAAAAGGGGCAGCAAGGCAAACAGCAGCATGAGAATGAAGTATGTCAGAATTTGTTAATTTATTTGATTCTAATTGAGCGATCGCGCAGCTATTTTGTAAAAATGAATACAGAAATATTCAAATAGCTTTCCCCTTTTTGCTATAGGGAAACGTTTTGCATTCAGTTTTCATGGATTTAAGACGGAGAACGAGTATGTCCCTGCA	NZ_MVDI01000003.1	WP_104546994.1	1378066	Chroococcidiopsis sp. TS-821	+	173703	174013	198	224	ATTTTGTAAAAATGAATACAGAAATAT	+	1,04E-11	NA	NA	NA	NA	NA
	NZ_CP024789.1_WP_100903427.1_60763	CAGTAAATTATTTGTTACTGACTGCCAGTATAGGACTTAACGGCAAGCACCAAATGCCCACCCGTCCAGATGGTAGCTTCCAGAGTATGCAGGATAACCAGAATTTTGAACAGCATCAGAAGCAATAAATCAGGATTTATTATCTCTTATGTCAGGATTTGTTAATTTATTCAAGGTGATTGAGCTATTTACCCGCAATTTTGTAAATATAGATACAGAAATTATTTATTTTACTCTTTCTGGTCTAGTTGAAGAGAGTAATGCTTGCAAGTTTTAATAGATTACAGACACAGAAAGCCTATGTCCCATCA	NZ_CP024789.1	WP_100903427.1	2038116	Nostoc flagelliforme CCNUN1	-	40819	41129	198	224	ATTTTGTAAATATAGATACAGAAATTA	+	7,28E-12	152	192	TCAGGATTTGTTAATTTATTCAAGGTGATTGAGCTATTTAC	+	9,17E-18
	PEIG01000005.1_PIG93588.1_61050	CCGTCAACCCAAATCTCTAGAGGAATTCTATCAATTGATAGATACATTTTGGATTGCAATACTTTAGAGCAGAAGGCAAAACAGGATTTGTCTGTCCAGATCATTGCTGCTACAAAATGCAGAATAACCGAAATTTTGCACAGCACAGAAGTTGTGTCAGGATTTGTTAATTTATTTGGGATAATTGAGCGATCGCGCTCATATTTTGTAAAAATGAATACAGAAAATATTTTATTTTTTTCTCCTGGTTTGACAGAGAGAAAGTATTTTGCACTCAGTTTTAATGGATTTGATGTAGAAATGAGTATATC	PEIG01000005.1	PIG93588.1	2049454	Gloeocapsopsis sp. IPPAS B-1203	-	213815	214125	203	229	ATTTTGTAAAAATGAATACAGAAAATA	+	3,80E-11	157	197	TCAGGATTTGTTAATTTATTTGGGATAATTGAGCGATCGCG	+	7,18E-15
	NZ_AP018255.1_WP_096694277.1_66618	TTAAATTGTTATTAATACTACAGGGCATGGGTAAATATAGCTAGACATTTTGACAGACCTAACATTGCAACACCCGGCACAGTATATTCAGCGACATTGGCGCCTAAAGTATGCAGAATTACTATAATTTTGAATAGCATTGTAATTTTGTCAAGATTTGTTAACTTTTCTGCTATAATTGAGGCATTACCGTCGCATTCTGTAAAAATGAATACAGAAATTATTTTACTTACTTCTCTCTAGTTTGGCTAAGGAGAAGTGTTTTAACAAGTATCAATGGATTTGAAATGGAGGAAGGTAATGTCTCTTCA	NZ_AP018255.1	WP_096694277.1	2005469	Calothrix sp. NIES-4071	+	6195143	6195453	197	223	ATTCTGTAAAAATGAATACAGAAATTA	+	7,28E-12	151	191	TCAAGATTTGTTAACTTTTCTGCTATAATTGAGGCATTACC	+	1,32E-09
	NZ_AP018184.1_WP_096679983.1_82774	TCGGGAGTGCGGTTTTTGAGTGCTTGAGGCAACACCGTTACGGCAAATACCAAATGCCCACCCGTCCAGACGGTGGCTCCCAAAGTATGCAGGATAACTAGGATTTTGAACAGCATCAGAAGCAATAAATCAGGACTCGTTATCTATTGTGTCAGGATTTGTTAACTTATTTAAGGTGATTGAGCTATTTACCTCCAATTTTGTAATTATAGATACAGAAATTATTTGTTTTACTCTCTCTGGTCTAGTTGGAGAGAGTACTGCTCGCAAGTTTTAATGGATTACAGACGGAGAAAGCCTATGTCCTTTCA	NZ_AP018184.1	WP_096679983.1	1973475	Nostoc sp. NIES-2111	-	2126169	2126479	198	224	ATTTTGTAATTATAGATACAGAAATTA	+	4,14E-12	152	192	TCAGGATTTGTTAACTTATTTAAGGTGATTGAGCTATTTAC	+	1,20E-17
	NZ_MRCD01000069.1_WP_073622087.1_86572	CGGTAACAGGGCGTAAAACGAAAGCCTCAATTAGGGGACGAAGTAGTTCTGGCATAGCTTATAACGATGCATTCTGAAAGTAATTTGCAACTCCTCAGTGTTTTTATGACTCCTCAGAGTATGCAAAATTACCAGAATTTTGAACAGTATTGTATATTTTGTCAAGATTTGTTAACTTTCCCGCTGTAATTAAGGCATTAACCCAACATTCTGTAAAAATGAATACAGAAATTATTTTAATTACTTCTCTCTGACTTGGTTAAAGGGAAGTGTTTTCAGAAGTTTCAATGGAGGAAGGTAATGTCTCTTCA	NZ_MRCD01000069.1	WP_073622087.1	1137096	Calothrix sp. HK-06	+	25627	25937	208	234	ATTCTGTAAAAATGAATACAGAAATTA	+	7,28E-12	162	202	TCAAGATTTGTTAACTTTCCCGCTGTAATTAAGGCATTAAC	+	2,34E-09
	NZ_MRCE01000002.1_WP_073591910.1_86799	TTTTAGGTAAGGTTCTCATATAAAAACTAGGCTTGGTTATGAATTGGGATGCTTCTAGATTGAACTTATGTCAGGATACCTTAACAACTAAGCAATTTGATCGCTAAATGGTAGTTTTTGCTACAGATTTTCTTATTGAATCTATTCGAGTTGGTTTTGTTAATTTATTTAATGAAATTGAGCGATCGTACTCTGAATTTTGTAAAAATAAATACAGAATTTTTTTGTTACTTCTCTCTGACTCGCTAGAGGAGGAGTATTGCCCGCGATTTTCATGGATTTAAGATGGAGACAGAGACTATGGCTTTTCA	NZ_MRCE01000002.1	WP_073591910.1	454136	Phormidium ambiguum IAM M-71	+	221826	222136	197	223	ATTTTGTAAAAATAAATACAGAATTTT	+	7,84E-11	150	190	GTTGGTTTTGTTAATTTATTTAATGAAATTGAGCGATCGTA	+	1,99E-09
	NZ_MRCC01000003.1_WP_073548195.1_86987	GCAGACAGGACGACGGCATCGTCGGCAGAACAAGTTTGGCAAAGTCTGGGAGCAGACGAAAGTGACGACACGGTTAGTGGTAAGTTATTTCAACTGGAGTTGGCAGCATATTCTCCCCTTTCCAACAATAATCTGACGCACTACCGAATCTACTATGTCAGGATTTATGAATTTATTTAGCATAATTGAGCGATCGCGCGGTATTTTTGTCAAATTGAATACAGAAATATTTAATTGGATTCCTCAGTTTGCTGTAGGGAAATTTTCATTAAGTTAATGGATTTGAGACGGAGAACGAGCATGTCGCTTCA	NZ_MRCC01000003.1	WP_073548195.1	247279	Chroogloeocystis siderophila 5.2 s.c.1	-	114765	115075	204	230	TTTTTGTCAAATTGAATACAGAAATAT	+	3,05E-09	158	198	TCAGGATTTATGAATTTATTTAGCATAATTGAGCGATCGCG	+	8,12E-13
	AP017367.1_BAU44149.1_91238	CCGCCTATCGAGAAGTCGGTACCTTTGGCACAGGTGAGGCGATCGCCTCCGTTGAGTTTCCTGAACTGGCGATCGCCGTAGATCGTCTCTGGGACGAGGGTTAGGGGGATTCACCCCTGATTTACCCAGGTATTTGCATCAAGGTTTGTTAACTTATCGGCATCAGACCAGCGCTGGCATCTGTAATTTGTAAAAATGAATACAGAAATTTTTTCTGCTTTTTCTCGCTTCGGCGCGGAAAGAGCGCTTCTGTGTTGATTTTTTCTGCACTGATTTTTCATTAAGCCGGAGTCTGAAACTATGTCTCTTTA	AP017367.1	BAU44149.1	1080068	Leptolyngbya sp. O-77	+	4443887	4444197	185	211	AATTTGTAAAAATGAATACAGAAATTT	+	1,98E-10	139	179	TCAAGGTTTGTTAACTTATCGGCATCAGACCAGCGCTGGCA	+	6,36E-09
	AP017295.1_BAT54730.1_99242	TCGGGGGTGCGGTTTTTGAGTGCTTGAGGCAACACCGTTACGGCAAATACCAAATGCCCACCCGTCCAGACGGTGGCTCCCAAAGTATGCAGGATAACTAGGATTTTGAACAGCATCAGAAGCAATAAATCAGGACTCGTTATCTATTGTGTCAGGATTTGTTAACTTATTTAAGGTGATTGAGCTATTTACCTCCAATTTTGTAATTATAGATACAGAAATTATTTGTTTTACTCTCTCTGGTCTAGTTGGAGAGAGTACTGCTCGCAAGTTTTAATGGATTACAGACGGAGAAAGCCTATGTCCTTTCA	AP017295.1	BAT54730.1	1751286	Nostoc sp. NIES-3756	+	4328142	4328452	198	224	ATTTTGTAATTATAGATACAGAAATTA	+	4,14E-12	152	192	TCAGGATTTGTTAACTTATTTAAGGTGATTGAGCTATTTAC	+	1,20E-17
	CP012832.1_ALJ68211.1_103165	CTGAGGGGGATTCATCAACAAAACTTATCGTGTTTGTCAAGATTTGTTAATTTTGCTTGGCTAGTCAAATTATTATCCCTATCATTTTGTAAATATGGATACAGAAATTATTCCTTTGACTTCCAAATTGCCCTGGTTGTCGTTCCTAGAGTCTTGGATTTTCTCCCGCTTTAGGGAACTTCAGTGGGGACTTGGGTAGGGAATCCCCGGATAAGTGCTAAAGAACTGGGCAGGCTCGGGGGTGCTTTTGGGAAGAATTTCGCCGGTTAGTAAAATGGAGAGGACTTTATGTCGCCACAAATGAACCTGTT	CP012832.1	ALJ68211.1	1148	Synechocystis sp. PCC 6803	+	2213753	2214063	84	110	ATTTTGTAAATATGGATACAGAAATTA	+	5,01E-12	37	77	TCAAGATTTGTTAATTTTGCTTGGCTAGTCAAATTATTATC	+	1,12E-09
	NZ_CP007542.1_WP_051738765.1_106030	GCATCGAAGGCTATCCATCAACAAAAGTTATCACTTGTGTCAAGATTTGTTAATTTTGCTTGGCGGATCAAATTATCATCCCTATCATTTTGTAAATATAGATACAGAAATTATTCCTTTAGCTTCCAAGCTATTTAGGGAATCGTCAGCAGAGTCTTAAGGTTTGTTCCCCTCCATGGCCCCGGTTTTGGGGAATCTATTGCAAGGGTCAGGCAAATGGGTGCTAGACAAAACCCTTTAAAGGTTGGGTAGGGAAAGTTTTCTGTGCAATTTTGCTGGTTAGTAAAACGGAGAGGACTTATGTCACCACA	NZ_CP007542.1	WP_051738765.1	1147	Synechocystis sp. PCC 6714	+	1746997	1747307	87	113	ATTTTGTAAATATAGATACAGAAATTA	+	7,28E-12	40	80	TCAAGATTTGTTAATTTTGCTTGGCGGATCAAATTATCATC	+	2,34E-09
	NZ_KB217478.1_WP_019492049.1_111476	CACTGACAATAATAAGTAGCAATTAAACCTAGTGCGAGAGTCGCAAGCCTAACTTGGCGCCTATATATATAGATAAAAACGAATTAAACTTCCAAAAATTTTGACACGTACCACTAGAGTATGCAAAATTACCAGAATTTTGAACAGCATTGTAGATTTTGTCAAGATTTGTTAACTTTTTCACTCTAATTAAGGCATTAGCCCAACATTCTGTAAAAATGAATACAGAAATTATTTCAATTACTTCTCTCTACCTCGGTTAAGGGAAAGTGTTTTCGCAAGTTTCAATGGAGGAAGGTAATGTCTCTTCA	NZ_KB217478.1	WP_019492049.1	32057	Calothrix sp. PCC 7103	+	4298691	4299001	208	234	ATTCTGTAAAAATGAATACAGAAATTA	+	7,28E-12	162	202	TCAAGATTTGTTAACTTTTTCACTCTAATTAAGGCATTAGC	+	9,41E-10
	NC_019745.1_WP_015187672.1_121332	GGGATGCTGTTGCGATCGTAGCGAGTAGGTCGTGGATGTCATAAAACAACACTTGTGTTTACTTGTTGTTTTAACTAGATTACCGCTAGCAGGAGTGCGGCTTGCCTAAAAGTAAATTTATGAAACAACTTCCTGCTGAAAGCTACGCTATTTCTGTAGCTTATGCTACAGAAAATATGTAAAATATTTGTATTCAGCCGCCTGGCGATTGAAGTCGCGGCTTGACGTACAAAGTCCACCGGCGTGGACGAATGCGGTTTCAACCGCCAAGCGTTATTTTTGCTAACGAAGGAAACAGTAATGAAGCTTGA	NC_019745.1	WP_015187672.1	1173026	Gloeocapsa sp. PCC 7428	+	1343427	1343737	148	174	TTTCTGTAGCATAAGCTACAGAAATAG	-	1,75E-10	NA	NA	NA	NA	NA
	NC_019745.1_WP_015190943.1_124812	TTCAGAAATGTTCGCAAACTAATCGATGCAATCAGCGCTGTGATGCTTAAATGTAGGGGCAAAAGAGAGAGTGCAAGCACGGTATCCCTGTCTAGACAATGGCTCACAAGGTATGCAGAATAACCAGAAGCTTGAACAGTATCAGAATTAATTATGTCAGAGTTTGTTAATTTATTTGGCATAGTTGAGCGATCGCGCGGTAATTTTGTAAAATTGAATACAGAAATATTTTAATTGGGTTCCTCAGTTTGCTGTAGGGAAGTTTTTATTAAGTTAATGGATTTGAGACGGAGAACGAGTATGTCGCTTCA	NC_019745.1	WP_015190943.1	1173026	Gloeocapsa sp. PCC 7428	+	5173419	5173729	203	229	ATTTTGTAAAATTGAATACAGAAATAT	+	3,37E-12	157	197	TCAGAGTTTGTTAATTTATTTGGCATAGTTGAGCGATCGCG	+	3,11E-13
	RFIF01000623.1_RMF62272.1_142115	TGCTATCGCTGGAAGCGGGAGCCTATCGAGAGATTGGCGTGTTTGGTATGGGAGCGGCGATCGCCTCTGTGGAATTTCCTGAACTGGCGATCGCCGTCGATCAGCTTTGGGACGAGGAATCATCCTAACGCCCAACCTCTAACGCTGGATATGTCAGGATTTGTTAACTTACGGGCGATCGCCTGGCCCTTTGTCCTGTAATTTTGTAAAAATGAATACAGAAATTATTTGTTTCGGTCTTGCCGCTCGCAGGAACGAAGCTTTTGCATTAGTTTTCTGCTTGGAAACGGAGCATTATTCATGTCCCTTCA	RFIF01000623.1	RMF62272.1	2420337	Cyanobacteria bacterium J069	-	430	740	201	227	ATTTTGTAAAAATGAATACAGAAATTA	+	5,01E-12	154	194	TCAGGATTTGTTAACTTACGGGCGATCGCCTGGCCCTTTGT	+	5,54E-07
	LXQE01000026.1_RCJ41956.1_142134	TAATCGGTTGGTTTGTTACTGACTGCCAGTATAGGACTTAACGGCAAGCACCAAATGCCCCCCGTCCAGACGGTGGCTCCCAGAGTATGCAGGATAACCAGAATTTTGAACAGCATCAGAACCAATAAATCAGGACTTATTATCTCTTATGTCAGGATTTGTTAACTTATTCCAGGTGATTGAGCTATTTACCCCCAATTTTGTAAAAATAGATACAGAAATTATTTATTTTACTCTTTCTGGTCTAGTTAAAGAGAGTAATGCTTGCAAGTTTTAATAGATTACAGACGGAGAAAGCCTATGTCCCATCA	LXQE01000026.1	RCJ41956.1	1356359	Nostoc punctiforme NIES-2108	-	8493	8803	198	224	ATTTTGTAAAAATAGATACAGAAATTA	+	1,42E-12	152	192	TCAGGATTTGTTAACTTATTCCAGGTGATTGAGCTATTTAC	+	5,27E-18
	LXQD01000078.1_RCJ39111.1_142144	CTGGTCGTGTTTGAGCCGAGGTATCAACGATGGGGCGTAACGGTAAGCACCAAATGCCCACTCGTCCAGACGGTGGCTCCCAGAGTATGCAGGATAACCAGAATTTTGAACAGCATCAGAAGCAATAAATCAGGACTTATTATCTCTTATGTCAGGATTTGTTAATTTATTCAGGGTGATTGAGCTATTTACCCCCAATTTTGTAAATATAGATACAGAAATTATTTATTTTACTCTTTCTAGTCTAGTTGGAGAGAGTAATGCTTGCAAGTTTTAGTAGATTACAGACCCAGAAAGCCTATGTCCCATCA	LXQD01000078.1	RCJ39111.1	1844469	Nostoc minutum NIES-26	-	6283	6593	198	224	ATTTTGTAAATATAGATACAGAAATTA	+	7,28E-12	152	192	TCAGGATTTGTTAATTTATTCAGGGTGATTGAGCTATTTAC	+	5,27E-18
	LXQD01000320.1_RCJ24015.1_142147	CTGGTCGTGTTTGAGCCGAGGTATCAACGATGGGGCGTAATGGTAAGCACCAAATGCCCACTCGTCCAGACGGTGGCTCCCAGAGTATGCAGGATAACCAGAATTTTGAACAGGATCATAAGCAATAAATCAGGACTTATTATCTCTTATGTCAGGATTTGTTAATTTATTCAGGGTGATTGAGCTATTTACCCCCAATTTTGTAAATATAGATACAGAAATTATTTATTTTACTCTTTCTGGTCTAGTTGGAAAGAGTAATGCTTGCAAGTTTTAGTAGATTACAGACCCAGAAAGCCTATGTCCCATCA	LXQD01000320.1	RCJ24015.1	1844469	Nostoc minutum NIES-26	-	295	605	198	224	ATTTTGTAAATATAGATACAGAAATTA	+	7,28E-12	152	192	TCAGGATTTGTTAATTTATTCAGGGTGATTGAGCTATTTAC	+	5,27E-18
	NZ_CP130602.1_WP_011244559.1_144152	GGTGAATTCCGGCGCAACAAACCGCACGAGGTACTGGCGATCGGGGTGGGGGTTGTCGAAGGTTTCTAGAACGGCAACCTCTGGGCTAGCCGGCAGGCCAACCATTTGGCCGAGTTGAGTGAGCGTTTCGGTCATGAACTTCTGCAGCGATCGCTCTCTATTCTCGCCTGTCGCGCTCAGGACTCTTGACCAACCTTCTCTGCCCATGGCTCAACAGGAGGTTAAGTTTGTTCCGGAATTCAGCGATCGCCAAATACCAAAACCTAGAATTTTTGTATCCGTTGCTACCAAAGGTGGCCCATGAGCACGAT	NZ_CP130602.1	WP_011244559.1	1140	Synechococcus elongatus PCC 7942 = FACHB-805	+	1911354	1911664	267	293	CTTTGGTAGCAACGGATACAAAAATTC	-	1,13E-07	NA	NA	NA	NA	NA
	NZ_CP098611.1_WP_252663425.1_150762	ACTAGAGCAGTTTTATCCGGGAGAACTTCAATATGCTGAGTCATGGCGGTGAGATTTTGGTAGGTTCTGCCCGATTCTAAAGTACCCCGTCTTGAAAGCCAACCAAGTCAGGGACAGAGCCATCAGGGGTCACACCCCTAATGGGAAACTCCTCCTCTCTTCCCCCTCCTCTATGTCTTCTGTGCCTGAAGTGGTAACTCTTCTCCCCCTTGTTAAGTTTTAATACGAGTTTGAGCGTTTTTCTCATAAACTTTCGTACAATTTCTGTATTGCTTGATACATAAACTAAGTTTTATCGCCATGACTATTAG	NZ_CP098611.1	WP_252663425.1	2940671	Phormidium yuhuli AB48	+	319653	319963	262	288	TTTCTGTATTGCTTGATACATAAACTA	+	4,34E-08	NA	NA	NA	NA	NA
	NZ_CP071717.1_WP_235110999.1_160186	ATAAGCAGCGAAGGATTGAGGGTAATCATGGAAAACGCAAATGCGAATTTTGCCAGATTAGACCATAAAAAAAGTGATTGAACAAGCCTCAAATCTTATAGAAACCCATACAAATATGTGGTTTTGTGCCTTTTATGTAACATCCCCCACCTTTATTGTTCCTGCAGATCGCTTCTAGGCAAAGGATTGGAGTACGTATCATGTCTCTGGGTAACAGGTTAAGTTTCACCATAGACAGCCAAAATAGCCTGAAAGAGCTATAAAATTTCTGTATCAAAAGATACGGATTTTAGCTTAGTGATGAATATTCC	NZ_CP071717.1	WP_235110999.1	2740837	Acaryochloris sp. 'Moss Beach'	-	2836899	2837209	263	289	AATCCGTATCTTTTGATACAGAAATTT	-	1,87E-09	NA	NA	NA	NA	NA
	NZ_CP034671.1_WP_208679219.1_165546	TGAAGACTTGATGGCCAATTATCCCGACTTGCGCGTCCTCTAATCACAATTGCTCTCGCTTGATTGAGAGCCTATGAGCCAGACTTCTCAATGGGGTCTGGCTTTTTGGTGAGCTTTCCCGAAATCACGACGGAACGATTCAAACGGCTCTGCACTCTAGCTCTGACAGGCATCGCAGCAAATTGAGCCAATCAGCCCAAGTGCCTAGGAGGAGCAGGGGGTTAAGTTTGACCCGTAATTACGCGATCGCCTTCTAGCCAAAACTAGAATTTTGGTAGCTGTTGCTACCGAAGGTGGCCCATGAGTACGAT	NZ_CP034671.1	WP_208679219.1	2283154	Synechococcus elongatus PCC 11802	-	2543607	2543917	NA	NA	NA	NA	NA	NA	NA	NA	NA	NA
	NZ_CP030139.1_WP_208677111.1_168342	TGAAGACTTGATGGCCAATTATCCCGACTTGCGCGTCCTCTAATCGCAATTGCTCTCGCTTGCTTGAGAGCCTATGAGCCAGACTTCTCAGTGGGGTCTGGCTTTTTGGTGAGCTTTCTCGAAATCACAACGGAACGATTCAAACGGCTCTGCACTCTAGCGCTGACAGGCATCGCAGCAAATTGAGCCAACCAGCCCAAGTGCCTAGGAAGAGCAGGGGGTTAAGTTTGACCCGTAATTACGCGATCGCCTTCTAGCCAAAACTAGAATTTCTGTAGCTGTTGCTACCGAAGGTGGCCCATGAGTACGAT	NZ_CP030139.1	WP_208677111.1	2219813	Synechococcus elongatus PCC 11801	-	2480260	2480570	267	293	CTTCGGTAGCAACAGCTACAGAAATTC	-	2,39E-08	NA	NA	NA	NA	NA
	NZ_JADEWR010000028.1_WP_194059092.1_168601	GCCCTGCCGCTACGTATTTGACCACGGCCAAAAAGCCATTCGCGTCTGGGGACCGATCGCGGCGGTAGAGGCGGAGATTTTGGCGCTGCACCAGGGGTTTTGGCGTCAGCCTACCTAGCAACCTTCTGAGCATTGCCCAAGCCGCACAGGCCAATAAGTCATGGTTTGTGAACTTATCTAGCGCGATCGCGGCACATTTGTGCGCATTCTGTAAAAATAGATACAGAAATGCTCGACTAGCCCTCTTCACCTTTGCCAAAGAGGGTGCCGTCGCCAGCAGTGAACTTAGAAAGGCGACCTATGACCCCGCA	NZ_JADEWR010000028.1	WP_194059092.1	2777966	Nodosilinea sp. LEGE 06152	+	39644	39954	206	232	ATTCTGTAAAAATAGATACAGAAATGC	+	1,03E-10	159	199	TCATGGTTTGTGAACTTATCTAGCGCGATCGCGGCACATTT	+	3,76E-08
	NZ_JADEXE010000229.1_WP_194025711.1_168618	CTAGATGTGCCCTGCCGCTACGTGTTTGCCCACGGCCAGAAAGCGATTCAGGTCTGGGGACCGATCGCGGCGGTAGAGGCCGAGATTTTGGCCCTGCATCAGGGGTTTTGGCGTCAGTCTACCTAGCGATCCTCTGGGCATTGCTCCATCCACACGCGCTGTTAAGTCATGGTTTGTGAACTTATCTAGCGCGATCGCGGCATATCGCGCTCATTTTGTAAAAATGAATACAGAAAAGCTCGGCTGGCTTTCTTCGGAAAGAGGACTAGTCGCCAGCCGTGATCCTTAGAAAGGCGACCTATGACCCCGCA	NZ_JADEXE010000229.1	WP_194025711.1	2777970	Nodosilinea sp. LEGE 07298	+	6352	6662	213	239	ATTTTGTAAAAATGAATACAGAAAAGC	+	7,24E-10	167	207	TCATGGTTTGTGAACTTATCTAGCGCGATCGCGGCATATCG	+	2,34E-09
	NZ_JADEWY010000044.1_WP_228060673.1_168650	TAATTTTCTTGAAGTTAATTTGGGTTACTCGGTAGAGGTTGAGTATTTATACTTAATTGTCTCCAGTTTGGTGAGTGCTTCCTAATATTTTTTGATACTACAGATTGAAGTTCGAAATGTATGTTTTAACAGCATCCGTGTAGGTTTTGTCAGGATTTGTTAATTTATCCCGTGTAATTAAGCGAAATCGCTCTCATTTTGTAAAAATAAATACAGAAGTCATTTTAATCGCTTCTCCTTAGTGCGGCTGAGGGGAAGTGCTTTTCACTAGTTTTGATGGATTTGAGACGGAGAACGAGTATGTCCCTTCA	NZ_JADEWY010000044.1	WP_228060673.1	2777969	Coleofasciculus sp. LEGE 07092	+	31403	31713	196	222	ATTTTGTAAAAATAAATACAGAAGTCA	+	1,24E-09	150	190	TCAGGATTTGTTAATTTATCCCGTGTAATTAAGCGAAATCG	+	1,09E-11
	NZ_JADEXG010000022.1_WP_193907055.1_168713	AAAGCTCGTCCCCGCAGCACCTGCATTATCATCACCGATCAGGATGATGCTCTATTAGAGTTCTCAGACCGGCTTTGATCCGTGCTTCACACCGTTAGGATTCAAACCTAGCAAGCTGAGCTCTATAGATGGCGATCGCGCTTTCTGTCATTTTCCCGGCCGCTAGCCTGAGCAAAGCGTCTATGGCTGGACTCAAAAGCCTCCAGGCAGCAGATTTCATTAACTTTTGAGACAGACTAAAAATCTTGCTCAAAGAACTAGCTAAAATTTCTGTAACATACAATACAAAATGAGGGTTTTATGGCCGTATC	NZ_JADEXG010000022.1	WP_193907055.1	915328	Romeria aff. gracilis LEGE 07310	+	54254	54564	265	291	ATTTTGTATTGTATGTTACAGAAATTT	-	1,75E-10	NA	NA	NA	NA	NA
	NZ_JACJOO010000031.1_WP_190773264.1_168811	AACAGCCTCTCGGAACATCGGGGTGTGTAACGCCGGGTGCATCCCACTTTTGCAGATTTGGAAACCCACTTTTGTAAGTGAGGCGGGCTTAGCCCGCCTCACTTACAAAAGTGGGATGCACCCTGTAACGCCTCACTGGAGGGGAAATTCCTACAACCGGTAGATCGCCCACAAGCACTGCGATGGATGCATTCCTTCGAGGCATGTGCTGTTGAATCAGTTTTGTTAATTTCCAAGACAACCCTTTCTAATCAATCAAAAATTCTGTATCATAAGCTACAGAAACAGAGGAAATTTTTTATGGATTCAGC	NZ_JACJOO010000031.1	WP_190773264.1	2692814	Leptolyngbya sp. FACHB-8	-	61108	61418	259	285	TTTCTGTAGCTTATGATACAGAATTTT	-	1,98E-10	NA	NA	NA	NA	NA
	NZ_JACJRR010000002.1_WP_199295527.1_171796	TTGATATTTCTGTATCATAATATACAGATTTTGATTTTTTGTTTGTTGTCAACATAAGATAATTTTTCAGTTATAGCAATTAATTAAAACTTGATGAATTATTTTTCTATTGTTTAAAGTAGTGCTTTCTTAATTCTGATGATTAATTGTTAATAACTGAATGTTATAGGTTACATTGATGGAGAAAAACCTATGTCTGTTCAAGTAAGATCGATTAATTGTTCTGTAGAATTAAATCATCTGGTTACGGGTAAAGAGAAATCCCTTGCTATCCCTGATGATGTTAAGGCAGATAATCTTTTGGGTTGGAA	NZ_JACJRR010000002.1	WP_199295527.1	2692897	Cyanobacterium aponinum FACHB-4101	-	11765	12075	4	30	AATCTGTATATTATGATACAGAAATAT	-	5,79E-10	NA	NA	NA	NA	NA
	NZ_SMDQ01000008.1_WP_169612430.1_172002	TTTATTTTGATCTATTTGATTCAATTTTACCTTTCGACTGACTTCGTAATATAAGAACATATTGCTCCTATGCCAAAGACTCTATGGGTCTGGCTGGGTCAAGGGGTGAACGTTGCAGAGACTGGGTCATCTGCGACCTGGGTCGGGGGAGAGATTGAATTTTGTCATGGATTATGAACTTATCTAGCTAATTTAAGCCAGGGAAACGGCCTTTTTGTAAAAATGGATACAGAAATTCCATCCTCTCAATTGCAGGGGATGCGCTGATTGCCTTCATCCCCGTTGACAGGAGACGATTCCATGGCCCCTCA	NZ_SMDQ01000008.1	WP_169612430.1	2546229	Nodosilinea sp. P-1105	-	74982	75292	212	238	TTTTTGTAAAAATGGATACAGAAATTC	+	6,81E-11	NA	NA	NA	NA	NA
	NZ_ML776472.1_WP_159790036.1_175539	GTCTTATCCGGGAGAACTTCAATATGCTGAGTCATAGTGATGAGAGTTTGGTAGGTTCTGCCCGATTCTAAAGTACCCCGTCTTTATAGCCAACCAAGTCAGGGGCAGAGCCATCAGGGGTCATACCCCCAATTCTCCTTCCCTTCTCCCCCCTACTGCCTACTGCCTACTGCCTACTGCCTTCTCCCCCCTACTGCCTCCTGCCTCTCCCATTAAGTTTTAATACGGAGCTGGGCATGTTTCTCATGAAACACTCTACAATTTCTGTATTGCTTGATACATAAACTAAGTTTTATCACCATGAATATTGG	NZ_ML776472.1	WP_159790036.1	2709364	Sodalinema gerasimenkoae IPPAS B-353	-	3949379	3949689	262	288	TTTCTGTATTGCTTGATACATAAACTA	+	4,34E-08	NA	NA	NA	NA	NA
	NZ_CP021983.2_WP_080813252.1_176834	AATTGGCTGCCGAAGCCATAGGCCAAACTGGGATGGTTCTGCCAGTCGGTGATGTTACTGGAGAGTAAATCTGGTCGCCGCAGCAGGAGGCTGGCGTCTGGTGTCACCCCACTGATAGTAATTTGAGCCCCATCCGAGCACGGCGCAGATCCCGGTCGACCTGTTCATCCAAGGCATAGATCGCTGACCACTGACGAGATAGAGAAGGCGCCATTGTCCCATTAATTTTTGAGACAAAGCCGCATGTCTATATAAAACACTCTAAAATTTCTGTATCAGAAGATACGGAATTATGGTTTCATGAGTACTTT	NZ_CP021983.2	WP_080813252.1	1641165	Halomicronema hongdechloris C2206	+	173785	174095	265	291	ATTCCGTATCTTCTGATACAGAAATTT	-	2,28E-09	NA	NA	NA	NA	NA
	NZ_NRTA01000086.1_WP_121971571.1_184842	GTTATACCCAAGGCAGATGGGCTCAGTTTTGGGCCAAAATTAACCAATATGGATTTTCTCTCGCTTTTTAAGCCTACATCAAATTCAGGTCACACCCGTCCTAAACATCATCGAGCGGTTGGCAAAGACGGCGAACAGACCCGAGACATTGGCTGTAAAACTCGGCCTCCAGACCCCGGTAAGAATTCTCTATATTTAGACGGAGATATTTGTACTTTTGAGACAAGTATCTATAGCCGAGCATTTTTTCTGTAACATAGAATACATAATCTAGCGTGAGTTACTTGACCATGACTATAAA	NZ_NRTA01000086.1	WP_121971571.1	2029589	Leptolyngbya sp. BC1307	+	1	301	244	270	ATTATGTATTCTATGTTACAGAAAAAA	-	6,48E-10	NA	NA	NA	NA	NA
	PYGV01000008.1_PSR19462.1_184910	GCTACGTATTTGACCACGGCCAAAAAGCCATTCAGGTCTGGGGGCCGATCGCGGCGGTGGAGGCCGAAATTTTGGCCCTGCACCAGGGATTTTGGCAAAAGCCTACCTGAACCAGACACCGTTCTACACTCGGCGTTCTCTCATCGGCATGGCCAAAAGTCATGGTTTGTGAACTTATCTAGCGCGATCGCGGCATATCGCGCTCATTTTGTAAAAATGAATACAGAAATACTCGGACAGCCTCTTTTCTTTGCCAAAGAGAATGCTGTCGCCAGCCGTAATCCTTCAAGAAGGCGACCCATGACTCCGCA	PYGV01000008.1	PSR19462.1	2107704	filamentous cyanobacterium CCP3	+	51391	51701	206	232	ATTTTGTAAAAATGAATACAGAAATAC	+	3,80E-11	160	200	TCATGGTTTGTGAACTTATCTAGCGCGATCGCGGCATATCG	+	2,34E-09
	NZ_PEBC01000028.1_WP_206602565.1_184961	TGATATTTCTGTATCATAATATACAGATTTTGATTTTTTTGTTTGTTGTCAACATAAGATAATTTTTCAGTTATAGCAATTAATTAAAACTTGATGAATTATTTTTCTATTGTTTAAAGTAGTGCTTTCTTAATTCTGATGATTAATTGTTAATAACTGAATGTTATAGGTTACATTGATGGAGAAAAACCTATGTCTGTTCAAGTAAGATCGATTAATTGTTCTGTAGAATTAAATCATCTGGTTACGGGTAAAGAGAAATCCCTTGCTATCCCTGATGATGTTAAGGCAGATAATCTTTTGGGTTGGAA	NZ_PEBC01000028.1	WP_206602565.1	2047986	Cyanobacterium aponinum IPPAS B-1201	-	53098	53408	3	29	AATCTGTATATTATGATACAGAAATAT	-	5,79E-10	NA	NA	NA	NA	NA
	PEBC01000028.1_PHV62015.1_185012	AATCCTTTTTATCGTTATGGAGGCACTTGGAAAGCAAAATAATTTTTGACAACAGATAGAATACATGAGTAGATGTTAATTTTTGATAACAACCATCACCTTACTACTTGATATTTCTGTATCATAATATACAGATTTTGATTTTTTTGTTTGTTGTCAACATAAGATAATTTTTCAGTTATAGCAATTAATTAAAACTTGATGAATTATTTTTCTATTGTTTAAAGTAGTGCTTTCTTAATTCTGATGATTAATTGTTAATAACTGAATGTTATAGGTTACATTGATGGAGAAAAACCTATGTCTGTTCA	PEBC01000028.1	PHV62015.1	2047986	Cyanobacterium aponinum IPPAS B-1201	-	53206	53516	111	137	AATCTGTATATTATGATACAGAAATAT	-	5,79E-10	NA	NA	NA	NA	NA
	NZ_MQTZ01000023.1_WP_075598235.1_185027	TGTTGTCGCTGACGATGCAGTATTTCCTGACCAATTTGCCAGTAGAGCAGAACCAGTTCCCGATTCACAGCCAGGACTGCCTGACTCTGGGCCTTGCGGATGCGCTCTTTCAACCCGCGCAGGAAGTCATTGTATTCTGCTGAAAGGGGCAGGGGAACTGCCATAGTTTAAGTGCGTGATGATCAATTCAGGAGCCTAACATGGATCTGGGCTGGATTGTAAAGCTCTGAAACGATCGCTTGTCTGCTGGAGGGATAATTTTGTAGTTTTTAATACAGAATTGCATTGGAATTTATGGATATGTTTCCAGC	NZ_MQTZ01000023.1	WP_075598235.1	1922337	Leptolyngbya sp. 'hensonii'	-	10247	10557	258	284	ATTTTGTAGTTTTTAATACAGAATTGC	+	1e-09	NA	NA	NA	NA	NA
	NZ_LWHC01000060.1_WP_069790861.1_185062	TGTGTACCAATACCAAAAATTTAAACATCAGGCATTGCTTAATCATGGTATGAAACATAATTGAATGATGCTAGAAATTAAGACATTAAGATATTATCACTATTCCCTGTTCCCTGCTTAAATGAGAAATCATATCTAAAATCAGCAATGTCAAATGTCATTTATTAATTTTTGATAACATTTTATTCTAATTTGCTTTATATTTTGTATCCTGATATACAGAAGTTTATTTGATTTTGCATGATGAGTGTAGACTAGAAACTTCGTAATCACAAGACTTTATATTTATGGAGTGCAGAGATGTTAGTTAA	NZ_LWHC01000060.1	WP_069790861.1	1562720	Cyanobacterium sp. IPPAS B-1200	-	15104	15414	202	228	ATTTTGTATCCTGATATACAGAAGTTT	+	1,49E-08	NA	NA	NA	NA	NA
	NZ_AP014821.1_WP_066121332.1_188506	GTTTGGAGCGATTTTATACTATTAAATAAATGTTAGCTCGTGCAGCGTAGCTGTGCCTTTGGCATCGCACAGCATAAAAGACTTCTGGGATTTATAAATTTTAAGTGTTTTCGGAGTTTGACAAAAGAGAGATATTCTTATTGTAAGTAAAATTTATCTCTCTAAATGTTAATTTTTGATAACATTGCTCCATAAACAACCAACAATTTCGTATCATAATATACAGAAACTAATTATTTTTTGTGGAATTCCAACAGGATAATTGATTTCATACTTATATTATTTTTATGGAGAAAAGCTATGGTAGTTAA	NZ_AP014821.1	WP_066121332.1	1617448	Geminocystis sp. NIES-3709	-	3874094	3874404	206	232	ATTTCGTATCATAATATACAGAAACTA	+	3,05E-09	NA	NA	NA	NA	NA
	LSZA01000102.1_OAB56147.1_188742	GAGTCATAGTCATGCCATTCGGGTAGGGTTGGCCCGATTCTAAAGTACCCCGTCTTCCCAGCCAACCAATTCAGGGACAAAACCCTTAGGGGTCAAACCCCTCTTGCCAGAAGAGGGCGACCCTCAAGGACAGCCCTTAGATTGTCTCTTCCCTCTTGGGTAGGGGTCGCTTCTCCCTCTTCCGGGGGGCGCAATTCTTTGTTGCCTTTTCGTTAAGTTTCAATACAAAACCCAGCCAGTTCCTCATAAACTCCCTTAAGATTTCTGTATCGATTGATACATAAAATAAGTCTTATCACCATGAGTATTGG	LSZA01000102.1	OAB56147.1	399101	Phormidium willei BDU 130791	+	3907	4217	262	288	TTTCTGTATCGATTGATACATAAAATA	+	1,07E-08	NA	NA	NA	NA	NA
	NZ_CM001775.1_WP_017294611.1_193831	AACTAATAGTTTATTATAGTTGTTTATACCTACTCACGGGATAAAGGTTGACATTTTTTTAAAATATGTTAGCTTTTAATGAAGTCGATAACCAAGACTGTTAAAACTATTTAATTTAAAGATTAAATTAAATAAAAAATTAGTTATTATTCAAGATTAATCAATTAATTAGAATAATAAAAGTAGGGTGGGTTACACCCGAATCAACGCTTGTGGACAGTATCAAGCCGACTTGACTGGTAGAAGCAAGAAGTAAACGTCATAGGTAACTATGAGTAAGTTTTATATAACAGTAAAGCTATGTTGGTACA	NZ_CM001775.1	WP_017294611.1	113355	Geminocystis herdmanii PCC 6308	-	2332237	2332547	NA	NA	NA	NA	NA	NA	NA	NA	NA	NA
	CP003940.1_AFZ48797.1_198929	GCTTGGAAAATGTTGTTAATTAAATTCAGGGTGATGATAGTTCCTAAGATAAGACAGAGTAAGGTAAGGCGTTTCCACCATTTTTTGATTACATATTTTACTCTGTTCTTTTTTTTGACCATTGACTGCTTGAACGACTAAATTCTTATTTTCTATTATGGCTTGGGCAATGTTAACTTTTAATAACATTTCCGTTTTCTGAGAATATGTTTTGTATCATTGTATACAGAAGTTAATTATATTTTCTGTTGTAGAGGGTTAATTAATTTCCTCAAAATAATATATTGATGGAGTCAAATTATGGTTGTAAA	CP003940.1	AFZ48797.1	292563	Cyanobacterium stanieri PCC 7202	+	3122088	3122398	209	235	GTTTTGTATCATTGTATACAGAAGTTA	+	4,86E-09	NA	NA	NA	NA	NA
	CP003947.1_AFZ52745.1_199616	AATCCTTTTTATCGTTATGGAGGCACTTGGAAAGCAAAATAATTTTTGACAACAGATAGAATACATGAGTAAATGTTAATTTTTGATAACAACAATCACCTTACTACTTGATATTTCTGTATCATAATATACAGATTTTGATTTTTTTGTTTGTTGTCAACATAAGATAATTTTTCAGTTATAGCAATTAATTAAAACTTGATGAATTATTTTTCTATTGTTTAAAGTAGTGCTTTCTTAATTCTGATGATTAATTGTTAATAACTGAATGTTATAGGTTACATTGATGGAGAAAAACCTATGTCTGTTCA	CP003947.1	AFZ52745.1	755178	Cyanobacterium aponinum PCC 10605	-	746477	746787	111	137	AATCTGTATATTATGATACAGAAATAT	-	5,79E-10	NA	NA	NA	NA	NA
	QBMJ01000013.1_PZV21612.1_208345	TAGAACAGCGTTGAGTAGCTGTTCTAGGGGCTTTGATTGTCAGCACCATTTGCCCCTACCGCTTGGCCTTGGTGGCACCGGGATTGTGCGATGCGGATTTGATATTCGAACTGCCTACCGTGGGATGGCGGATTGCGATCGTCTTGTAGGCAGTGGCATGCCAGTAAATGTCAGGGTTTATGAACTTACCTGGCCAGAGTAGGGGTTGTTTTGTAAAAATGAATACAGAAATACCTGGCGATTCACTTCTGTACTCTGAGGAATGGGTCATAGCTGGCATAGACCTCTTGGAGACGGCCCATGACCCTGCA	QBMJ01000013.1	PZV21612.1	47254	Leptolyngbya sp.	+	18402	18712	208	234	GTTTTGTAAAAATGAATACAGAAATAC	+	4,61E-10	NA	NA	NA	NA	NA
	QBMC01000262.1_PZO08938.1_208355	CCAGCTCACGCGAACAGTGCATCCACCCGCCGGAGCCGTGGCCCTTTTAGGGGTATTGGGCAATGCTTCGTGGTCGTACATTTTAACGCCGGTTTTGATTGGCTCCGTGGTTATGGTGATTTTCACAGTTTTATTTAGCCATGCCGCGCCTGGAAGAAATTATCCAAGACACTGGATTTAGGCTCTCTATATAAGACCTTCCAATCAGCCATTTTCTTTGTACTTTTAAGACAAAAACCGATAAGCCAGGATTTTTTCCGTAGCATAGACTACAGAATCTAAAAATGTTTGGCCACGATTATGAATGATGG	QBMC01000262.1	PZO08938.1	47253	Leptolyngbya foveolarum	+	1741	2051	255	281	TTTCCGTAGCATAGACTACAGAATCTA	+	2,77E-09	NA	NA	NA	NA	NA
	NZ_DS989905.1_WP_006457943.1_208550	GTAATGTAAGACGCTGACGAAAAAACTGAGGCGACTAGCTAGAGCCGATGCTCTTTTGGGCGTGCTAGGAAATGTCTCGTAGGAGTATGTTTTTGACGTCGATTTTAGTTGGCTCTGTTGTGATGATGATTTACACCATTTTGTTCAGCTATGCGGCCGCTGGCAGAAATTATCCCAAACATATGGATTCAAGACCTGTTTCGGTCGCTGTTATATTTGTACTTTTAAGACGAGAACCAGTTTACTAATATTTTTTCGGTAACATAGACTACAGAAATCGAAAAATATTTGGTTACGACTATGAATGCTGC	NZ_DS989905.1	WP_006457943.1	91464	Synechococcus sp. PCC 7335	+	187196	187506	254	280	TTTCGGTAACATAGACTACAGAAATCG	+	1,89E-08	NA	NA	NA	NA	NA
	NZ_JAIVFW010000001.1_WP_229537868.1_209082	TCAGCCTGTTGTTGACCCTGATGACATTGTTGAGGATTAGTCACTCTCTGGTTGAGTCGATGGCGGGTATTATCCCGTGATTCGCTTACAACGAGTCGCACGGGGATTCTCATTAGAAAAGCTATCTAAGGCCAGTCTACAGCCAGCCGCGTCATTTCTGTTATGCAGCGCAATATTAAGCAAACAGTTACGCCTAGCTACGTAAAGTTATAAGACGTTGACTTTTCAAAGTAATTAGTTATTTTGTAGTCTTAGTTACAGAATTAATTTTGCTTTAACCCATCAGGGAGGCTTACAGCTATGACAATCAA	NZ_JAIVFW010000001.1	WP_229537868.1	2780405	Nostoc sp. CHAB 5844	+	89	399	241	267	ATTTTGTAGTCTTAGTTACAGAATTAA	+	1,79E-12	NA	NA	NA	NA	NA
	NZ_JAECZB010000073.1_WP_214440687.1_209486	GATCCAAATGCTTGTACCAAACTGCCTCAATGCAATCAGCAAGCTGACGAATTAAGGGATGTTGTTGCTCACGCAGCGAGGGGATAGAAGTAAATGACATGTTCTCGTTGAAAATGCTATCTATTTGCCAGTCTACAACCACCAGCGCCACTCTGTTGTGGCTTGCAATATAAGCAAACACTTACGCTTAGCTAACGTAAAGTTATGAAACGATAACTTTTCAAATTGATTAGCTATTTTGTAGTCTAGGTTACAGAAATATTTTTATATTAGCCACTTGATTAAGGCTAATGCACAGGTATGAAACTAAA	NZ_JAECZB010000073.1	WP_214440687.1	1725252	Atlanticothrix silvestris CENA357	-	2848	3158	236	262	ATTTTGTAGTCTAGGTTACAGAAATAT	+	8,72E-13	84	124	ATAGAAGTAAATGACATGTTCTCGTTGAAAATGCTATCTAT	+	3,76E-12
	NZ_JAECZA010000220.1_WP_214434813.1_209507	ATGAGGATCAGCATGTCCCAATGGGGCAGAAACTCTTAAAAAATCTTTGTGGTGATGACCCTTTGAAGTGGGAACAAGCTTTACATTCTGCTCACAACGCTCTCAAAGTACGCTGTTCCCTATGGGATGGTGTAGCTCAGTCGATTCAGGAAAATAGAGAGAATCCATAAGTTTAGTAGAGCCTAGTGGTTTGTCACTCCAAAAATCATGGGTGGAGGCAGGCAGGGGAGGCAGGCTTTGCCGTGAGCGTCAGCCGAAGAGGGAAGTAGGGGAAGAAGAGGAATCGCAGGAGACACAACCATGAAATTAGA	NZ_JAECZA010000220.1	WP_214434813.1	1725256	Dendronalium phyllosphericum CENA369	-	6451	6761	NA	NA	NA	NA	NA	NA	NA	NA	NA	NA
	NZ_JADEWI010000029.1_WP_193896657.1_209544	CGATAGTTGCAAATGCTTATGCCAAACAGCCTCAATGCTATCAGCTAACTGCCGAATGAGGGGATGTTGTTGTTCACGTAGTGAGGGAGTAGAAGTAAATGACATATTCTTGTGAGAAATGCTATCTAAAGCCAGTCTACAGCCAGACGCGTCACTTCAGTTTAACCGCGCAACATTAAGCAAACTGTTACGCCTAGTTACGTAAAGTTATAAGACGTTGACTTTTCAAAGTAATTAGTTATTTTGTAGTCTTAGTTACAGAATTAATTTTGCTTTAACCCATAAGGGAGGCTTGCAGCTATGACTATCAA	NZ_JADEWI010000029.1	WP_193896657.1	915325	Nostoc sp. LEGE 06077	+	39581	39891	241	267	ATTTTGTAGTCTTAGTTACAGAATTAA	+	1,79E-12	89	129	GTAGAAGTAAATGACATATTCTTGTGAGAAATGCTATCTAA	+	2,59E-12
	NZ_JACJQX010000068.1_WP_192162114.1_209599	CAAGCATGAGCCTTCCCACTGAGGCGGTCACCTATATGACGGACGATCCTAGCCATGCCATCCGCCTGGGTGCTGCAAACGGTATTCGTTTCCTGTCGCGGGAAGAAACGGCGGAACTGTTGCCCCACTACCCCGGCTTCGGGGTACCGCGAAAGAGCCGGAGTCATTAACCAAGAAAGGGATCGCAGACAGGAAAGATTCCTCTCTATCTATAGCTGTATTAGAGATTTGAATAAGGCTAGTTGCTAGAGATGAGCCAGCTTTTATTGTGTGTTGTCTACCAGGAAGGAAAACAAAACGATGAAACTCAA	NZ_JACJQX010000068.1	WP_192162114.1	2692781	Chroococcidiopsis sp. FACHB-1243	-	13342	13652	NA	NA	NA	NA	NA	NA	NA	NA	NA	NA
	NZ_JACJRY010000007.1_WP_190588665.1_209678	GCGACAGTTCTAAATGCTTGTGCCAAGCCGCCTCGATGCTATCAGCTAACTGCCGAATTAGGGGATGTTGTTGTTCACGGAGTGAGGGAGTTGAAGTAAATGACATATTCTCATCAGAAATGCTATCTAAGGCCAGTCTACAGCCAGCCGTGCCACTTCTATTCTGCCGCGCAACATTAAGCAAACTGTTACATATAGTTACGTAAAGTTATAAGACATTGACTTTTCAAATGAATTACTTATTTTGTAGTCTTAGTTACAGAATTATTTTGATTTTCATTCATCAGGGAGTCTTCGGTTATGCAAATTAA	NZ_JACJRY010000007.1	WP_190588665.1	2692772	Anabaena sp. FACHB-83	-	71019	71329	242	268	ATTTTGTAGTCTTAGTTACAGAATTAT	+	6,07E-12	90	130	GTTGAAGTAAATGACATATTCTCATCAGAAATGCTATCTAA	+	4,53E-11
	NZ_JACJSD010000043.1_WP_190982678.1_209958	GCGACAGTTCTAAATGCTTGTGCCAAACCGCCTCGATGCTATCAGCTAACTGCCGAATTAGGGGATGTTGTTGTTCACGGAGTGAGGGAGTTGAAGTAAAAGACATATTCTCATCAGAAATGCTATCTAAGGCCAGTCTACAGCCAGCCGTGCCACTTCTATTCTGCCGCGCAACATTAAGCAAACTGTTACGACTGGTTACGTAAAGTTATAAGACATTGACTTTTCAAATTAATTGCTTATTTTGTAGTCTTAGTTACAGAATTATTTTGATTTTCATTTTTAAGGTAGTCTTCAGCTATGCAAATTAA	NZ_JACJSD010000043.1	WP_190982678.1	2692839	Nostoc sp. FACHB-280	+	36530	36840	242	268	ATTTTGTAGTCTTAGTTACAGAATTAT	+	6,07E-12	90	130	GTTGAAGTAAAAGACATATTCTCATCAGAAATGCTATCTAA	+	5,10E-10
	NZ_JACJTB010000005.1_WP_190967021.1_210133	GCGACAGTTCTAAATGCTTGTGCCAAGCCGCCTCGATGCTATCAGCTAACTGCCGAATTAGGGGATGTTGTTGTTCACGCAGTGAGGGAGTTGAAGTAAATGACATATTCTCATCAGAAATGCTATCTAAGGCCAGTCTACAGCCAGCCGTGCCACTTCTATTCTGCCGCGCAACATTAAGCAAACTGTTACGCATGGTTGCGTAAAGTTATAAGACATTGACTTTTCAAATTAATTACTTATTTTGTAGTCTTAGTTACAGAATTATTTTGATTTTCATTCATCAGGGAGTCTTCGATTATGCAAATTAA	NZ_JACJTB010000005.1	WP_190967021.1	1357510	Nostoc spongiaeforme FACHB-130	-	188665	188975	242	268	ATTTTGTAGTCTTAGTTACAGAATTAT	+	6,07E-12	90	130	GTTGAAGTAAATGACATATTCTCATCAGAAATGCTATCTAA	+	4,53E-11
	NZ_JACJTA010000128.1_WP_029637275.1_210180	TGGTTTGTATAAGTCCCTAGCATCACTAGTACCACTACAAGAGATCATCTAGTCATTACACACAAAGTAATTTTATTATTGTCCTAAATACGTAAAGACGCAGACGCGATTAATCGCGTCTCTACAATGGTTGCGGACATGATATTAATGATTGCAAAGTAATTTTATGGCGATCGCACTGACCATCTCACCAAAGGTAAAGTTATAAGACAACCTCTTTGCAACAGAATTAGTTATTTTGTAGCCTAGATTACAGAAATATTGTTAGATTAACTAACGAACAAAAGGGAACACAAAGCCATGAAACTAGA	NZ_JACJTA010000128.1	WP_029637275.1	1842502	Scytonema hofmannii FACHB-248	+	68	378	236	262	ATTTTGTAGCCTAGATTACAGAAATAT	+	2,76E-12	NA	NA	NA	NA	NA
	NZ_JACJRW010000001.1_WP_190701905.1_210530	GAAAGATCCAAATGTTTGTGCCAAACTGCCTCAATACAATCAGCTAGCTGGCGAATTAGGGGATGTTGTTGTTCGCGTAGTGAGGGAGTAGAAGTAAATGACATATTCTCGTTAGCAATCCTATCTAATGGCTAGTCTACAGCCAGCAGCATCACTTCTGTTTAACCACGCAACATTAAGCAAACTGTTACGCCTGGTTACGTAAAGTTATAAGACATTGACTTTTCAAAGTAATTAATTATTTTGTAGTCTTAGTTACAGAATTAATTTTGCTTTAACCCATCAGGGAGGCTTACAGCTATGAAAATCAC	NZ_JACJRW010000001.1	WP_190701905.1	2692836	Nostoc sp. FACHB-145	-	179347	179657	241	267	ATTTTGTAGTCTTAGTTACAGAATTAA	+	1,79E-12	88	128	GTAGAAGTAAATGACATATTCTCGTTAGCAATCCTATCTAA	+	4,24E-12
	NZ_JACJQM010000075.1_WP_190733496.1_210723	CCTGATGATTAGGCAGGCTGATGATTTGACTCCTGGTAACAAATTCGATGTGCAGACGCTTAACTCTAGCCATTCACCATTTGCCTCACAACCTGAATTGCTGTCCGATATTCTCGACAGGCTACCCTAGCTTGGGCTACTGGGGCATGCTTTAAAACTATCGCATTATTACCGCCGCAATCAATCCGCTCAATTCGCTCACGGTAAATAAAAGCGCGTATTAGAGATTTGAATAAGGCTGTTTGCTAAAGATGAGCCAGCCTTGATTGTGTGTTGTCTACCAGGAAGGAAAACAAAACGATGAAACTCAA	NZ_JACJQM010000075.1	WP_190733496.1	2692842	Nostoc sp. FACHB-888	-	4819	5129	NA	NA	NA	NA	NA	NA	NA	NA	NA	NA
	NZ_JACJRU010000010.1_WP_190686535.1_210881	GACTGAAATACATTTTTAGTTGAGTCATCTTCAGATGACTTGCGCTATGAGACTCGGAATTGATTCCGAGGCGGGACAGATGCACTACACGAATATTTGTGTGTAAACCGTAGCTGTTAGGGTGGGGTGTAGGCATTCGTCAAGGTATAAATCCTTATACAAAAATAGACTGTTCCTTATTACCCGTTCTCTGTTCCCTTTTAAGTAAAGTTATAAGACATTGACTTTTCAAAGTAATTCTAATTTTTGTAGTCTTAGTTACAGAATTAATTTTGCTTTCACCCATAAGAGGCTTTAGCTATGAAAGTCAA	NZ_JACJRU010000010.1	WP_190686535.1	2692834	Nostoc sp. FACHB-110	-	41496	41806	244	270	TTTTTGTAGTCTTAGTTACAGAATTAA	+	1,24E-11	NA	NA	NA	NA	NA
	NZ_JACJPF010000078.1_WP_190638929.1_211142	TTAAAACCCCTCTTTAATAGCTAAAGTCCTTTTGCATAGGACTTTAGCTATTAGCCCAGAACTCAAGCTCCGGGCGGAATCTGCGGCTTACCCGAATGGTGCCAATCAATTACATCCCTCTTTGGTACTGTCTTGATAAACATAAAGTTTTAAGACAGGTAGTTGCTTTCATCCCAAGAAGTTTCGTAGCATATGTTACAGAAATAAATTTGATATAGCCCACTAGGTGAGGCTATTAAGCGCCTTGAGAGCAAATAGCCTCAACTGCGTGCCGTTTTGCTTATCGGAGGGAAGACAGATATGAAATTGGA	NZ_JACJPF010000078.1	WP_190638929.1	2692870	Trichocoleus sp. FACHB-40	-	439	749	181	207	GTTTCGTAGCATATGTTACAGAAATAA	+	2,87E-10	NA	NA	NA	NA	NA
	NZ_JACJRC010000002.1_WP_190570885.1_211738	GCTGGGTGGTGTTGCCCTTGGAGGATCACAGCTATCGCTCCCAGGAGGCCGTGGCCCATGTGCTGTGGGAAATGGTGAATTGGTGCGATACCTACCTCAAGCCCGTGCGATTGGAGTCTTAGCTTGCGATCGCAGTCTTAGCTTAGGGCATAGCGGCAAATGACAATCCTGGGAAAAATTGAGGGGTAGATTCAGCACGGATCCGAGAATTATGTCTGGGGATCGTAACGTTCTATCAAGAAAGTGGGAGAGCACCCCTGATATTTTGTATCATTAACTACAGAATATCGAGGGTTTGCCATGGCCGTTAT	NZ_JACJRC010000002.1	WP_190570885.1	2692768	Alkalinema sp. FACHB-956	+	206924	207234	263	289	ATTTTGTATCATTAACTACAGAATATC	+	8,08E-10	NA	NA	NA	NA	NA
	NZ_JACJOS010000085.1_WP_190442773.1_211935	TTAAAACCCCTCTTTAATAGCTAAAGTCCTTTTGCATAGGACTTTAGCTATTAGCCCAGAACTTAAGCTCCGGGCGGATTCTGCGGCTTCCCCGAATGGTGCAAGTCAATTACATCCCTCTTTGGTACTGTCTTGGTAAACATAAAGTTTTAAGACAGGTAGTTGCTTTCATCCCAATAAATTTCGTAGCATATGTTACAGAAATAAATTTGATATAGCCCACTAGGTGAGGCTATCAAGCGCCTTGAGAGCAAATAGCCTCAACTGCGTGCCGTTTTGCTTATCGGAGGGAAGACAGATATGAAATTGGA	NZ_JACJOS010000085.1	WP_190442773.1	2692874	Trichocoleus sp. FACHB-69	-	10081	10391	181	207	ATTTCGTAGCATATGTTACAGAAATAA	+	2,04E-11	NA	NA	NA	NA	NA
	NZ_JHEG04000002.1_WP_050046187.1_212101	CAACACTTTTAGGGGGTAACGAATTCGGGATAAGCACAACCTTACAGTGTTCTAAAACTACCGATTTATCTGGGATGCTCGCCCTGTACCTTTACAAGCACCCGTGAAGGATGTGTTGGCAAAGCGTAAAGTTATAAAACATTTTCTTTCCAAAATTCTTGTTTATTTTGTAGTCTTAGTTACAGAAATAATTTTTGATTAGCCCATGAGATAAGGCTTGAACGCAGCCAAGGATGAAGTATGAAGTATGAACTCTCAAGTAAAAACTTGCTTATAACTTCCCCAGACAGCAGACAGAGTATGAATCCTCA	NZ_JHEG04000002.1	WP_050046187.1	1479485	Tolypothrix bouteillei VB521301	-	53863	54173	165	191	ATTTTGTAGTCTTAGTTACAGAAATAA	+	1,55E-13	NA	NA	NA	NA	NA
	NZ_JTCM02000066.1_WP_039743422.1_212426	AATCTTGATAGAGACGCGAATTAATCTTGGTAGAGACGCGATTAATCTTGATAGAGACGCGATTAATCTTGATAGAGACACGATGTTCCTCGCGTCTCTACAACGGTTGCGGACATGATATTACCTATTCCAAGGTAATTTTATGGCGATCGCAAAGCGTTGTCGTCCCGACATCGCTCTCACCATCTCACCAAACGTAAAGTTATAAGACAACCACTTTGCAACAGAATTAATTATTTTGTATCCTAGGTTACAGAAATATTCTTAAATTGACTAATCAATTAAAGGGAACACAAAGCCATGAAACTAGA	NZ_JTCM02000066.1	WP_039743422.1	1304833	Hassalia byssoidea VB512170	+	2603	2913	236	262	ATTTTGTATCCTAGGTTACAGAAATAT	+	1,79E-12	NA	NA	NA	NA	NA
	AP018318.1_BBD57474.1_212691	CGATAGTTGCAAATGCTTGTGCCAAGCAGCCTCAATGCTATCAGCTAACTGACGAATGAGGGGATGTTGTTGTTCACGTAATGAGGGAGTAGAAGTAAATGACATATTCTTGTGAGAAATGCTATCTAAAGTCAGTCTACAGTCAGCTGCACCACTTCAGTTTAACCGCGCAACATTAAGCAAACTGTTACGCCTAGTTACGTAAAGTTATAAGACGTTGACTTTTCAAAGTAATTAGTTATTTTGTAGTCTTAGTTACAGAATGATTTTTGCTTTAACCCATCAGGGAGGCTTGCAGCTATGAAAATTGA	AP018318.1	BBD57474.1	196308	Nostoc sp. HK-01	+	284250	284560	241	267	ATTTTGTAGTCTTAGTTACAGAATGAT	+	1,98E-10	89	129	GTAGAAGTAAATGACATATTCTTGTGAGAAATGCTATCTAA	+	2,59E-12
	PVWL01000028.1_PSB46837.1_218102	CAAGCATGAGCCTTCCCACTGAGGCAATCACCTATATGACGGACGATCCTAGCCATGCCATCCGCCTGGGTGCTGTAAACGGTATTCGTTTCCTGTCGCCGGAAGAAACGGCGGAACTATTGCCTCACTACCCTGGCTTCGGGGTACCGCGACAGAGCCGGAGTCATTAACCAAGAAAGGGATTGCAGACAGGAAAGATTTCTTCCTATCTATAGCCGTATTAGAGATTTGAATAAGGCTAGTTGCTAGAGATGAGCCAGCCTTAATTGTGTATTGTCTACTAGGAAGGAAAACAAATCGATGAAACTCAA	PVWL01000028.1	PSB46837.1	2107697	Cyanosarcina cf. burmensis CCALA 770	+	22973	23283	NA	NA	NA	NA	NA	NA	NA	NA	NA	NA
	NZ_DF978421.1_WP_103123417.1_218382	CGATAGTTGCAAATGCTTGTGCCAAGCAGCCTCAATGCTATCAGCTAACTGACGAATGAGGGGATGTTGTTGTTCACGTAATGAGGGAGTAGAAGTAAATGACATATTCTTGTGAGAAATGCTATCTAAAGTCAGTCTACAGTCAGCTGCACCACTTCAGTTTAACCGCGCAACATTAAGCAAACTGTTACGCCTAGTTACGTAAAGTTATAAGACGTTGACTTTTCAAAGTAATTAGTTATTTTGTAGTCTTAGTTACAGAATGATTGTTGCTTTAACCCATTAGGGAGGCTTGCAGCTATGAAAATTGA	NZ_DF978421.1	WP_103123417.1	1861711	Nostoc cycadae WK-1	+	279728	280038	241	267	ATTTTGTAGTCTTAGTTACAGAATGAT	+	1,98E-10	89	129	GTAGAAGTAAATGACATATTCTTGTGAGAAATGCTATCTAA	+	2,59E-12
	NZ_AP018172.1_WP_096593976.1_224648	AATCGGACAAAGCCAAACAACTTATGTAGAATTAACACTTAAAAAAGTAAATCAACTGCCAATTTGGCAGGATCGAAATCAACAACAATAGCTTTGACGGTACAAGCAGATTCCTTAAACTACGAAAACCTAGGCATTATTGAAATCTAAGACTTTTTCTCCTCTGTGCGTTTCTACTCAACAGACACTTTCCGCCATTGGAGAAACTCCAACGTAAAGTTATAAAAAGGTTGCTTTTCAACAGTATTGTTTATTTTGTATCCTTAGTTACAGAAATAATTTGATATTAGCCCATTAGCTATGAAACTAGA	NZ_AP018172.1	WP_096593976.1	1954171	Calothrix sp. NIES-2098	-	7225690	7226000	253	279	ATTTTGTATCCTTAGTTACAGAAATAA	+	3,97E-13	NA	NA	NA	NA	NA
	NZ_BDUC01000001.1_WP_089126069.1_232646	TCTTGGTAGAGACGCGATTAATCTTAGTAGAGACGCGATTAATCTTGATAGAGACGCGATTAATCTTGATAGAGACGCGATGTTCCTTGCGTCTTTACAATGGTTGCCGACATGATATTACCTATTCCAAAGTAATTTTATTGCGATCGCCTTTGGTGGGCGCAAAGCGCGATCGGTCTCACCATCTCACCAAACGTAAAGTTATAAGACAATCACTTTGCAACAGTATTAATTATTTTGTAGCCTAGGTTACAGAAATATTTTCAAATTAATCGATGAGCGTAAAGGGAACACAAAGCCATGAAACTAGA	NZ_BDUC01000001.1	WP_089126069.1	2005459	Tolypothrix sp. NIES-4075	-	1215975	1216285	235	261	ATTTTGTAGCCTAGGTTACAGAAATAT	+	3,97E-13	NA	NA	NA	NA	NA
	NDGV01000141.1_OWY64533.1_232886	CAACAAGCATGAGCCTTCCCACTGAGGCGGTCACCTATATGACGGACGATCCTAGCCATGCCATCCGCCTGGGTGCTGCAAACGGTATTCGTTTCCTGTCGCCGGAAGAAACGGCGAAACTGTTGCCTCAGTACCCCGGCTTCGCGGTACCGCGAAGCCGGAGTCATTAACCAAGAAAGGGATTGCAGACAGGAAAAATTTCTTCCTATCTATAGCCGTATTAGAGATTTGAATAAGGCTAGTTGCTAGAGATGAGCCAGCCTTAATTGTGTATTGTCTACTAGGAAGGAAAACAAATCGATGAAACTCAA	NDGV01000141.1	OWY64533.1	1503470	cyanobacterium TDX16	-	13858	14168	NA	NA	NA	NA	NA	NA	NA	NA	NA	NA
	NZ_MTAW01000185.1_WP_086766744.1_232933	AATTGTAAGGCGACAAATCCAAATGCTGATGCCAAGCTGTCTCAATACAATCAGCCAGCTGACGAATTAGAGGATGTTGTTGCTCACGCAGTGAGGGAGTAGAAGTAAATGACATATTGTAGCTGGGGAATATGGTCTAGTTGCCAGTCTACAACTAGCCGCGCCCTAGCTGTTCTAGGTTGCAACATAAGCAAACACTTACACCCATCCAACGTAAAGTTATAAAACGGTTGCTTTTCAACAGTATTATTTATTTTGTATCCTTAGTTACAGAATAAATTTGATATTAGTCCATTAGCTATGAAACTAGA	NZ_MTAW01000185.1	WP_086766744.1	1932667	Nostoc sp. 106C	+	45490	45800	253	279	ATTTTGTATCCTTAGTTACAGAATAAA	+	2,79E-11	99	139	GTAGAAGTAAATGACATATTGTAGCTGGGGAATATGGTCTA	+	2,91E-08
	NZ_MTAV01000002.1_WP_086682072.1_233177	AATTGTAAGGCGACAAATCCAAATACTGATGCCAAGCTGTCTCAATACAATCAGCCAGCTGACGAATTAGAGGATGTTGTTGCTCACGCAGTGAGGGAGTAGAAGTAAATGACATATTGTAGCTGGGGAATATGGTCTAGTTGCCAGTCTACAACTAGCCGCGCCCTAGCTGTTCTAGGTTGCAACATAAGCAAACACTTACACCCATCCAACGTAAAGTTATAAAACGGTTACTTTTCAATAGTATTATTTATTTTGTATCCTTAGTTACAGAATATATTTGAGATTAGTCCATTAGCTATGAAACTAGA	NZ_MTAV01000002.1	WP_086682072.1	1932621	Nostoc sp. T09	-	226408	226718	253	279	ATTTTGTATCCTTAGTTACAGAATATA	+	3,80E-11	99	139	GTAGAAGTAAATGACATATTGTAGCTGGGGAATATGGTCTA	+	2,91E-08
	NZ_CP012036.1_WP_062287175.1_233491	CGATAGTTCTAAATGCTTGTGCCAAGCCGCCTCAATGCTATCAGCTAACTGCCGAATTAGGGGATGTTGTTGTTCACGGAGTGAGGGAGTTGAAGTAAATGACATATTCTCATCAGAAATGCTATCTAAGGCCAGTCTACAGCCAGCCGTGCCACTTCTATTCTGCCGCGCAACATTAAGCAAACTGTTACGACTGGTTACGTAAAGTTATAAGACATTGACTTTTCAAAGTAATTAATTATTTTGTAGTCTTAGTTACAGAATTAATTTTGCTTTAACCCATCAGGGAGGCTTACAGCTATGAAAATCAA	NZ_CP012036.1	WP_062287175.1	224013	Nostoc piscinale CENA21	-	193994	194304	241	267	ATTTTGTAGTCTTAGTTACAGAATTAA	+	1,79E-12	89	129	GTTGAAGTAAATGACATATTCTCATCAGAAATGCTATCTAA	+	4,53E-11
	NZ_KI912151.1_WP_026735348.1_241727	GTGAGGGGATAGAAGTAGTTGACATCTTTAAACCCAGGAATCTTATCTAGTGGCTAGTGTACAGCCCACTAGGTACGACCCAATCCAGCTTGCAACATAATCAAACACTTTCTCGTGGTTGGTGGTTAGTAGTTAGTGGTTGTTTGGGAATTTTCCAACCAACCAACAACTACCAACAAACAACAAAACCTAAAAAGTTAAGTTATTAAACAACCTCTTTCCCAAAGCATTACTTATTTTGTAGTCTTAGTTACAGAAATATTTTTAAACTTGTTTATCGAGTAAGGCTAAAACAAAGCCATGAAAGTAGA	NZ_KI912151.1	WP_026735348.1	1173024	Fischerella sp. PCC 9605	-	415769	416079	236	262	ATTTTGTAGTCTTAGTTACAGAAATAT	+	8,72E-13	NA	NA	NA	NA	NA
	NC_019703.1_WP_015172364.1_244750	TATCCTCCTCAAGGACGCGATCGCCGGTTTTTGACCCCTCAGGCTTCCCTACCTTCAGAGGGAAATTTGGGATCTATCAAGTTTTGAGACAACTGCTTGTTTAGAATAAAGAAAAACTGTATTTCTTGATACAGAAATTTTTTGCACCTTTAAAAAGAGCTGTCCCCTCTTCATTCAGATGTCAGCTCAGGTGCCAGGTCAGCAGCGCTATCGCTGACTGGGCTGGGGTTCCGAATCTCGTCCACGCTCATTTCCCTGAGCGATCGCTCACGTTAGAACTGTTCAGAGGCAAAGTCATCCATGGCACTCAC	NC_019703.1	WP_015172364.1	1173025	Geitlerinema sp. PCC 7407	+	2857354	2857664	114	140	AAACTGTATTTCTTGATACAGAAATTT	+	3,23E-08	NA	NA	NA	NA	NA
	MUGG01000069.1_OUC15238.1_246360	GAGGATCACAGCTATCGCTCCCAGGAGGCCGTGGCCCATGTGTTGTGGGAAATGGTGAATTGGTGCGATACCTACCTCAAGCCCGTGCGATCGGAGTCTTAGTTTGCGATCCTGAGCGCAGCTTGCGATCGGGGTCTCAGCTTAGGGTATAGCGGCAAATTACAATCCTGGGACAAGGATCGAGGGTAGATTCAGAATGGATCCGAGGATTATGTCTGGGGATCGTAACGTTCTATCAAGAAAGTGGGAGAGTGCTCTCGATATTTTGTATCATTAACTACAGAATATCGAGGGTTTGCCATGGCCGTTAT	MUGG01000069.1	OUC15238.1	1934309	Alkalinema sp. CACIAM 70d	+	28714	29024	263	289	ATTTTGTATCATTAACTACAGAATATC	+	8,08E-10	NA	NA	NA	NA	NA
	MBRD01000009.1_OCQ96550.1_246431	GCGACAGTTCTAAATGCTTGTGCCAAGCCGCCTCGATGCTATCAGCTAACTGCCGAATTAGGGGATGTTGTTGTTCACGCAGTGAGGGAGTTGAAGTAAATGACATATTCTCATCAGAAATGCTATCTAAGGCCAGTCTACAGCCAGCCGTGCCACTTCTATTCTGCCGCGCAACATTAAGCAAACTGTTACGCATGGTTGCGTAAAGTTATAAGACATTGACTTTTCAAATTAATTACTTATTTTGTAGTCTTAGTTACAGAATTATTTTGATTTTCATTCATTAGGGAGTCTTCGATTATGCAAATTAA	MBRD01000009.1	OCQ96550.1	1881015	Nostoc sp. MBR 210	+	5588	5898	242	268	ATTTTGTAGTCTTAGTTACAGAATTAT	+	6,07E-12	90	130	GTTGAAGTAAATGACATATTCTCATCAGAAATGCTATCTAA	+	4,53E-11
	NZ_JAIQZN010000054.1_WP_249068899.1_246524	CAACTTGGCGTGGATTAGCTGAGTGTTTAACTTTATTATTCATCTTCCAAGCTAGCAAGATTTCTCCTGTATCGGTGAAGAAAAGAGCTATTTGGGAGGCTAATCTGCGACTTTTAGAGAGGTTTTACTCAGAATTGTAAAGTTCTAAGACACTTAGTTGACTAAAGTAGAAATTTTTCTGTAGCGTAAGTTACAGAAGCAATTTAATTTTAGACCATTGGCTAAGACCGCTTCGATCGAAAGCTTGAGGAGTCGATCGAAAGGGCTTAGCAGCAGTCTGCTTACCAAGGCAAGAAAATTATGAAACTCGA	NZ_JAIQZN010000054.1	WP_249068899.1	2875782	Argonema antarcticum A004/B2	+	29970	30280	176	202	TTTCTGTAGCGTAAGTTACAGAAGCAA	+	2,51E-09	NA	NA	NA	NA	NA
	NZ_JACERF010000013.1_WP_221705461.1_246611	GATCCAGATGCTGATGCCAAGCTGCCTCAATGCAATCAGCTAGCTGACGAATTAGGGGATGTTGTTGCTCACGCAGCGAGGGCATAGAAGTAAATGACATATTCTAGTTGGGAATGCGATCTAGTAGCCAGTCTACAACCTGGCGTGCCTCACAGTTATAGCTTGCAATATTAAGCAAAGACTTGCACCAGCGAACGTAAAGTTATAAGACAGTTGCTTTTCACAAGTATTGTTTATTTTGTAGTCTAAGTTACAGAAATAATTTTAGATTAGCCCATTGGTTAAGGCTAAAACGAAGATATGAAACTAGA	NZ_JACERF010000013.1	WP_221705461.1	2756293	Desmonostoc muscorum CCALA 125	+	76927	77237	236	262	ATTTTGTAGTCTAAGTTACAGAAATAA	+	2,95E-13	84	124	ATAGAAGTAAATGACATATTCTAGTTGGGAATGCGATCTAG	+	2,14E-16
	NZ_JADEXF010000955.1_WP_194047752.1_246693	ATCCAGGTGCTGATGCCAAGCTGCCTCAATACAATCAGCTAGCTGACGAATTAGGGGATGTTGTTGCTCGCGCAGCGAGGGCATAGAAGTAAATGACATATTCTAGTTGGGAATGCGATCTAGTGGCCAGTCTACAACTTGTCGTGCCATACCTGTTGTGGTCTGCAATATAAGCAAACACTTACACCCAGCCAACGTAAATTTATAAGACAGATACTTTTCACAAGGATTCTTTATTTTGTAGTCTAGGTTACAGAAATATTTTTAGATTAGTCCATTTGTGAAGGCTAATAGAAAGCTATGAAACTAGA	NZ_JADEXF010000955.1	WP_194047752.1	2777974	Nostoc cf. edaphicum LEGE 07299	-	1634	1944	236	262	ATTTTGTAGTCTAGGTTACAGAAATAT	+	8,72E-13	83	123	ATAGAAGTAAATGACATATTCTAGTTGGGAATGCGATCTAG	+	2,14E-16
	NZ_JADEWG010000091.1_WP_228061710.1_246717	AATATCTTTAAATTCTAGCTAGTAATGTACCAATTACTTTTCTCTTACACCCTATCTTATCTCTTAGGAGGATTGACAAGATCCATCTCACAGAATTTTTACTTATAAGAATATAGACAGGTATCCTACTTCACAGCTCAAATGTTAAGTTATGACTCAGTTTCTTGACCTGTTTAGCCAGAATTTTGTAATTTTGAATACAGAATTAATTAGATTTTAGACCATTGACTGAGGAAAACAGTTCCAGCGAAGCCTGGGAAAGCCTTAGCAATGGACTGCTTACCTTAATTGCGAGGAAGGATGATGAAACT	NZ_JADEWG010000091.1	WP_228061710.1	2777964	Phormidium sp. LEGE 05292	-	23617	23927	183	209	ATTTTGTAATTTTGAATACAGAATTAA	+	1,47E-11	NA	NA	NA	NA	NA
	NZ_JACJUP010000049.1_WP_190462553.1_246728	ATCGCTTTGAAAGTGCAGTTTGCGCCGATTTCTAGGAATTTCGATCGCAACTGTTAAGTTCTAAGACAGTTACTTGACTAAAGAGAAATTATTTCTGTAGCTTAAGTTACAGAAATAAAAACGTTTTAAACCATTAGCTAAGACCGCTTCGGTCGAAACGCGAAGGACGCGATCTGTTCAAACAAGACTGATGCTGGACAGGGCGAGAAACCGGGTTGATTTATCGGGTTTGTCCAAATCGGGTCCCGCTAGGCGATCGGAAAGGCTTGGCAGCAAGCTGCTTACCGAGGCAAGAAGATTATGAAACTCGA	NZ_JACJUP010000049.1	WP_190462553.1	2692854	Planktothrix sp. FACHB-1355	+	8543	8853	92	118	TTTCTGTAGCTTAAGTTACAGAAATAA	+	8,76E-12	NA	NA	NA	NA	NA
	NZ_JACJTK010000007.1_WP_190954732.1_246780	CCAGATGCTGATGCCAAGCTGCCTCAATACAATCAGCTAGCTGACGAATTAGGGGATGTTGTTGCTCACGCAGCGAGGGCATAGAAGTAAATGACATATTCTAGTTGGGAGAATTGCGGTCTAGTAGCCAGTCTACAACTTGCCGTGCCTCACAGTCATAGCTTGCAATATTAAGCAAACACTTACATCAGCGAACGTAAAGTTATAAGACAGTTGCTTTTCACAAGTATTGTTTATTTTGTAGTCTAAGTTACAGAAATAATTTTTGATTAGCCCATTGGTTAAGGCTAAGGCGAAGATATGAAACTAGA	NZ_JACJTK010000007.1	WP_190954732.1	2692840	Nostoc sp. FACHB-857	-	66555	66865	236	262	ATTTTGTAGTCTAAGTTACAGAAATAA	+	2,95E-13	81	121	ATAGAAGTAAATGACATATTCTAGTTGGGAGAATTGCGGTC	+	1,21E-09
	NZ_JACJTC010000023.1_WP_190951839.1_247255	TCCAGATGCTGATGCCAAGCTGCCTCAATACAATCAGCTAGCTGACGAATTAGGGGATGTTGTTGCTCGCGCAGCGAGGGCATAGAAGTAAATGACATATTCTAGTTGGAGAATTGCGGTCTAGTAGCCAGTCTACAACTTGCCGTGCCTCACAGTCATAGCTTGCAATATTAAGCAAACACTTGCACTAGCCAACGTAAAGTTATAAGACAGTTGCTTTTCACAAGTATTATTTATTTTGTAGTGTAAGTTACAGAAATAATTTTATATTAGCCCATAAGTTCAGGCTGAGGCGAAGATATGAAACTAGA	NZ_JACJTC010000023.1	WP_190951839.1	1357509	Nostoc punctiforme FACHB-252	+	21052	21362	236	262	ATTTTGTAGTGTAAGTTACAGAAATAA	+	6,07E-12	82	122	ATAGAAGTAAATGACATATTCTAGTTGGAGAATTGCGGTCT	+	9,15E-09
	NZ_JACJPC010000117.1_WP_190798920.1_247437	AACTGATAAAGGCATGGGTTCTATTTCCTGCTTTTGCATTGTTCGTTACAGATTGTAACTGCAATTTTGGTGTGGCGATCGCCCCTCTTGCGTAAAGATGTGCGACAACTGCTTGATATCAGCAGCCAATATTCTGTATTTTTGTAGTAACTGATACAGAATATTTTCTGTTTATATCAACTTAGCCACAGTTCTATTTCCGAAACGATCTTGAGGAATTGCTGATGGCGAGATGACTTTGAAGCACAAGGTCGCTTATTTTTCCTGATTGGCTTATTTTTCCTGATTGAGAGACACGATATGAAGTTAGA	NZ_JACJPC010000117.1	WP_190798920.1	2692810	Leptolyngbya sp. FACHB-541	+	19875	20185	139	165	TTTTTGTAGTAACTGATACAGAATATT	+	4,43E-09	NA	NA	NA	NA	NA
	NZ_JACJOV010000153.1_WP_190688148.1_247930	AACTGATAAAGGCATGGGTTCTATTTCCTGCTTTTGCATTGTTCGTTACAGATTGTAACTGCAATTTTGGTGTGGCGATCGCCCCTCTTGCGTAAAGATGTGCGACAACTGCTTGATATCAGCAGCCAATATTCTGTATTTTTGTAGTAACTGATACAGAATATTTTCTGTTTATATCAACTTAGCCACAGTTCTATTTCCGAAACGATCTTGAGGAATTGCTGACGGCGAGATGACTTTGAAGCACAAGGTCGCTTATTTTTCCTGATTGGCTTATTTTTCCTGATTGAGAGACACGATATGAAGTTAGA	NZ_JACJOV010000153.1	WP_190688148.1	2692812	Leptolyngbya sp. FACHB-671	-	496931	497241	139	165	TTTTTGTAGTAACTGATACAGAATATT	+	4,43E-09	NA	NA	NA	NA	NA
	NZ_JACJOU010000007.1_WP_190665509.1_247989	ATGATTTTTTGTTCGCATTGATTAGAGCAAAATTTGTGAGCGCCGGCCTGTCGGTGATCGCCTCAAACCCAGTGCCGGCAGTGATTGCAGCGATGCCGGTGAAAAATAAGTTCGGGCCACGTCCACAAGAGCAGCACTGATGCGGTTGTAAAGTTCTAAGACAATTGGTTGTCAGGAATCAAATATTTTCTGTATCCTTTGTTACAGAACGCAATTGATTTTAGCCCACTGCTAAGCCGGCTTAGTATCCTAGCCGATCGGGAAGCCTTAGCGGTGTGCTGTTAACCCGAGGAGGAATTTATGAAACTCGA	NZ_JACJOU010000007.1	WP_190665509.1	2692825	Microcoleus sp. FACHB-672	-	7381	7691	184	210	GTTCTGTAACAAAGGATACAGAAAATA	-	1,35E-10	NA	NA	NA	NA	NA
	NZ_CP054698.1_WP_181930934.1_249685	ATCCAGGTGCTGATGCCAAGCTGCCTCAATACAATCAGCTAGCTGACGAATTAGGGGATGTTGTTGCTCACGCAGCGAGGGCATAGAAGTAAATGACATATTCTAGTTGGGAATGCGATCTAATGGCCAGTCTACAACCAGTCGTGTCATACCTGTTGTGGTCTGCAATATAAGCAAACACTTGCACCCAGCCAACGTAAATTTATAAGACAGATACTTTTCACAAGGATTATTTATTTTGTAGTCTAGGTTACAGAAATAATTTTAGATTAGCCCATTTATGAAGGCTAATATAAGGCTATGAAATTAGA	NZ_CP054698.1	WP_181930934.1	1472755	Nostoc edaphicum CCNP1411	-	1453730	1454040	236	262	ATTTTGTAGTCTAGGTTACAGAAATAA	+	1,55E-13	83	123	ATAGAAGTAAATGACATATTCTAGTTGGGAATGCGATCTAA	+	3,30E-16
	NZ_CP040272.1_WP_179063819.1_255412	ATCCAGGTGGTGATGCCAAGCTGCCTCAATACAATCAGCTAGCTGACGAATTAGGGGATGTTGTTGCTCACGCAGCGAGGGCATAGAAGTAAATGACATAAGCTAGTTGGGAATGCGATCTAATGGCCAGTCTACAACCAGTCGTGCCATACCTGTTGTGGTCTGCAATATAAGCAAACACTTACACCCAGCCAACGTAAATTTATAAGACAGATACTTTTCACAAGGATTATTTATTTTGTAGTCTAGGTTACAGAAATAATTTTAGATTAGCCCATTTGTGAAGGCTAATAGAAAGCTATGAAACTAGA	NZ_CP040272.1	WP_179063819.1	2576902	Nostoc sp. C052	+	414966	415276	236	262	ATTTTGTAGTCTAGGTTACAGAAATAA	+	1,55E-13	83	123	ATAGAAGTAAATGACATAAGCTAGTTGGGAATGCGATCTAA	+	1,75E-13
	NZ_JAAGOG010000144.1_WP_163934248.1_261693	ATCCAGGTGCTGATGCCAAGCTGCCTCAATACAATCAGCTAGCTGACGAATTAGGGGATGTTGTTGCTCACGCAGCGAGGGCATAGAAGTAAATGACATAAGCTAGTTGGGAATGCGAATCTAATGCCCAGTCTACAACCTGTCGTGCCACACCTGTGTGGTCTGCAATATAAGCAAACAGTTCCACACAGCCAACGTAAAGTTATACGACAGATGCTTTTCACAAAGATTATTTATTTTGTAGTCTAGGTTACAGAAATAATTTTAGATTAGCCCACTTGTGAAGGCTAATAGAAAGCTATGAAACTAGA	NZ_JAAGOG010000144.1	WP_163934248.1	2100146	Nostoc sp. UIC 10630	-	9518	9828	236	262	ATTTTGTAGTCTAGGTTACAGAAATAA	+	1,55E-13	83	123	ATAGAAGTAAATGACATAAGCTAGTTGGGAATGCGAATCTA	+	2,96E-11
	NZ_CP026692.1_WP_104905049.1_262286	ATCCAGGTGCTGATGCCAAGCTGCCTCAATACAATCAGCTAGCTGACGAATTAGGGGATGTTGTTGCTCGCGCAGCGAGGGCATAGAAGTAAATGACATATTCTAGTTGGGAATGCGATCTAGTGGCCAGTCTACAACTTGTCGTGTCATACCTGTTGTGGTCTGCAATATAAGCAAACACTTACACCCAGCCAACGTAAATTTATAAGACAGATGCTTTTCACAAGGATTCTTTATTTTGTAGTCTAGGTTACATAAATTATTTTAGATTAGCCCATCTGTGAAGGCTAATAGAAAGCTATGAAACTAGA	NZ_CP026692.1	WP_104905049.1	1618022	Nostoc sp. 'Lobaria pulmonaria (5183) cyanobiont'	-	674387	674697	236	262	ATTTTGTAGTCTAGGTTACATAAATTA	+	4,42E-11	83	123	ATAGAAGTAAATGACATATTCTAGTTGGGAATGCGATCTAG	+	2,14E-16
	NZ_LAHE01000112.1_WP_099072976.1_268147	CCAGATGCTGATGCCAAGCTGCCTCAATACAATCAGCTAGCTGACGAATTAGGGGATGTTGTTGCTCGCGCAGCGAGGGCATAGAAGTAAATGACATATTCTAGTTGGGAGAATTGCGGTCTAGTAGCCAGTCTACAACTTGCCGTGCCTCACAGTCACAGCTTGCAATATTAAGCAAACACTTACACTAGCCAACGTAAAGTTATAAGACAGTTGCTTTTCACAAGTATTATTTATTTTGTAGTGTAAGTTACAGAAATAATTTTATATTAGCCCATAAGTTCAGGCTGAGGCGAAGATATGAAACTAGA	NZ_LAHE01000112.1	WP_099072976.1	1628747	Nostoc linckia z9	-	12281	12591	236	262	ATTTTGTAGTGTAAGTTACAGAAATAA	+	6,07E-12	81	121	ATAGAAGTAAATGACATATTCTAGTTGGGAGAATTGCGGTC	+	1,21E-09
	NZ_MRCE01000019.1_WP_218616962.1_269429	TCGTCCGCAATGTAATCTGACGTGGTAACAATTACTCCTCTATTACACCGTATCTCACCTTTTAGGGTGATTGACAAGATCCACATCACTAACTTCTGGTACTTACAACAAGTTCACTACCATTACGACCTTACCGTAGAAATGTTAAGTTATGACACAGTTTCTTGACCGATTTACCCAAAATTTTGTAACTTTAAATACAGAATTAATTAGATTTTAGACCATTGGCTAAAGGAAACAGTTCCAGCAAAGCCTGGGAAAGCCTTAGCAATGGACTGTTTACTTTGAGTATGAGGAAGGATGATGAAACT	NZ_MRCE01000019.1	WP_218616962.1	454136	Phormidium ambiguum IAM M-71	+	1913	2223	183	209	ATTTTGTAACTTTAAATACAGAATTAA	+	1,24E-11	NA	NA	NA	NA	NA
	MRCE01000019.1_OKH35827.1_269511	TCCGCAATGTAATCTGACGTGGTAACAATTACTCCTCTATTACACCGTATCTCACCTTTTAGGGTGATTGACAAGATCCACATCACTAACTTCTGGTACTTACAACAAGTTCACTACCATTACGACCTTACCGTAGAAATGTTAAGTTATGACACAGTTTCTTGACCGATTTACCCAAAATTTTGTAACTTTAAATACAGAATTAATTAGATTTTAGACCATTGGCTAAAGGAAACAGTTCCAGCAAAGCCTGGGAAAGCCTTAGCAATGGACTGTTTACTTTGAGTATGAGGAAGGATGATGAAACTCGA	MRCE01000019.1	OKH35827.1	454136	Phormidium ambiguum IAM M-71	+	1916	2226	180	206	ATTTTGTAACTTTAAATACAGAATTAA	+	1,24E-11	NA	NA	NA	NA	NA
	NZ_LIRN01000072.1_WP_053457362.1_270058	TCTAAACGCTTTTGTGCAATCAGTTTATCCACTTCGCCAGTTTCAAGCTTGTCTGGCGATCGCACTGTCTCTATTACAAAGTTCGGATCGATGCTTATTTCATGACTCGCTAAAACCTCCATTTTTAATTGAGCATGATCGCTAAAGCGAATTTCTTTCATCTTTAACGCAAACAACAAACAAGCAAATTGAAAAAGTTAAGTTATAAGACAATCTCTTTTTAAAAATATTAGTAATTTTGTATTCTTAGTTACAGAAATATTTTTGAATAGGCACTTGGCTGAAGGTTAAGACAAAGCCATGAAATTAGA	NZ_LIRN01000072.1	WP_053457362.1	1704290	Hapalosiphon sp. MRB220	-	530823	531133	236	262	ATTTTGTATTCTTAGTTACAGAAATAT	+	3,37E-12	NA	NA	NA	NA	NA
	NZ_CP112874.1_WP_190577863.1_272664	ATTCACAAACTAGGGCAAGATTTTAACCGTATTTTGCCACTAATAAAACCCTAATTTCGATCAAAAACACTTTACATCCTCTGTAAAAACCAAAAACAGAGAGGCAACACTTTGCGCTGCCTCTCTGTTTTTGGTTAAAGCTTTAACTTTTAATAATATTTCTGTATCTTTTAATACTAAAATTTGCATATATAATAGTTTCATAACATACTTTGTTTGTTACTCGTAAAACGTGCAGTATAAAAAATTGCTTTAAAAGTTGATTGATAAAGTTACTCGAAAAATTTCAGAAAGAAAGCTATGAAAACCAC	NZ_CP112874.1	WP_190577863.1	2602720	Pseudanabaena galeata CCNP1313	+	2588626	2588936	156	182	TTTTAGTATTAAAAGATACAGAAATAT	-	4,10E-10	NA	NA	NA	NA	NA
	NZ_VBTY01000150.1_WP_009628232.1_274863	TTATTTCCTAAGCAAACCCCGTAGGGTTATACCAATTCCGCAAATGGCTTTGCCATTTGCGGAATTGGTATAACCCCAAGAAGAGAATGGCAGTATTACTGCCATTCTCTTCTTGGGGTTAATGCTAAGTTTAAAAAATAACATTTAACTTTTAATAATATTTCTGTATCTTTTAATACTTAAGTCTAAGTATGTATTACTTTCATGACATACTTTATTCATATCTGTATTACTGCCTGCTAGCCATAGCAGATCTAAATTATTTATCAGAAAAATAGGGCTGCGACTAGGAATATTGCTATGAACACTAC	NZ_VBTY01000150.1	WP_009628232.1	1855837	Pseudanabaena catenata USMAC16	+	15081	15391	158	184	CTTAAGTATTAAAAGATACAGAAATAT	-	1,16E-08	NA	NA	NA	NA	NA
	NZ_CP101416.1_WP_126388827.1_275986	ACTTAGAGAAATCCTTAAAAGCGTTGCGAAGCAACGCTTTTAAGGATTTCTCTGTTTTTTAATTCAGCAAGCCTACTTACTTAGAACTGAGTAGAAATCACTAGTCCAAAATCCAAAGTTTTAACTTTTAATAATATTTCTGTATCTTTTACTACTAAAGTTTGCCTATATACTGTTTCCATGACATAATTTGATGAGCTAATAAAATAGCCCATTAAAAAATCGTTTAGTAAAATTGTTTAAATACTTAATTTAGTAAAACATCAGTAAAAATGCTGGCAAGATTGCAGAGATAACGCTATGACAACCAC	NZ_CP101416.1	WP_126388827.1	2963092	Pseudanabaena sp. Chao 1811	+	1179084	1179394	134	160	CTTTAGTAGTAAAAGATACAGAAATAT	-	1e-09	NA	NA	NA	NA	NA
	NZ_JAKJHX010000065.1_WP_236506546.1_279265	TTTCTACAAAGCGGTCTAGGGTTTTCCATTGGGGTTTTGCAACTGTGTTCATTCGTACTTTTGCTCAAAAAACTCCGATATTTTTGTGATGGTAATTGATTATTGCCGATCGCACAAGAGCCACTTAATTTTTTTCAGCTTTGCTCTAGTTTTTGGCTCTGAATTGTAAAGTTTCACTACAATCATGCACATTTACTATTGAAAATCTGTAACATAGACTACATAAACAATTTTCTGCCCCTTCGCCCTGCGTTGTTGCAAGCCCTGGTGCAGACTCATCCCTCGACAGGAGGTGTGAAGATGAAACTAGA	NZ_JAKJHX010000065.1	WP_236506546.1	2699888	Tychonema sp. BBK16	-	3071	3381	204	230	AATCTGTAACATAGACTACATAAACAA	+	5,82E-09	NA	NA	NA	NA	NA
	NZ_CP075171.1_WP_233742961.1_281882	TTCATTCTTAAGTAAGATTGAACCTGGCTCAATTCAACTTTGTGATGTTGTTAATATCACTTCCTTAAAGGTAGATTCCAGTGATAACCCCAAGTTAAAACCTGTGATGTTTTGTTGATGAACCAGTGACGAGCAGGCTTGATAGATAGTGACGCAGATCAGCTACCCCATGACCATGAATGAATGACACATGACAAAGGCCATTCCCACGCCATGAGCTTTTGTAAATTTCTGAGACGGTTGATACAAGTCCCCGGAAAAAATCTGTAGCATAAACTACAGATTCAAGGATAAATCTATATGAGTTTGCG	NZ_CP075171.1	WP_233742961.1	2835870	Leptodesmis sichuanensis A121	+	2699464	2699774	262	288	AATCTGTAGCATAAACTACAGATTCAA	+	1,07E-08	NA	NA	NA	NA	NA
	NZ_CP083582.1_WP_224342946.1_284893	GGGGAAAGGGGGAAAGGGGAGTGGATTTTCTTCCTTATGTTCCCTATCTCCCTGACTTCTGCCCTCGTTCGACTGAGTGTTGTTCGGCTGAGCGCTCACGATGCAGCTCACACCGAAGTCTGCCTTCTCTTCTAATTCCTGACTTCTGCCTCTTTGTATCCGTTCCTCCCATTGCCTATGTAAAGTTGTTAAACACAAACTGCCAGTCTTCAGGAAAAATTCTGTATCATATAATACGGAACGCAATATTTGCACCTGCCTTTTTTTGTTGTGGGTGCAGTATCCTGGTTGGAACTGGCAATGAAACTTGA	NZ_CP083582.1	WP_224342946.1	2653194	Kovacikia minuta CCNUW1	+	523802	524112	216	242	GTTCCGTATTATATGATACAGAATTTT	-	3,68E-09	NA	NA	NA	NA	NA
	NZ_BBJB01000082.1_WP_201323550.1_291380	TTGCCACTAATAAAACCCTATTTTGATCAAAAATGCTTTGCATCCTTGCTAAAGCCAATCTAAAACCAAAAACTGAGAGGTGGCGCTTCGCGCCACCTCTCAGTTTTTGGTTTTATTGCGATTATCAGCAAATTTAAAATCTTTAACTTTTAATAATATTTCTGTATCTTTTAATACTAAAAGCTATGTATATAATAATTCCATGACATACTCTATTCTTGAACTATAAAATTAGCACTTAAAAAATTGCTTTATAAAGTTGATTGATAAAGTTACTTGATAAATTGTAGAAATAAAGCTATGAAAACTAC	NZ_BBJB01000082.1	WP_201323550.1	1357935	Pseudanabaena sp. lw0831	-	16667	16977	156	182	TTTTAGTATTAAAAGATACAGAAATAT	-	4,10E-10	NA	NA	NA	NA	NA
	BBJB01000082.1_GBO55289.1_291408	GTTTTTGGTTTTATTGCGATTATCAGCAAATTTAAAATCTTTAACTTTTAATAATATTTCTGTATCTTTTAATACTAAAAGCTATGTATATAATAATTCCATGACATACTCTATTCTTGAACTATAAAATTAGCACTTAAAAAATTGCTTTATAAAGTTGATTGATAAAGTTACTTGATAAATTGTAGAAATAAAGCTATGAAAACTACCACACGTCAAAATCCATCTAAAAACACTAGGAATATTCGGCAAAACTCTTCCCCTCAGTGCCTTATTCCCTTGCCTTCTACGTGGGTAACTTTGTTAGAACC	BBJB01000082.1	GBO55289.1	1357935	Pseudanabaena sp. lw0831	-	16565	16875	54	80	TTTTAGTATTAAAAGATACAGAAATAT	-	4,10E-10	NA	NA	NA	NA	NA
	NZ_JADEXB010000049.1_WP_194009943.1_291566	AGGCAGAAGGAAGAAGGAACAGGCAAAAAATAATTAAGAATATCCTAAGCGTTGGCTATGGTTGCTATAAATCAGAGGTTGTTGGCTATGGTAGTCGAAAGGTCGATCGCCCAAATAGCCGATCGACCTTTCGACCTTAGAGCCACTTTTGCCCTCTCGATTGTAAATTTTTGCAACAAACTACACGTTCACCCTGATAATTCAGTAACATAGACTACATAATCAAAATTTATCTGCAGCTCTGGGTTGTTAAAACCCCGCAAGGAGTGCAGACTCTTAGCTCGACAGACAGGAATAATTATGCAACTTCA	NZ_JADEXB010000049.1	WP_194009943.1	1828665	Tychonema sp. LEGE 07196	+	13867	14177	200	226	ATTCAGTAACATAGACTACATAATCAA	+	1,49E-08	NA	NA	NA	NA	NA
	NZ_JADEWT010000113.1_WP_194070506.1_291648	AGGCAGAAGGAATAGGGAACAGGCAAAAAATAATTAAGAATATCCTAAGCGTTGGCTATGGTTGCTATAAATCAGAGGTTGTTGGCTATGGTAGTCGAAAGGTCGATCGGCTATTTGGGCGATCGACCTTTCGACCTTAGAGCCACTTTTGCCCTCTCGATTGTAAATTTTTGCAACAAACTGCACGTTCACCCTGATAATTCAGTAACATAGACTACATAATCAAAATTTATCTGCAGCTCTGGGTTGTTAAAACCCCGCAAAGAGTGCAGACTCTTAGCTCGACAGACAGGAGTAATTATGCAACTGCA	NZ_JADEWT010000113.1	WP_194070506.1	1828663	Tychonema sp. LEGE 06208	-	7847	8157	200	226	ATTCAGTAACATAGACTACATAATCAA	+	1,49E-08	NA	NA	NA	NA	NA
	NZ_JADEXD010000176.1_WP_194064840.1_291672	TTCTAATCTTGAAATTTATCTGCGTTTATCTGTGTCTATCTGCTTTAAATCTGCGGTTTCGGGATCGATCGCACATTATATCCAATCTTGTCTGCGGCAATCGAACGACAGCGATCGCCCAAATAGCCGATCGACCTTAGAGCCACTTTTCCCCTCTCGATTGTAAATTTTTGCAACAAACTACACGTTCACCCAGATAATTCAGTAACATAGACTACACAATCAAAATTTATCTGCAGCTTTGGGTTGTTAAAACCCCGCAAGGAGTGCAGACTCTTAGCTCGACAGACAGGAATAATTATGCAACTTCA	NZ_JADEXD010000176.1	WP_194064840.1	1828671	Tychonema sp. LEGE 07203	-	6482	6792	200	226	ATTCAGTAACATAGACTACACAATCAA	+	3,75E-08	NA	NA	NA	NA	NA
	NZ_JADEXU010000115.1_WP_193948921.1_291784	ATCCAGGTGCTGATGCCAAGCTGCCTCAATACAATCAGCTAGCTGACGAATTAGGGGATGTTGTTGCTCACGCAGCGAGGGCATAGAAGTAAATGACATAAGCTAGTTGGGAATGCGAATCTAATGCCCAGTCTACAACCTGTCGTGCCACACCTGTGTGGTCTGCAATATAAGCAAACAGTTCCCCACAGCCAACGTAAAGTTATACGACAGATGCTTTTCACAAAGATTATTTATTTTGTAGTCTAGGTTACAGAAATAATTTTAGATTAGCCCATTAGCGAAGGCTAATAAAAAGCTATGAAACTAGA	NZ_JADEXU010000115.1	WP_193948921.1	1828643	Nostoc sp. LEGE 12450	-	19702	20012	236	262	ATTTTGTAGTCTAGGTTACAGAAATAA	+	1,55E-13	83	123	ATAGAAGTAAATGACATAAGCTAGTTGGGAATGCGAATCTA	+	2,96E-11
	NZ_JACXXN010000018.1_WP_193198359.1_291853	ATCCAAGTGCTTATGCCAAGCTGCCTCAATACAATCAGCTAGCTGACGAATTAGGGGATGTTGTTGCTCACGCAGTGAGGGAATAGAAGTAAATGACATGTTCTACTGAGAAATGTTATCTAGTTGCCAGTCTACAGCCTGCCGTGCCACACCTGTTCTAGCTTGCAATATAAGCAAACACTTGCACCTAGCCAACGTAAAGTTATGAAACATTGACTTTTCAAAAATATTATTTATTTTGTAGTCTAGGTTACAGAAATAATTTTTGATTAGTCCATTAACTTAGACTAGTACACAGCTATGAAACTAGA	NZ_JACXXN010000018.1	WP_193198359.1	2721166	Nostoc sp. MG11	-	68029	68339	236	262	ATTTTGTAGTCTAGGTTACAGAAATAA	+	1,55E-13	83	123	ATAGAAGTAAATGACATGTTCTACTGAGAAATGTTATCTAG	+	9,28E-11
	NZ_JACJRE010000055.1_WP_096644543.1_291912	ATCTGCTACATTCTCAATCTCTAGGATTGACGCACCCTACGCAGTTAGGTTATTGACTGTTTTTGAATCACTCCATCAAACTTTGCTTAATTGAATTCTACATTCATCAGTTACGGGAAAACGTAACAGAACCTACAGATGGCGAATGAGGGGAATAAGGGGGATAAAGGGGACAAGTCAGGAGAATCAGGGAGGTGGAAAAAATGAACTTATGTAAAGTTATCAAACGGCTACTTTTCAATAGTATTATTTATTTTGTATCCTTAGTTACAGAAATAATTTGATATTGACCCATTAGTCATGAAACTAGA	NZ_JACJRE010000055.1	WP_096644543.1	2692868	Tolypothrix sp. FACHB-123	-	26909	27219	253	279	ATTTTGTATCCTTAGTTACAGAAATAA	+	3,97E-13	NA	NA	NA	NA	NA
	NZ_JACJQH010000018.1_WP_190540583.1_292167	ACAGAACCTACAGATGGCAAATGAGAGGAATAAGGGAAACAACTCAGTTATTCACGAAAAAATTTCACGACCAAGTATGAAAAACTCCATCCCCCTGTGGGTGGATTTTTTGGGCATGGGAAATAACATACCAATGCCCAAAGCCCCAAGCAGCAGGGCGCACACCCTATGCATCCACGATCATTGAGTTTTCCGCCGCTTTCAATAAACTTATGTAAAGTTATCAAACGGCTACTTTTCAATAGTATTATTTATTTTGTATCCTTAGTTACAGAAATATTTTGATATTGCCCCTTAGCTATGAAACTAGA	NZ_JACJQH010000018.1	WP_190540583.1	2692896	Calothrix parietina FACHB-288	-	125174	125484	254	280	ATTTTGTATCCTTAGTTACAGAAATAT	+	1,79E-12	NA	NA	NA	NA	NA
	NZ_JACJON010000067.1_WP_190490242.1_292469	ATTAATGTTAACTATTTTTTATTTTAGCCTTGGGCTATTCTTCCATTGGTCTGCCATTGGGCGGTATTCCGACCCGCTTCCCGCCCAATTACCGCATTGTGTAGGGAAAACGTACCCCTACCCCCATGTGCATTTGCGTCTTAAGTTAAGTTATTCAACATTCGCTTGATTAAATTGATGAAAAATCGGTAGCATAAGTTACAGAAATAAATTTTTTTGTTGTCTACCGCTTTAGGCTGTCTCAAGGTAAAGAACATGAGTAAGCCGATGGGGGTGCTACTTACATAAGGAAAAAACAAGATGAATAAAAC	NZ_JACJON010000067.1	WP_190490242.1	2692827	Microcoleus sp. FACHB-831	+	201089	201399	184	210	AATCGGTAGCATAAGTTACAGAAATAA	+	1,75E-10	NA	NA	NA	NA	NA
	NZ_JACJQB010000019.1_WP_190403479.1_292685	ATTGACCAATGTTTGTCCTTGCTCTTGCTATTTATCTGTTGCCAATAGCGATCGCACATTCAGTCCACCACAGCTTTACAAACTAGGGCAAGATTTTAACCGCATTTTGGCATTTATCAAACCCTAAATTATTGCGATCGCTATTAAATAACCACAAACTAGGAAAATTTTAATTTTCAATAACATTTCTGTATTTTTAGATACTAAAATGGTTGCATATAGTGATTCTATGACACAATTTTTTTATTATGGAGCCTTCAATCCTCAATACTCCGCTTACGTGATTCTCTAAACAAAGCCATGAAAACCAC	NZ_JACJQB010000019.1	WP_190403479.1	2692860	Pseudanabaena sp. FACHB-723	-	27219	27529	183	209	TTTTAGTATCTAAAAATACAGAAATGT	-	4,86E-09	NA	NA	NA	NA	NA
	NZ_JACJQA010000006.1_WP_190397971.1_292812	GATACTACAGCGCTTTGCGCTCAAACCCAAACCAAGAGAATTTTTGAAAGTGTTGCGAAGCAACACTTTCAAAAATTCTCTTGGTGAAAAAAGCTTGCTTCGCAAGTTTTTTTATATATCGAGGTTTTAAGAAAACCCCAAGCGCTGTAAGTTAGTTTTTAACTTTTAATAACTTTCTGTATCTTTTACTACTAAACATATTCAATATATTAATTCCATGACATACTTCTATTTAGTAACCGTAAAAGCGCTGTAAGGCTTGACAACAGTAATTACTTGATTAAAAGAAGAGATAACGCCATGAAAAATGC	NZ_JACJQA010000006.1	WP_190397971.1	2692858	Pseudanabaena sp. FACHB-1998	+	123961	124271	171	197	GTTTAGTAGTAAAAGATACAGAAAGTT	-	6,95E-09	NA	NA	NA	NA	NA
	NZ_JACJPG010000395.1_WP_199290283.1_292889	AGTCGATTGCTGACACCGATCCCCGCTACGGGAATTCGCACGCTTCCTGGTGCCACAGCGTCCCCAGTTCAATCCCGACCTGCTCCAGCTAGAACGGCTCCCCTGACTCCGGTTCTGGTCGTTCCGCAGCGCCAACCAGACCCAGACTACGAAGATGGTCGCTTCTGAAACATTGCAGGACGACGGCTCGTCGTGGTGTAATTCGTCATGGTGTATTCATACTGGTGTATTCGTAACTTCGTAACAATGTAAAAAGACAGAGGCAATCAACAGCAAAAATTCTGTAGCATAAACTACGGAATGATTTTTTA	NZ_JACJPG010000395.1	WP_199290283.1	2692808	Leptolyngbya sp. FACHB-36	-	1061	1371	276	302	ATTCCGTAGTTTATGCTACAGAATTTT	-	1,52E-09	NA	NA	NA	NA	NA
	NZ_JACKZS010000004.1_WP_185585720.1_292918	ATCCAGGTGCTGATGCCAAGCTGCCTCAATACAATCAGCTAGCTGACGAATTAGGGGATGTTGTTGCTCACGCAGCGAGGGCATAGAAGTAAATGACATAAGCTAGTTGGGAATGCGAATCTAATGCCCAGTCTACAACCTGTCGTGCCACACCTGTGTGGTCTGCAATATAAGCAAACAGTTCCCCACAGCCAACGTAAAGTTATACGACAGATACTTTTCACAAAGATTATTTATTTTGTAGTCTAGATTACAGAAATAATTTTAGATTAGCCCATTTATGAAGACTAATAGAAAGCTATGAAACTAGA	NZ_JACKZS010000004.1	WP_185585720.1	2681305	Nostoc sp. UCD121	+	29824	30134	236	262	ATTTTGTAGTCTAGATTACAGAAATAA	+	1,42E-12	83	123	ATAGAAGTAAATGACATAAGCTAGTTGGGAATGCGAATCTA	+	2,96E-11
	NZ_CP040281.1_WP_179073216.1_296175	ATCCAGGTGCTGATGCCAAGCTGCCTCAATACAATCAGCTAGCTGACGAATTAGGGGATGTTGTTGCTCACGCAGCGAGGGCATAGAAGTAAATGACATAAGCTAGTTGGGAATGCGAATCTAATGCCCAGTCTACAACCTGTCGTGCCACACCTGTGTGGTCTGCAATATAAGCAAACAGTTCCCCACAGCCAACGTAAAGTTATACGACAGATGCTTTTCACAAAGATTATTTATTTTGTAGTCTAGGTTACAGAAATAATTTTAGATTAGCCCATTTGTGAAGGCTAATAGAAAGCTATGAAACTAGA	NZ_CP040281.1	WP_179073216.1	2576903	Nostoc sp. C057	-	3539965	3540275	236	262	ATTTTGTAGTCTAGGTTACAGAAATAA	+	1,55E-13	83	123	ATAGAAGTAAATGACATAAGCTAGTTGGGAATGCGAATCTA	+	2,96E-11
	NZ_JAAVJL010000001.1_WP_169361594.1_301902	CAGTCCACCAAGTTCCACAAACAAGTCCACAAACTAGGGCAAGATTTTAACCGTATTTTGACATTAATAAAAGCCTAGATTTAGCGTGACTCTCCCTTGAGTAGCGATCGCGTATAGAATTTTGCAAGTTTTAACTTTTAATAATATTTCTGTATCTTTTAATACTAAAATCTACATATATACTTTTCCCATGACATAATTAACGAAGCTAAATAAACTTTGGCTCTTAAAAAACTATTTAAAAACGCAATTTAAATAACTAATTTAGTAAAACTGCTTCAAACTTGCAGAGACAAAGCTATGACAACCAC	NZ_JAAVJL010000001.1	WP_169361594.1	2722753	Pseudanabaena yagii GIHE-NHR1	+	2535105	2535415	144	170	TTTTAGTATTAAAAGATACAGAAATAT	-	4,10E-10	NA	NA	NA	NA	NA
	NZ_WVID01000035.1_WP_162399355.1_303018	ATCCAAGTGCTTATGCCAAGCTGCCTCAATACAATCAGCTAGCTGACGAATTAGGGGATGTTGTTGCTCACGCAGTGAGGGAATAGAAGTAAATGACATGTTCTACTGAGAAATGTTATCTAGTTGCCAGTCTACAGCCTGCCGTGCCACACCTGTTCTAGCTTGCAATATAAGCAAACACTTGCACCTAGCCAACGTAAAGTTATGAAACATTGACTTTTCAAAAATATTATTTATTTTGTAGTCTAGGTTACAGAAATAATTTTTAGTTAGTCCATTAGCTTAGACTAGTACACAGCTATGAAACTAGA	NZ_WVID01000035.1	WP_162399355.1	2690446	Nostoc sp. B(2019)	-	37665	37975	236	262	ATTTTGTAGTCTAGGTTACAGAAATAA	+	1,55E-13	83	123	ATAGAAGTAAATGACATGTTCTACTGAGAAATGTTATCTAG	+	9,28E-11
	NZ_SELU01000001.1_WP_223805473.1_303046	CCACTCATATTTGGGGTTTTGTCCTAAGCAAACCTTACTTGTCTATAGCTCTCGCTGCTGTTTAGGACATAAAGCCCAAGAAGAGAATGACAGTGTTACTGCCATTCTCTTCTTGGGCTTTATGCTAGGTTAAAAAAATAACCTTTAACTTTTAATAATATTTCTGTATCTTTTAATACTTAAGTTTAGGTATATATTGCTTTCATGACATACTTTATTTATACCTGTATAACTGCCTGCTAGCCATAGCAGATCTAAATCATTTATAAGAAAAATAGGGCTGCGACTAGGAATATTGCTATGAACACTAC	NZ_SELU01000001.1	WP_223805473.1	2480795	Pseudanabaena sp. UWO310	-	11267	11577	158	184	CTTAAGTATTAAAAGATACAGAAATAT	-	1,16E-08	NA	NA	NA	NA	NA
	NZ_SJEE01000041.1_WP_142657304.1_303271	TTTTTTGTATTTAAATGAGCGTACACTCAATTAAAAACAGCTATAGGGCAAGATTCTAACCGCATTTTGTCACTTATTAAACCCGATTTTTTTATTAAAAGAATTGCTGGCAATTAATGCAATTTGTAAACGAAATTAAAATTTCAACTTTTAGTAGCATTTCTGTATCTTTTAATACTAAAAATCGTGTATATAATAGTTCCATGACATATTCTGTTCTTGCAATCTAAAATTAGCACTTAAGAAATTGCTTTACAAGTTGATAAATAAAGTTACTTGATAAATTGTAGAAATAAAGCTATGAAAACCAC	NZ_SJEE01000041.1	WP_142657304.1	2487337	Pseudanabaena sp. UWO311	+	10751	11061	157	183	TTTTAGTATTAAAAGATACAGAAATGC	-	3,05E-09	NA	NA	NA	NA	NA
	SELU01000001.1_TYQ32102.1_303310	TAGCTCTCGCTGCTGTTTAGGACATAAAGCCCAAGAAGAGAATGACAGTGTTACTGCCATTCTCTTCTTGGGCTTTATGCTAGGTTAAAAAAATAACCTTTAACTTTTAATAATATTTCTGTATCTTTTAATACTTAAGTTTAGGTATATATTGCTTTCATGACATACTTTATTTATACCTGTATAACTGCCTGCTAGCCATAGCAGATCTAAATCATTTATAAGAAAAATAGGGCTGCGACTAGGAATATTGCTATGAACACTACTACCCGCCAACACCTATCAAAAACCACGAGCAATATTAGACAGAA	SELU01000001.1	TYQ32102.1	2480795	Pseudanabaena sp. UWO310	-	11222	11532	113	139	CTTAAGTATTAAAAGATACAGAAATAT	-	1,16E-08	NA	NA	NA	NA	NA
	NZ_NAPS01000001.1_WP_017313348.1_305666	AGTTGCTGGTTTATCCAAGTAGTTGTCTTCTCTTCATCCTGCTCGATCGCCTGTTCTACTCCTGTTTTAGCAAGCAATCTTAATCTAGTAGCCAGTGTACAGCCCACCATACACCGCCTAATCCAGGTTGCAACATATTTCAATTGTTAGTGATTGGTGAGTAGGAGTGCAAACAACAAACAATCAAATTGAAAAAGTTAAGTTATGAGACAATCTCTTTTGAAAAATATTAGTAATTTTGTAGTCTTAGTTACAGAAATATTTTTGAATAAGCACTTGGCTGAAGGTTAAGGCAGAGCCATGAAATTAGA	NZ_NAPS01000001.1	WP_017313348.1	1970206	Westiellopsis prolifica IICB1	+	2562477	2562787	236	262	ATTTTGTAGTCTTAGTTACAGAAATAT	+	8,72E-13	NA	NA	NA	NA	NA
	NAPS01000001.1_TBR62025.1_308533	AATCTAGTAGCCAGTGTACAGCCCACCATACACCGCCTAATCCAGGTTGCAACATATTTCAATTGTTAGTGATTGGTGAGTAGGAGTGCAAACAACAAACAATCAAATTGAAAAAGTTAAGTTATGAGACAATCTCTTTTGAAAAATATTAGTAATTTTGTAGTCTTAGTTACAGAAATATTTTTGAATAAGCACTTGGCTGAAGGTTAAGGCAGAGCCATGAAATTAGATTTAAGTAGACCAGATTTTGCAGTACAGTCCAGAAAATGCTACTTGGATTGGTCAACTGATGAGTTTGAAATCAAAATCGA	NAPS01000001.1	TBR62025.1	1970206	Westiellopsis prolifica IICB1	+	2562558	2562868	155	181	ATTTTGTAGTCTTAGTTACAGAAATAT	+	8,72E-13	NA	NA	NA	NA	NA
	NZ_PVWG01000007.1_WP_073070727.1_313929	TGGCTGTAGGGGTCTGCCCACCCCTGACGGAGGGCAACCACGGGGGGATTGCCCCTACCCAATCATCTCGCTATTCAGCGATTGGATGTGACGCGATCGACGTGCCGCTGTCTTCTTTGCAGATGAACGCTCAGTTCAACGAAAGGTAAAACTTCGTAAACTTCTAAGATAAAAGATGATTTTAAAATCAAAAAACTGTAGCATAAGATACGGAATGACAAAATATAAATGTCTTTTCTCTGCACAGCAGTTTTTGGTCTAAACCTTGCGTTGCCTTCTCGCGTTAAAGGATTTTAATTTATGCTTCAAAC	NZ_PVWG01000007.1	WP_073070727.1	1920490	Phormidesmis priestleyi ULC007	+	158390	158700	190	216	ATTCCGTATCTTATGCTACAGTTTTTT	-	2,11E-07	NA	NA	NA	NA	NA
	NZ_PDDM01000005.1_WP_103667456.1_314014	TTTTGAGTTTCAAACGAGCATACACTCAATTAAAAACTGCTATAGGGCAAGATTTTAACCGCATTTTGTCACTAAGTGAAACCAAATTTTGATCAAAAGAATTGCTGAAAATTATTGCAATCCGCAAAAAAAAATTAAATCTTTAACTTTTAATAATATTTCTGTATCTTTTAATACCAAAGATTGTATATATAATAATTTCATGACATACTTTGTTCTTGAACTCTAAAATTAGCACTTAAAAAATTGCTTTATAAAGTTGATTGATAAAGTTCATTGATAAATTGTAGAAATAAAGCTATGAAAACTTC	NZ_PDDM01000005.1	WP_103667456.1	2043171	Pseudanabaena sp. BC1403	+	50023	50333	156	182	CTTTGGTATTAAAAGATACAGAAATAT	-	1,87E-09	NA	NA	NA	NA	NA
	NZ_AP018281.1_WP_096718820.1_315280	TTCTTATTTATCGATCCTGCAAGTTGCTAGTAAAAATAATATGTAAATTTCTAAGACGTTCTCTTGACCTACAATTAATTGTTTTGTAACTTTATATACATAAATTAGATTTTTAGTAATTTTATATACAGAAAAACTAATTTGGTTTCCTATGATCAAGTGCTGCTTTTCGGATAAATATATAGCAACTGTTATTACTGGAGGTTAAAAATTAATTAAATGCTTCAGAGTTAAATATAAAATAAATTGGGTAGCAGCTTGTTTGAGGGAATTGCAATAACGTTCATTTCAGCAAGAAAAATGGTCAATAC	NZ_AP018281.1	WP_096718820.1	2005460	Chondrocystis sp. NIES-4102	+	1273894	1274204	81	107	GTTTTGTAACTTTATATACATAAATTA	+	1,16E-08	NA	NA	NA	NA	NA
	NZ_AP018222.1_WP_096536712.1_327560	ATCCAGATGCTGATGCCAAGCTGCCTCAATACAATCAGCTAGCTGACGAATTAGGGGATGTTGTTGCTCGCGCAGCGAGGGCATAGAAGTAAATGACATATTTCTAGTTGGGAATTGCGGCCTAGTAGCCAGTCTACAACTTGCCGTGCCTCACAGTCATAGCTTGCAATATTAAGCAAACACTTGCATCAGCGAACGTAAAGTTATAAGACAGTTGCTTTTCACAAGTATTGTTTATTTTGTAGTCTAAGTTACAGAAATAATTTTAGATTAGTCCATTGGTAAGGCTAAGACGAAGATATGAAACTAGA	NZ_AP018222.1	WP_096536712.1	1091006	Nostoc linckia NIES-25	-	3042502	3042812	237	263	ATTTTGTAGTCTAAGTTACAGAAATAA	+	2,95E-13	NA	NA	NA	NA	NA
	NZ_NDHW01000228.1_WP_094535942.1_330359	AATTCACAAACTAGGGCAAGATTTTAACCGTATTTTGCCACTAATAAAACCCTATTTCGATCAAAAACACTTTACATCCTTGCTACAAACTAAAAACAGAGAGGCGGCGCAAAGCGTCGCCTCTCTGTTTTTAGTTAAAGCTTTAACTTTTAATAATATTTCTGTATCTTTTAATACTAAAATTTGCATATATAATAGCTTCGTGACATACTTTGTTTGTTACCCATAAAACTTGCAGTATAAAAAATTGCTTTAAAAGTTGATAGATAAAGTTACTCGATAAATTTCAGAAAGAAAGCTATGAAAACCAC	NZ_NDHW01000228.1	WP_094535942.1	1980935	Pseudanabaena sp. SR411	-	7596	7906	156	182	TTTTAGTATTAAAAGATACAGAAATAT	-	4,10E-10	NA	NA	NA	NA	NA
	NZ_LXYR01000018.1_WP_156518509.1_330577	AGAAGGCGTTGCAGAGGATTTGATGCAGCGACAGCAGACATAGGGAAGGGTTGAGATAAAGGAGACTCGATCGTATAGCAATTCGATTTAGCTACACCAGAAGATTGAATCGTGGCAAGAGGCGGAACGATCGAGCGACCCAACAAAACGTAAAACTTCGTAAATTTCTACAACAACGAAGGATTTTTAGAATAAATAACTGTAACGTAGGTTACAGAATAAATTAATTAGTGCATTCTCTCTGCACGGCAGTTTTAAGACCAACCACTACATCGCTTTTTCGCTTCAGAGGATTTATTTATGCTTCAAAC	NZ_LXYR01000018.1	WP_156518509.1	1850361	Phormidesmis priestleyi BC1401	+	16583	16893	194	220	ATTCTGTAACCTACGTTACAGTTATTT	-	3,75E-08	NA	NA	NA	NA	NA
	NZ_LIRE01000745.1_WP_197278819.1_330674	TCACTCATATTTGGGGTTTTGTCCTAAACAAACCTTACTTTGCTATGGCTCTCGCCGCTGTTTAGGACATAAAGCCCAAGAAGAGAATGGCAGTGTTACTGCCATTCTCTTCTTGGGCTTTATGCTAGGTTAAAAAAATAACCTTTAACTTTTAATAATATTTCTGTATCTTTTAATACTTAAGTCTAGGTATGTATTGCTTTCATGACATACTTTATTTATACCTGTATAACTGCCTGCTAGCCATAGCAGATCTAAATCATTTATAAGAAAAATAGGGCTGCGACTAGGAATATTGCTATGAACACTAC	NZ_LIRE01000745.1	WP_197278819.1	1681830	Pseudanabaena sp. 'Roaring Creek'	-	22456	22766	158	184	CTTAAGTATTAAAAGATACAGAAATAT	-	1,16E-08	NA	NA	NA	NA	NA
	NZ_KE650771.1_WP_026719565.1_331208	GTTGACTCTAAGGGCTACTTCGTCATAAGAGTTTAGCGTTATTGTAGTCACTGCCTGATAAATTTTTTTAATTGTTTAATGGCGATCGCTGCACTAATTTGACCCCGATCACCGTTGCAACATATTTCAATTGTTAGTGATTGGTGAGTAGGAGCGCAAACAAGCCATAAAAAATAACAACCAACCAAATTGAAAAAGTTAAGTTATAAGACAATCTCTTTTGAAAATATTAGTAATTTTGTATTCTTAGCTACAGAAATATTTTTAAATAAGCACTTGGCTGAAGGTTAAGACAAGGCCATGAAATTAGA	NZ_KE650771.1	WP_026719565.1	1173023	Fischerella sp. PCC 9431	+	651093	651403	236	262	ATTTTGTATTCTTAGCTACAGAAATAT	+	7,28E-12	NA	NA	NA	NA	NA
	CP003642.1_AFZ27676.1_347737	TCCAAATGCTTGTGCCAAACTGCCTCAATACAATCGGCTAGTTGACGAATTAGGGGATGTTGTTGCTCTCGCAGGGAGGGGGTAGAAGTAGAAGACATATTCTAGTTGGGCAATAAAATCTAGTTGTCAGTCTACAACTAGCCGCGCCACTTCTGCTCAGGCTCGCAATATAAGCAAACACTTATACTCAGCGAACGTAAAGTTATGAAACGTTGACTTTTCTAATATATTATTTATTTTGTATTCTAGGTTACAGAAATAATTTTAGATTAGCCAATTAGCTAAGGCTAACACCCTGGTATGAAACTAGA	CP003642.1	AFZ27676.1	56107	Cylindrospermum stagnale PCC 7417	-	6377046	6377356	236	262	ATTTTGTATTCTAGGTTACAGAAATAA	+	8,72E-13	82	122	GTAGAAGTAGAAGACATATTCTAGTTGGGCAATAAAATCTA	+	7,36E-09
	NC_010628.1_WP_012411827.1_354269	ATCCAGGTGCTGATGCCAAGCTGCCTCAATACAATCAGCTAGCTGACGAATTAGGGGATGTTGTTGCTCACGCAGCGAGGGCATAGAAGTAAATGACATAAGCTAGTTGGGAATGCGAATCTAATGCCCAGTCTACAACCTGTCGTGCCACACCTGTGTGGTCTGCAATATAAGCAAACAGTTCCACACAGCCAACGTAAAGTTATACGACAGATGCTTTTCACAAAGATTATTTATTTTGTAGTCTAGGTTACAGAAATAATTTTAGATTAGCCCATTTGTGAAGGCTAATAGAAAGCTATGAAACTAGA	NC_010628.1	WP_012411827.1	63737	Nostoc punctiforme PCC 73102	+	6884783	6885093	236	262	ATTTTGTAGTCTAGGTTACAGAAATAA	+	1,55E-13	83	123	ATAGAAGTAAATGACATAAGCTAGTTGGGAATGCGAATCTA	+	2,96E-11
	NZ_CP040094.1_WP_174708549.1_356260	TCCAGGTGCTGATGCCAAGCTGCCTCAATACAATCAGCTAGCTGACGAATTAGGGGATGTTGTTGCTCACGCAGCGAGGGCATAGAAGTAAATGACATAAGCTAGTTGGGAATGCGAATCTAATGCCCAGTCTACAACCTGTCGTGCCACACCTGTTGTGGTCTGCAATATAAGCAAACAGTTCCACACAGCCAACGTAAAGTTATACGACAGATGCTTTTCACAAAGATTATTTATTTTGTAGTCTAGGTTACAGAAATAATTTTAGATTAGCCCACTTGTGAAGGCTAATAGAAAGCTATGAAACTAGA	NZ_CP040094.1	WP_174708549.1	2572090	Nostoc sp. TCL240-02	+	865572	865882	236	262	ATTTTGTAGTCTAGGTTACAGAAATAA	+	1,55E-13	82	122	ATAGAAGTAAATGACATAAGCTAGTTGGGAATGCGAATCTA	+	2,96E-11
	REAP01000036.1_TAG94483.1_362519	TCTACAAAGCGGTCTAGGGTTTTCCAGTGGGGTTTTACAACTGTGTTCATTCGTACTTTTGCTCAAAAAACTCCGATATTTTTGTGATGGTAATTGATTATTGCCGATCGCACAAGAGCCACTTAATTTTTTTTCAGCTTTGCTTTAGTTTTTGGCTCTGACCTGTAAAGTTTTACTACAATACTGCACATTTTTAATATTAAATCTGTAACATGGACTACATAAAGCGATTTTCTGCGCCTTCGCCCTGCGTTGTTGCAAGCCCTGGTGCAGACTCATCCCTCGATAGGAGGTTTGAAGATGAAACTAGA	REAP01000036.1	TAG94483.1	1151	Oscillatoriales cyanobacterium	-	3437	3747	200	226	TTTATGTAGTCCATGTTACAGATTTAA	-	3,23E-08	NA	NA	NA	NA	NA
	RDXC01000287.1_TAD89289.1_362540	GTTGATTTCTATAAACCGGTCTAGGGTTTTCCAGTGGGGTTTGGTCTCTGAATTCATGTTGTAATTTTTGGTCAGAAGATTAGAGGTTTTTGTGATGGTAATCGATTCTTGGCCGCACCATAGCCACAGGATTTTTGTAGCTTCGATCCGATTTTGACTCCAGACTGTTAATTTTTACTACAAAAAATCACAATCGACTATAAAAATCTGTAGCATAAACTACATAAACCAATTTCTGCGCTGTCGTTTTGCTCTATGGCAAGCCCTGGTGCAGACTCTTCCCTCGACAGGAGGTTTGAGATGAAACTAGA	RDXC01000287.1	TAD89289.1	1151	Oscillatoriales cyanobacterium	-	6062	6372	205	231	AATCTGTAGCATAAACTACATAAACCA	+	2,39E-08	NA	NA	NA	NA	NA
	QBMK01000006.1_PZV16904.1_362653	AGGCAAAAAAAGACTTGAGAGATCCATGAATACTGGGAACATTATTATCACCTCAACTTATTCCAAATTGTTGAGGTGGTTATATTCGTAATTTACTGCGCGTTGTCAACCCCAAAATTATGGCAATCAAAATATTTTAAATCTTAAACTTTAAATAATATTTCTGTATAAATCAATACCAAAAAATAAATATATAATAGCTTCATGACATTCTCCGTACTTAAACCATAGAATTAGTACATGCAGAATGACTTTAAGAATTGACAATAAATTTACTAGATAAATTGCGGTAATAAAGAGATGAAGACCAC	QBMK01000006.1	PZV16904.1	1153	Pseudanabaena sp.	+	113177	113487	158	184	TTTTGGTATTGATTTATACAGAAATAT	-	4,34E-08	NA	NA	NA	NA	NA
	QBML01000030.1_PZO37548.1_362823	CTAACCGTTTTTTGCCATTAAATTAACCCTAATCTTGCCTAAAACTAATTAGCTTACCCCATTATTTATTAAGTTCGATTAAGAATCTACAGCATAGACTTTAAATTCTTAATTTTTAATAATATTTCTGTATTAAAAAATACTAAATTTGGCAGATATATTGTTTCCATGACATAATGCTCTCAGCGCCAAAAATTAGTACTAAAAAATTTGCTTGATAAAAAATTTGCTTGATAAATTTGCAGAGATAAAGCTATGAAAACCCATACACTTCAACATACATCCCCAACTACTAGAAATATTAAGCAGCC	QBML01000030.1	PZO37548.1	945775	Pseudanabaena frigida	-	20126	20436	122	148	ATTTAGTATTTTTTAATACAGAAATAT	-	8,08E-10	NA	NA	NA	NA	NA
	MBRE01000065.1_OCQ99233.1_362943	GGAATTGGTATTATACCAATTCTCTAAATTAATACTACAGTCTTCGGGGCGGGTTTTTGAATATTTTGGCGAATTGCGGTGATTGTTGGNANANANANANANANANANANAACTTTTTTAGAAATGGTATTAGCCCCAAGAAGCGCTGAAGTGAAACTACCTGCCCATTTGTAAAGTTTTGAGACAACTATTCACTTTATTAGTCAAAAATCTGTATCATAAAGTACATAACTAATTTTCTGTGCCTTGGCTCTGCGTTAAAGCCTACAACCTTGCCTGGGTACAGTGTTTTCAATACATAAGGATTAATTATGAAACTTGA	MBRE01000065.1	OCQ99233.1	1880991	Oscillatoriales cyanobacterium USR001	-	98377	98687	209	235	AATCTGTATCATAAAGTACATAACTAA	+	1,37E-07	NA	NA	NA	NA	NA
	JADEWK010000018.1_MBE9203401.1_370380	GCACCGAGGGCCATTCATCAACAAAGCTTATCATTTGTGTCAAGATTTGTTAATTTTACTTGGCTAATCAAATGATTATCCCTATGATTTTGTAAATATAGATACAGAAATTATTCCTTTCACTTCTGATTCGCCTTGGAATGCAGTTGGTAGGGTCTAGAGTCTACCCCTGAAGTTCCCCGGCTTTTTGGGAACTGGATGGAGGAGTTGGATACCTATCCACCGTACAATCCCTAGAAAAAGTTGGGCTGGGAAGGTTTTCTAGACAGATTTTGCTGGTTAGTAAAACGGAGAGGACTTATGTCGCCACA	JADEWK010000018.1	MBE9203401.1	945781	Synechocystis salina LEGE 06099	+	27293	27603	87	113	ATTTTGTAAATATAGATACAGAAATTA	+	7,28E-12	40	80	TCAAGATTTGTTAATTTTACTTGGCTAATCAAATGATTATC	+	8,64E-10
	CP007542.1_AIE74282.1_372175	TCAAGATTTGTTAATTTTGCTTGGCGGATCAAATTATCATCCCTATCATTTTGTAAATATAGATACAGAAATTATTCCTTTAGCTTCCAAGCTATTTAGGGAATCGTCAGCAGAGTCTTAAGGTTTGTTCCCCTCCATGGCCCCGGTTTTGGGGAATCTATTGCAAGGGTCAGGCAAATGGGTGCTAGACAAAACCCTTTAAAGGTTGGGTAGGGAAAGTTTTCTGTGCAATTTTGCTGGTTAGTAAAACGGAGAGGACTTATGTCACCACAAACAAACCTGTTGAACGTCCAGGCCTCGATGCCGGTCAA	CP007542.1	AIE74282.1	1147	Synechocystis sp. PCC 6714	+	1747036	1747346	48	74	ATTTTGTAAATATAGATACAGAAATTA	+	7,28E-12	1	41	TCAAGATTTGTTAATTTTGCTTGGCGGATCAAATTATCATC	+	2,34E-09
	JAIVFY010000026.1_MCC5652585.1_374006	TCATTGCAAACTACACGTGGATACCTTGAAAAATATTGAGTTGGAGTCGAACAGATTGGGCAAGGATGAAACTCAGCATTATGCGTATACAGGATAACCAGAATTTTGAACAGCATCAGAAGCAATAAATCAGGACTTATTATCTCTTATGTCAGGATTTGTTAATTTATTTAAGGTGATTCAGCCATTTACCCCCAATTTTGTAAATATAGATACAGAAATTATTTACTTTACTCTTTCTGGTCTAGTTGGAGAGAGTAATGCTTGCAAGTTTTAATAGATTACAGACACAGAAAGCCTATGTCCCATCA	JAIVFY010000026.1	MCC5652585.1	2780408	Nostoc sp. XA013	-	74491	74801	198	224	ATTTTGTAAATATAGATACAGAAATTA	+	7,28E-12	152	192	TCAGGATTTGTTAATTTATTTAAGGTGATTCAGCCATTTAC	+	7,18E-15
	JAHHHS010000221.1_MBW4458312.1_374043	CAGTAAATTATTTGTTACTGACTGCCAGTATACGACTTAATGGCAAGCACCAAATGCCCACCCGTCCAGACGGTGGCTCCCAGATTATCCAGGATAACCAGAATTTTGAACAGCATCAGAAGCAATAAATCAGGACTTATTATCTCTTATGTCAGGATTTGTTAATTTATTCAGAGTGATTCAGCTATTTACCCCCAATTTTGTAAATATAGATACAGAAATTATTTATTTTACTCTTTCTGGTCTAGTTGGAGAGAGTAATGCTTGCAAGTTTTAATAGATTACAGACACAGAAAGCCTATGTCCCATCA	JAHHHS010000221.1	MBW4458312.1	287863	Nostoc indistinguendum CM1-VF10	-	4282	4592	198	224	ATTTTGTAAATATAGATACAGAAATTA	+	7,28E-12	152	192	TCAGGATTTGTTAATTTATTCAGAGTGATTCAGCTATTTAC	+	1,02E-14
	JAHHHN010000032.1_MBW4565201.1_374096	AATAGTGACGAAGTAAATTTGGCCTTGAGGATTTAGTAAGAATCGCCAAGCAATGTTCATCCCGTCCAGACGGTGGCTCTCAGAGTATGCAGGATAACCAGAATTTTGAACAGCATCAGAAGCAATAAATCAGGACTTATTATCTCTTATGTCAGGATTTGTTAATTTATTCAGGGTGATTGAGCTATTTACCCCCAATTTTGTAAATATAGATACAGAAGTTATTTATTTTACTCTTTCTGGTCTAGTTGGAGAGAGCAATGCTTGCAAGTTTTAATAGATTACAGACAGAGAAGGTCTATGTCCCATCA	JAHHHN010000032.1	MBW4565201.1	287848	Mojavia pulchra JT2-VF2	+	46813	47123	198	224	ATTTTGTAAATATAGATACAGAAGTTA	+	1,98E-10	152	192	TCAGGATTTGTTAATTTATTCAGGGTGATTGAGCTATTTAC	+	5,27E-18
	JABXKK010000026.1_MBN3957815.1_374123	CTAGTCGTGTTTGAGCCGAGATATTAACGATGGGGCGTAACGGCAAGCACCAAATGCCCACCCGTCCAGACCGTGGCTCCCAGAGTATGCAGGATAACCAGAATTTTGAACAGCATCAGAAGCAATAAATCAGGACTTATTATCTCTTATGTCAGGATTTGTTAATTTATTTAGGGTGATTGAGCTATTTACCTCCAATTTTGTAAATATAGATACAAAAAATATTTATTTTATTCTTTCTGGTTTAGTCGCAGAGAGTAATGCTTGCAAGTTTTAATAGATTACAGATGCAGAAAGCCTATGTCCCATCA	JABXKK010000026.1	MBN3957815.1	2815392	Nostoc sp. NMS8	+	2779	3089	198	224	ATTTTGTAAATATAGATACAAAAAATA	+	2,77E-09	152	192	TCAGGATTTGTTAATTTATTTAGGGTGATTGAGCTATTTAC	+	5,45E-17
	JAAUON010000027.1_NJR58678.1_374162	ATCGGGATCGTGGTTTTTCAATGCTTGAGGTAACACCGTAACGGCCAAGACTAGATGTCCACCTGTCCAGACGGTGGCTCCCAAGGTATGCAGAATGATCAGAAGTTTGAACAGCATAAGCGTTAACCGACTAGGGTTTGTTATCTACCATGTCAGGATTTGTTAATTTATCCTGAGATGCCAAGCTATCATCGACCTATTTCGTAAAAATAAATACAGAAATTATTTGCTTTATTTCTCCTCGATTGACTGAGGAAAAGTAATTCTATGAGTTTGGTGACTTTGAGACGGAGAAAGCTGATGTTTCTTCA	JAAUON010000027.1	NJR58678.1	2720403	Cyanobacteria bacterium CRU_2_1	+	19507	19817	199	225	ATTTCGTAAAAATAAATACAGAAATTA	+	1,03E-10	153	193	TCAGGATTTGTTAATTTATCCTGAGATGCCAAGCTATCATC	+	3,29E-11
	JACYLT010000145.1_MBF2007567.1_374209	TCTCTTTCCCAGGCTTCAGCCTGGGAAAACGTTGATTGAGGCTCCGCCTCCTGTTTTCATCACCATGCAGAGCATGGTAATGAGAAATTTCCTGTTCAGAGTTCCCTTTTATTTTGTACGAGCAGATATTTCGACCCTGATGTGCAAATCCAGTTTTTCAGTTATGTCAGGATTTGTTAATTTATTCGGCATAATTGAGCGATTCTGCTGCATTTTTGTAAAAATGAATACAGAAATTATTTTATTTACTTCTAACTGGTTCGGTCACCAGTGTTAATGGATTTGAGACGGAGAACGAGTATGCCCATTCC	JACYLT010000145.1	MBF2007567.1	2774336	Chlorogloeopsis fritschii C42_A2020_084	-	6485	6795	213	239	TTTTTGTAAAAATGAATACAGAAATTA	+	2,79E-11	167	207	TCAGGATTTGTTAATTTATTCGGCATAATTGAGCGATTCTG	+	2,77E-14
	JACVRH010000417.1_MBD0387672.1_374252	AATAAGCTTTTGGACTGCCCACCCGTCCAGACGGTGGCTCCCAGAGTATGCAGGTTAACCAGAATTTTGAACAGCATCAGAAGCAATAAATCAGGACTTATTATCTCTTATGTCAGGATTTGTTAATTTATTCAAGGTGATTGAGCTATTTACCCCCAATTTTGTAAAGATAGATACAGAAATTATTTATTTTACTCTTTCTGTTTTAGTTGGAGAGAGTAATGCTTGCAAGTTTTAGTAGATTACAGACACAGAAAGCCTATGCCCCATCAAACAGTTTCGGTTAATTCGACCGCCCCGATGGCAAACCA	JACVRH010000417.1	MBD0387672.1	2769069	Nostoc sp. C3-bin3	+	1629	1939	159	185	ATTTTGTAAAGATAGATACAGAAATTA	+	2,39E-11	113	153	TCAGGATTTGTTAATTTATTCAAGGTGATTGAGCTATTTAC	+	9,17E-18
	JAAUUR010000249.1_NJL48952.1_374261	TCGGGGTCGCGATCTTTTAGCGCCTGGGGGAGCACCGTAACGGCCAGTACCAAATGCCCACCCGTCCAAACGGTGGCTCCTAGGGTATGCAAAATAATCAAAAACTTGAATAGCATTGGCAGTCCTCGATTTGGGGTTGGCCTCAATTGTGTCAGGATTTATAAACTTTTCCTGAGTCACTCAACAGATAGGGAAGGGTTCTGTAAAATTGAATACAGAAATTATTTCTTCCGCTTCTCCTCGATGTGATAGAGGGAAAATAATTCGATGCGTTCAATGACGTTGAGATGGAGAAAGCTGATGTCCCTTCA	JAAUUR010000249.1	NJL48952.1	2720474	Leptolyngbyaceae cyanobacterium SM2_5_2	+	1013	1323	198	224	GTTCTGTAAAATTGAATACAGAAATTA	+	5,91E-11	NA	NA	NA	NA	NA
	JAAUSV010000199.1_NJN87478.1_374276	ATTCTATGTGGTTGATCAATCCTAAGATTGGACTATGCTGGCTTCATGAGGTGCTTTACAAAGAACGAAGCTCCTTGTCTCGCTTCCACTTCTACCAAAAGACCCCCAGCCTATTTTGATCTAGGTGAATCGCAGGGCGATCGCCACGTTGCTCAAGTAGTGTCAGGATTTATGAATTCATGGGACACAATCGATCGCTTTTCCCAATTTCTGTAAAAATGAATACAGAATTTATTTTATTTTCTCTCTCCAGTTGAGAGATTTCTGCCATTGTTGTGATCCTCCAAGACTGAAAAAGCCATGTTCATCCC	JAAUSV010000199.1	NJN87478.1	2720454	Leptolyngbyaceae cyanobacterium SL_7_1	-	7481	7791	208	234	TTTCTGTAAAAATGAATACAGAATTTA	+	1,35E-10	NA	NA	NA	NA	NA
	DNXU01000315.1_HBL59928.1_374292	TTCAAACTGATGGATGCGATCAGGTTCACGATGCTTGAGGGCAGGGGGCAAAACGGTGACTGCCAGCACCAGATGTCCGCCCGTCCAGACGGTAGCTCCCAGGGTATGCAGAATAACCAGAATTTTGAACAGCATCAGCGTAACTTTGTCAGGATTTGTTAATTTATTCCTCTAGGATTAAGCGATAGCGCCCTCATCTTGTAAAAATGAATACAGAAATTATTTTACTAACTTCTCCCTGGTTCGGCTGAGGGGAAGCGCTTGTCACTAGTTTTAATAGATTTGAGACGGAGAAAAAGTATGTCCCTTCA	DNXU01000315.1	HBL59928.1	2055779	Cyanobacteria bacterium UBA8803	-	12144	12454	196	222	ATCTTGTAAAAATGAATACAGAAATTA	+	2,28E-09	149	189	TCAGGATTTGTTAATTTATTCCTCTAGGATTAAGCGATAGC	+	1,11E-07
	JAIMBL010000003.1_MCL6432767.1_374317	GGATGCGATCGGGGTTGCGGTTTCTTAAGGCTTGAGGGAGCACCGTAACTGCAAAGCCCACCCGTTCAAACCGTGGCTTCCAGAGGATGCAGAATGACCAAAAGGTTGAATAGCATACGTGTTACCTATAAGCGTTGATTATCAACTATGTCAGGATTTGTTAATTTATTCTGAGCTATTTCGCAGGCATTGCCCCGATTCTGTAAAGATAGATACAGAAATCGTTTGAGTTGCTTCTCCTTGACTGCACTGAGAAAAAGTAACTCAGTGGGTTTGGTGACTTTGAGCCGGAGAAAGCCTATGTCCCTTCA	JAIMBL010000003.1	MCL6432767.1	2855467	Leptolyngbyaceae cyanobacterium HOT.MB2.61	-	23414	23724	198	224	ATTCTGTAAAGATAGATACAGAAATCG	+	3,68E-09	151	191	TCAGGATTTGTTAATTTATTCTGAGCTATTTCGCAGGCATT	+	4,01E-08
	JAHHGX010000085.1_MBW4604643.1_374372	GATATTTCGATAGTAATTTCTCTAGATATAACAATGCCCTATCTATAGTTTTAACCGCTAGTAATCGTAAGGATGATTCCCCTTTAAGAAACAATGTATACATGAAAACAATATTTGTATTTGCTTAGAGAGAATTTTGAATAGCATTAGAGTAGATTATGTCAAGATTTGTTAACTTATTGAGGTAAATTAAGCTATTCCCCTAGCATTCTGTAAAAATGAATACAGAAATTATTTCAATTACTTCCCCGCAACTTGGTTAAAAGGAAGTATTTTCAGAAGTTTCAATGGAGGAAGGTAATGTCTCTTCA	JAHHGX010000085.1	MBW4604643.1	2839656	Calothrix sp. FI2-JRJ7	-	13059	13369	208	234	ATTCTGTAAAAATGAATACAGAAATTA	+	7,28E-12	162	202	TCAAGATTTGTTAACTTATTGAGGTAAATTAAGCTATTCCC	+	1,06E-12
	JACYLP010000051.1_MBF2086555.1_374531	GCGCCTATCGAGAAGTCGGTACCTTTGGCACAGGTGAGGCGATCGCCTCCATTGAGTTTCCTGACCTGGCGATCGCCGTAGATCGTCTCTGGGACGAGGGTTAGGGGGATTCGCCCCTGATTTACCCAGGTATTTGCATCAAGGTTTATTAACTTATTGGCATCAGACCAGCGCTGGCATCTGTAATTTGTAAAAATGAATACAGAAATTTTTTCTGCTTTTTCTCGCTTTGGTGCGGGAAGAGCGCTTCTGTGTTGATTTTTTCTGCACTGATTTTTCATTGAGCCGGAGTCTGAAACTATGTCTCTTTA	JACYLP010000051.1	MBF2086555.1	2747799	Thermoleptolyngbya sp. C42_A2020_037	-	19024	19334	185	211	AATTTGTAAAAATGAATACAGAAATTT	+	1,98E-10	139	179	TCAAGGTTTATTAACTTATTGGCATCAGACCAGCGCTGGCA	+	6,36E-09
	JAAUVE010000352.1_NJK76289.1_374619	ACCAATTACCAATTCTAATAATTCCCGCAGCAGCATCGAGACAAACTACTGTAGTTTTAGTACCGAATTAGAAACATTGTTTTGAAAAGAATTGGGGTGTTATAGCAAATCCGGCTTACTTACCCCCTCTCCCCCTCCCCCCTCTTCTTTGTCACGATCTGTTAACTTTTTGCGGAAATTGTGCGCTCCCACTCAAATTCTGTAAAAATGAATACAGAAATTAGTTTGCGCACTTCCTTTTAGTTTGGTTGACGAGAAGTGTTTTCGCAAAACTTAATAGATTGTAGACGGAGAAAAACTATGTCCCTTCA	JAAUVE010000352.1	NJK76289.1	2720483	Microcoleus sp. SU_5_6	+	131	441	197	223	ATTCTGTAAAAATGAATACAGAAATTA	+	7,28E-12	NA	NA	NA	NA	NA
	DVDU01000054.1_HIK09410.1_374634	TGAGTGAGGAAGCGACTGCGGTTTGATGGGGCAGCTTGTGATTTGTCACTGGTCCCTTGTCACTTGTCCCTTGTCACTTGTTACTTGTGAAAGGACTAAGGACTAAGGACTAAGGACTAAGGACTAATGGCCAAGTACCAAGGACAAATATCAAGATTTGTTAACTTTTTGGTGAGAAATGCGCGATCGTTCTGAGATTTTGTAAAAATGAATACAGAAATTATTTGACTTCCTTTTGCCGAGTTTGGGTGGAGGGAAGTTTTTTCACCAAGTTGAATAGATTTGAGACGGAGAAAGAGTATGCATCTTCA	DVDU01000054.1	HIK09410.1	2774340	Oscillatoriaceae cyanobacterium M33_DOE_052	+	5370	5680	197	223	ATTTTGTAAAAATGAATACAGAAATTA	+	5,01E-12	151	191	TCAAGATTTGTTAACTTTTTGGTGAGAAATGCGCGATCGTT	+	1,02E-09
	DNOZ01000167.1_HBE57970.1_374702	AAAATATAGGGCGATACCAAGCTGGGGCATGAGAAGATGATAAAGAGCGAGACTCACAAGCAGCATTTTCTTGGATTGGATTGGGCTGAGAAAGTGTCATTGAAATATGTCCTTATCTAAAATTTTGAACAGCATTAGCCCAGAGTTTGTCACGATTTGTTAATTTATTTGATGTGATTGACCGATCTTACTCGAATTTTGTAAAAATTAATACAGAAATTATTTTACTTCTTGTCACCTAGTTGGGTTGAGGAGAAGTATATTTAACCAATTTTAATGGATTTGAAACAGAGAAAGATTATGACCATTGA	DNOZ01000167.1	HBE57970.1	2055775	Cyanobacteria bacterium UBA11366	-	659	969	196	222	ATTTTGTAAAAATTAATACAGAAATTA	+	2,79E-11	150	190	TCACGATTTGTTAATTTATTTGATGTGATTGACCGATCTTA	+	5,58E-11
	JAAUQR010000026.1_NJO70725.1_374714	TCGTTGAGCAGTTGACGGGCGGCTCGTTCCACATCTTCTTGATAATTGTGTTGAGCCAGTGTCACCAGATAACTTTCACCCGTCAATGACTCTGAATCTAGAGCGTAGCGAGATTGCAACGGGCGAGCGGGCATGGTCTCAGGAACTTCCCCTTGGAGCTGTTTGAGCAAATATCTCTGATTTCTGTAAAAATGGATACAGAAATGATCCAACCCGTTCTCAACCTAATCTGGTTATGGAACTAATTTGGCTATGGAAGGCGGGCTTGATCAGTTTTAATCAATTTGAGATAGAAAAACGATGTCCCTTCA	JAAUQR010000026.1	NJO70725.1	2720431	Oscillatoriales cyanobacterium RM1_1_9	+	5724	6034	181	207	TTTCTGTAAAAATGGATACAGAAATGA	+	4,42E-11	NA	NA	NA	NA	NA
	JAAUOP010000008.1_NJR67701.1_374747	TGATCCAAGTGCACTGACCGCCGAGGAGCAGGCTCAGGGCTATGTTCTGACTTGTATTGCCTATCCGAAGGGGGCGATCGTATTGGATATTTGAGCTTTGTGAGCGTTTGTTAACTTAAAGATAAAAATCGGACGATTGGCTTAGCATTTTGTCAGAATGAATACAGAAAATATTTGCAAAATGTTTCTTGCAAAATGTTTCTTGCAAAATGTTTCTGCTCCTTTGGCTCTGGATGTCGGCTGAAGGGTGCGTATTCGTCGGCATACCCGTGAATGTGCCATTTATGCGGAGGAGTCGTTATGTCCCTGCA	JAAUOP010000008.1	NJR67701.1	2720405	Synechococcales cyanobacterium CRU_2_2	-	31140	31450	147	173	ATTTTGTCAGAATGAATACAGAAAATA	+	5,01E-08	NA	NA	NA	NA	NA
	DVDV01000096.1_HIK14737.1_374794	TAGTTTGGCAAGCTTAACGATTGTAGAAGCTGTGCTGGGCAAAACTGAAGCACTCATCCAGGAAGTGAGTTGGGTTAAACCCCAAATCTATTCGCCACTGCAAGACGCTTTGATTGCCGAATGCATAGTAATCAGTCTGAGTTGGTTGCTTGCTTTTGTCAGGATTTGTTAATTTATCCAGGACGAATGAAAGATTGATGATTAATTTTGTAAAATTGAATACAGAAATATTTGCTTATCCTCTTCGTTCTTGGTTTGAAGAGGATTTTTTATTTTTGATCGATTGGAATGGAAAGCAGGATGTCTTCTCA	DVDV01000096.1	HIK14737.1	2747805	Leptolyngbyaceae cyanobacterium M33_DOE_097	+	3861	4171	205	231	ATTTTGTAAAATTGAATACAGAAATAT	+	3,37E-12	159	199	TCAGGATTTGTTAATTTATCCAGGACGAATGAAAGATTGAT	+	3,66E-11
	JAAHGI010000219.1_NET09568.1_374801	GTTTGTTAGCGGAGAAAAAGATGCCCATGCAATTTTCAAGCTTTACGGTCTACCTGAAGAATTTCGAGGTTTAGAAGCCTCCTAAAGTGGATCGATCCACTCAATGTCAGGTTTTGTGAATTTATCGGTGGGGGTTGATCGTTTCAAGCTATCTTTTGTAACAATGACTACAGAAAATAACTTGTCCCCATAAACCTAGATCTCAGAAGGAAAGTTATTGGGGCAAGATCCGATTATCCGTTTTTGAACATTAGACGAGGACAGACCATGCCACTTCAAGTCAGTGCTCCGAGCCAGTCATTGGAACCTAC	JAAHGI010000219.1	NET09568.1	2607785	Symploca sp. SIO2B6	-	3781	4091	153	179	CTTTTGTAACAATGACTACAGAAAATA	+	1e-09	107	147	TCAGGTTTTGTGAATTTATCGGTGGGGGTTGATCGTTTCAA	+	6,84E-09
	JADEWN010000063.1_MBE9192703.1_374809	AAATCTCTTGAAGAATTCTGCCAATTGATAGATACATTTTGGATGGCAATGCTTGAGGGCAGGAGACAAAACAGTAACTGTCCGTCCAGATAATGGCTCCTACAAAATGCAGATAACCGAAATTTTGCACAGCACCGGAATTAGTTGTGTCAGGATTTGTTAATTTATTTGGGGTAATTGAGCGATCGCACTCCAATTTTGTAAAAATGAATACAGAAAATATTTTATTTACTTTCTTCTGAGTTGACAGAGGGAAAGTATTTTGCACTCAGTTTTAATGGATTTGATGTAGAAATGAGTATATCCCTGCA	JADEWN010000063.1	MBE9192703.1	588587	Gloeocapsopsis crepidinum LEGE 06123	+	974	1284	196	222	ATTTTGTAAAAATGAATACAGAAAATA	+	3,80E-11	150	190	TCAGGATTTGTTAATTTATTTGGGGTAATTGAGCGATCGCA	+	1,65E-15
	DVDY01000183.1_HIK33081.1_374850	TCTTCAAACTGATGGACGAGTTCGGGATTGCGGGTCTTTAGCGCTTTGGGCAGCACGGTAACGGCTAAGAGCAAATGTCCCCCCGTCCAGATGGTGGCGCCCAGGGTATGCAGAATAATGAGAATTTTGAACATCAGCCAACTTGAGAATTGTCATTATTTATTAACTTATCTAAAGAGATGGCGCGATCGAAATTCATTTCTGTAAAAATGAATACAGAAAATTTTGATAGCCTCTCATGCATTGACTGAAGAATATTCAGCCTTGTCAGTTGTGATGGATTGAAAACGGAGAAAGCGGATGTCCCTACA	DVDY01000183.1	HIK33081.1	2774342	Oscillatoriales cyanobacterium M4454_W2019_049	+	6147	6457	199	225	TTTCTGTAAAAATGAATACAGAAAATT	+	4,10E-10	153	193	TCATTATTTATTAACTTATCTAAAGAGATGGCGCGATCGAA	+	3,47E-09
	JAAHHO010000286.1_NEQ51638.1_374860	AAGATGCCAAGCCCCGAGTTCAAGGTGGTCGTCATGGATTTTAAGGATGCCGCGTCGGGCAGTAACCCAATTTAAAGAACGACGGATGTCATCCCCCTCAGCAGTAGTGGCTTTAGTCATACAGCGATGGAGAAGAGACATAGGAGCTTTATCCAATTCCAACGGATCTTTTTAGGATATGGAAAATAAGAACAGCGTAAGCATTTGTCAGTTTTTATTAACTTATCAATAACAATTCATCAAGCCATAGCTTATTTTGTAAAATCAACTACGGAAATCATCATGGAATGGTGAAACGACATGCTACTCCA	JAAHHO010000286.1	NEQ51638.1	2607780	Leptolyngbya sp. SIO3F4	-	623	933	254	280	ATTTTGTAAAATCAACTACGGAAATCA	+	2,04E-08	NA	NA	NA	NA	NA
	JAHHHI010000023.1_MBW4652186.1_374910	TTTGATAGCGCTGTTTCAGCCCTGTGCTTCGAGGCTGAAACAGCGCTGCGATGGTTTTACAAACCCACACGGGACTGAATGCACTCTATCCAGCATCGCGAGGGTTAGGGCTCAGTCTGCATGGCGCGAGCTTGACTTTCGCAAGCTTGCCAGCTTGCCGAAATTTGTGAACTTATGACAATAATCGGGCGATCGCCCCTCATTTTTGTAAAAATAGATACAGAAACTATTTTACAGACTCCTCTCAAACGTGAAAGTGGTGGTCTGTTTACAAAAGCTAGTCAGTATGAGGCGTAACACATGTCCTTCCC	JAHHHI010000023.1	MBW4652186.1	2057771	Kaiparowitsia implicata GSE-PSE-MK54-09C	-	23764	24074	203	229	TTTTTGTAAAAATAGATACAGAAACTA	+	1,03E-10	NA	NA	NA	NA	NA
	JACYLV010000003.1_MBF2087361.1_374944	TTAGCCGCTCTACAAGAAGAGCAGTTCCGGCAGCGTTATTTTTACCAAATTCCCATCGACACCATTCGTTCCCTAGCTCAGCAGGCCCTGATGGCTGATGCCTGATTTTTGATGTTGAACGAGCTGTGAGTCATTGCAGGCGATCGCCCGACTTATGTCAGGGTTTGTAAACTTATTAGGCGCAACACCCAGATCTAGGCTTCATTCTGTAAAAATGAATACAGAAATAATCTTAGTCCCTTTTTCAGCAGAGGAAGAGGCAAGGATTTTGAGCAGACGCTAGGCAAGATGGAGAACATGATGTCCTTGAT	JACYLV010000003.1	MBF2087361.1	2774345	Synechococcales cyanobacterium K32_A2020_035	+	33843	34153	204	230	ATTCTGTAAAAATGAATACAGAAATAA	+	5,01E-12	158	198	TCAGGGTTTGTAAACTTATTAGGCGCAACACCCAGATCTAG	+	2,10E-08
	RECH01000279.1_TVQ18252.1_375022	TCCTGGCCGCCCTGCAAGAAGAGCAGTTCCGGCAGCGCTACTTTTACCAAATTCCCATCGACACCATTCGTTCCCTGGCTCAGCAAGCCCTGATGGCTGATGCCTGATTTTTGATGTTTAACGAGCTGTGGGTCATTGCAGGCGATCACCCAGCCCATGTCAGGGTTTGTAAACTTATTGGGCATGACATCCAGATCTAGGCTTCATTCTGTAAAAATGAATACAGAAATAATCTTAGTCTCTCCCAATTGAGGAAGAAGCAAGGATTTTGATCAGACGCTAGGCAAGATGGAGAACACGATGTCCTTGAG	RECH01000279.1	TVQ18252.1	2480212	Leptolyngbya sp. DLM2.Bin15	-	5401	5711	206	232	ATTCTGTAAAAATGAATACAGAAATAA	+	5,01E-12	160	200	TCAGGGTTTGTAAACTTATTGGGCATGACATCCAGATCTAG	+	6,36E-09
	JAAUUR010000364.1_NJL49558.1_375030	GCCACCCGTCCACACGGTAGCGCCCAGGGTGTGTAGCAGAATTAGGAGTTTGAACAGCATCGTCATCCGTCTCCATTAGAGAAATGTTGGATTAGAGAAATTTGTAGCAATGATAAGAAATTTGTTGTCTGCTAAGTGAGGGTTTGCTTATAAACGGAAGATTTCGTATTATTGAATACAGAAATTAATTCCTGATCGGCTTCTGGCTCTGGGTTTGGCTCCAAAACCGTAAGAGTTGTTGGCATCACATTAACCCTATCCGAAGCGAGTATCTCCTATGTCTGCCCAAGCTATCGATCCATCCAGGCGAC	JAAUUR010000364.1	NJL49558.1	2720474	Leptolyngbyaceae cyanobacterium SM2_5_2	-	3388	3698	161	187	ATTTCGTATTATTGAATACAGAAATTA	+	3,27E-11	NA	NA	NA	NA	NA
	JAHHIH010000025.1_MBW4485282.1_375080	ATCTGCAAATGGTGTGGTCAGACACGCGGCAGATGGGCTGCGGTATGGCCCGCACCGCCGATGCCCGCCGCGAGGTGTGGGCCTCACTACTACCCCGGTGGTATTATTCTCAATCGCCGCCCCTACTGATGGGGCGTTAGGTCAGGGTTTGTGAATTTATCTAGCGCGATCGCTGCATTTTTGCGGGCATTTTGTAAAAATGAATACAGAAATGCTCGACTGACCTCCTTCTTGTTTGCACAAGTTCCCTTCGCACCAAGATTGGTCTGTCGCCCGCATTAATCCTTCAGAGGCGACCTCATGATTCCCCA	JAHHIH010000025.1	MBW4485282.1	337900	Tildeniella torsiva UHER 1998/13D	-	46833	47143	189	215	ATTTTGTAAAAATGAATACAGAAATGC	+	1,75E-10	142	182	TCAGGGTTTGTGAATTTATCTAGCGCGATCGCTGCATTTTT	+	1,43E-09
	QBLT01000045.1_PZV07416.1_375136	CCCGCTTTGTCGAGCAACTTTCTCCCTAATGGTGGGCACTGCCCACCATTAGGGAGAAAGTTTTCCAGAAGTCGCCTAAGCCGATCGCTCAGCGTTGTGGATCCAATTTGTTTAGCAATAAGCGAATCGGTGGCCGTTAAGTCAGGGTTTGTGAATTTATCTCGCACGGTCGTTCCATTTTCTCGGGCATTTTGTAAAAATGAATACAGAAATGCCTGGCTGACCAGCTTCTTGTTCGTACAAGCTTCCTTCGCATCAAGATCGGTCTATCGCCCGCATTAACCCTTCAGAGGCGACCTCATGATTCCGCA	QBLT01000045.1	PZV07416.1	47254	Leptolyngbya sp.	+	7487	7797	189	215	ATTTTGTAAAAATGAATACAGAAATGC	+	1,75E-10	142	182	TCAGGGTTTGTGAATTTATCTCGCACGGTCGTTCCATTTTC	+	9,28E-11
	JADEWQ010000117.1_MBE9170371.1_375174	CTAGCTGGGACTAGCAAGTCCCGACCTCAGCTTTAGCGGGTCGGGGTAGTTGACTAATGTCAGGATTTGTAAACTTATACAAAATAAATAGATTAGTTAAACAATAAAATTGTAACATTAGATACAGAAATTAATAAATAACCTGCCTTGGTTTAGCACTGGTTTTAGCAGGGTGGGTTGACGAAGTCCAAGCAGGCTCCGCCCTGCAAGGGCGGAGTACCTTGGACTCAACCGCAATTCTCTTCAGCAAGTCGGAGGCAGACAATGCTACTTCAAACCACTTATCCTACCTGTCCATTAGTGCCAGAGAC	JADEWQ010000117.1	MBE9170371.1	1828827	Pleurocapsales cyanobacterium LEGE 06147	-	16577	16887	107	133	AAATTGTAACATTAGATACAGAAATTA	+	3,65E-10	60	100	TCAGGATTTGTAAACTTATACAAAATAAATAGATTAGTTAA	+	4,83E-08
	JAHHHQ010000066.1_MBW4463228.1_375193	AGGGTATTGGTCAGGCCTAGGGGCTGATTGCGGCCGTTCGGTAGAAATACTGCCACGCTCTTCCCGGTTACTCGCGGTGAGTCGACCGCTCAGCGCCGTTGATCCAATTCTTCACAGATAAGCAAACCGGCGGCCGTTAAGTCAGGGTTTGTGAATTTATCTCGCGCGGTTGTTCCATTTTCTCGGGCATTTTGTAAAAATGAATACAGAAATGCCTGGCTGACCAGCTTCTTGTTCGCACAAACCTCCCCTTGCACCAAGATCGGTCTGTCGTCGCATTAACCCCTCAGAGGCGACCTCATGATCCCACA	JAHHHQ010000066.1	MBW4463228.1	1602008	Nodosilinea sp. WJT8-NPBG4	+	15912	16222	189	215	ATTTTGTAAAAATGAATACAGAAATGC	+	1,75E-10	142	182	TCAGGGTTTGTGAATTTATCTCGCGCGGTTGTTCCATTTTC	+	2,96E-11
	PYEQ01000831.1_PSN10398.1_375244	TGCTGAGGATGACCGGCAGCCACGCGGCGAATCCAACCCTGGATGTGCCCTGCCGCTATATCTTTGACCACGGCCAGAAAGCCATTCAGGTCTGGGGGCCGATCGCGGCGGTAGAGGCCGAGATTGTGGCCTTGCACGAGGGGTTTTGGCGCAGTTAAGTCATGGTTTGTGAATTTATCTAGCGCGATCGCGGCATGTCGCCTCTATTTTGTAAAAATGAATACAGAAATGCCTGGCTGACCTTCTTCGTTTTTGCTGAAGAGGTCATCGCCATTTGCATGATCCTGTTTAAGGCGACCTATGATTCCGCA	PYEQ01000831.1	PSN10398.1	2107701	filamentous cyanobacterium CCP5	-	422	732	206	232	ATTTTGTAAAAATGAATACAGAAATGC	+	1,75E-10	160	200	TCATGGTTTGTGAATTTATCTAGCGCGATCGCGGCATGTCG	+	2,34E-09
	QBMN01000137.1_PZO36617.1_375252	TAGAACAGCTACTCAACGTTGTTTTAGGGGCTTTGATTGTCAGCACCATTTGCCCCTACCGCTTGACCTTGGTGGCACCGGGATTGTGCGATGCGGATTTGATATTCGAACTGCCTACCGTGGGATGGCGGATTGCGATCGTCTTGTAGGCAGTGGCATGCCAGTAAATGTCAGGGTTTATGAACTTACCTGGCCAGAGTAGGGGTTGTTTTGTAAAAATGAGTACAGAAATACCTGGCGATTCACTTCTGTACTCCGAGGAATGGGTCATAGCTGGCATAGACCTCTTGGAGACGGCCCATGACTCTGCA	QBMN01000137.1	PZO36617.1	268115	Shackletoniella antarctica	+	3132	3442	208	234	GTTTTGTAAAAATGAGTACAGAAATAC	+	7,59E-09	NA	NA	NA	NA	NA
	CP024912.1_AUC60707.1_376373	TAGGTTATACCATTATTGCTAAAATCAAACTCTCTCCCGTCCAAATCTTTGCCATGGGGGTGTGTACCAGTACCAAAAATTTAAACATCAGGCATTGCTTAATCATGGTATGAAACATAATTGAATGATGCTAGAAATTAAAACATTAAAATATTATCACTATTCCCTGTTCTCGGCTTAAATGAGAAATCATATCTAAAATCAGCAATGTCAAATGTCATTTATTAATTTTTGATAACATTTCATTCTAATTTACTTTATATTTTGTATTCTGATATACAGAAGTTTATTTAATTTTGCATGGTGAGTGT	CP024912.1	AUC60707.1	2054282	Cyanobacterium sp. HL-69	+	1240240	1240550	262	288	ATTTTGTATTCTGATATACAGAAGTTT	+	1,89E-08	NA	NA	NA	NA	NA
	VRZC01000014.1_MBL1208802.1_378188	ATTTTTTTTATGTCTAAGCTACATATAGCAATCCTAACTAAAAAATTAGTTTACATACTCAAATTTCAACAAGGGGCTCCCATCCCCTGCCAAACCATTAAAACTTTTGCCAAATCCGCTCTTCTCTCTTTTCTCTCTTCACTTATAATTTTATGTCGAACTGAGGTAATGTTAATTTTTGATAACAATTCTTAGAAAATAATTGAACATTTAGTATCATTATATACAGAAATCTTTTATCTTTGAGCAATTAGAGATGATCGTTTTTCGATATTTATTATATATATGTGAGATAAAGCTATGGTAACTCA	VRZC01000014.1	MBL1208802.1	2604140	Geminocystis sp. GBBB08	+	2609	2919	209	235	ATTTAGTATCATTATATACAGAAATCT	+	6,36E-09	NA	NA	NA	NA	NA
	JACYMF010000008.1_MBF2055774.1_378272	ACACCCGAAACCTGACACCTCCCCTCACCAAAATACTTTTTCAGCAAAGCCTAATTAGTTAAGAAAAACTTATTAAGCTAATATTAATTTTTTATAACAATCCTAGTCAAGCAATGGAGTAATTTGTATCATTATATACAGAAATAATTTTTAAATTATCAGCCAAACAAAAAAACATCTGAAAAATGACAAGCAGAGCTCATGATATTAGTTAATTTTGAGACCACAAAATATGAGGCTAGTATTTGATGATCTGAGCGTCATATCAGAAATTATTATTATTTATGGAGAAATATAATGATGTTAACTCA	JACYMF010000008.1	MBF2055774.1	2747814	Cyanobacterium sp. T60_A2020_053	+	60422	60732	121	147	AATTTGTATCATTATATACAGAAATAA	+	4,61E-10	NA	NA	NA	NA	NA
	DVDT01000071.1_HIK06774.1_378416	GTATAGATGAAATCTATTCAATAACCGTGCATTTATGGCTACAGTAGAGAAGTTGCTATGCTAGGTTTCTAGATTGCGATAATTTGGGCAAATATTTAGGAAAACAAGAACCCCGACTTTTTCACAAAGCCGGGGTTCTCTATATTTGTCAGGGTTTGTAAATTTATTGGCAAAAATTAGCTAGTGATTCACCAATTCTGTAAAACTAGATACAGAAGTAATTTGCTTTATACCCTGTGTTCTGCTCGGTGGAGTCAATAACTTTAACTACAATTTACGTTTGTGCGAGGCAGAGAAACGATGCCACTTCC	DVDT01000071.1	HIK06774.1	2747804	Trichormus sp. M33_DOE_039	-	22575	22885	195	221	ATTCTGTAAAACTAGATACAGAAGTAA	+	3,24E-10	NA	NA	NA	NA	NA
	WGLZ01000039.1_MBJ7899872.1_378587	CCCCCAGTCTGACCTTAAATTGTAGCCTTTAACGAAGGGTTCCAACGTCGGTTCTGATCCGTCGCGCTTTGTCGTTGATTGGCGGTTTATCCCTAAGCCGCGCCTCAGTTGGCCAAATCTTGAGGACAGTGACGCGGCGCCGGGTCTCCCCTGCGAACAAAAATCAAGATTTGTAAACTTTCAGGGGAGAGTCTTTCATAAACCAGACTTATCTGTAAAATAGGATACAGAAATAAATTTAGCTCTCCCTGCCAATTTGCGGACGGGGCGGCGCTATACCCACATCAGGAGATCGCGACGATGTCTTTACA	WGLZ01000039.1	MBJ7899872.1	2775578	Cyanobacteria bacterium RI_101	-	137848	138158	210	236	TATCTGTAAAATAGGATACAGAAATAA	+	6,81E-11	NA	NA	NA	NA	NA
	JAAUPA010000251.1_NJR40750.1_378590	GGTAGTTCCCATGCGCAGAAAGCCAAAAGTCCAGTAAAGATAGTTTACTAAAACAGTGGCTAGCACCACGCCTGCCAAGGGATGAATATCTGCCGAATGTCCTAAGAACGCCACATCCAATAATCCCGCTAAAGGAACCATTAAGTTGGACAAGATATTAGCGATCGCCAAACGAGCAAATTGGGGCAAAAAGGCATCCGTTTGAAACATAGTTTATGAATTTCCAAGAAGATTCCAGCAAAAAATCGAGCTTTCTGTAACAATAAATACAGAATTAATTTTGATGACCTGGAGAAAACAATGTCACTTCG	JAAUPA010000251.1	NJR40750.1	2720411	Leptolyngbyaceae cyanobacterium CSU_1_4	-	442	752	252	278	TTTCTGTAACAATAAATACAGAATTAA	+	5,91E-11	NA	NA	NA	NA	NA
	JAHHHP010000042.1_MBW4540550.1_378599	ACCTTCATTTCGCATCTTTATCCTGACGTTATGACTTGCACTTTCGATTCTTACGACACTTCGCTATTTAGACCCCACTCCTAATCACGGACAGGATAGCCAAAAGCCAAGTGTAGAAAAAGTACTCCAAGATAACTCTCCCACTTTTTTTCTAGCGTGGTAAAGCTAGTTGAACAAATTGCGCGTTTCAGAAAGGTGCTGATTGAGGGGCACAATACGTTAAGTTGTAAAACAATACGGGAAACTTTTTGATAAAAGCTCTAAAATTTCTGTATCAAGAAGTACAGAATGAGGTTTTTTATGAGAGTAGT	JAHHHP010000042.1	MBW4540550.1	1601998	Myxacorys chilensis ATA2-1-KO14	-	1104	1414	267	293	TTTCTGTATCAAGAAGTACAGAATGAG	+	3,76E-07	NA	NA	NA	NA	NA
	JAHHHO010000058.1_MBW4421637.1_378655	ACCTTCATTTCGCATCTTCATCCTGACGTTATGACTTGCACTTCCAATTCTTACGGCACTTCGCTATTTAGATCCCACTCCTAATCACGGACAGGATAGCCAAAAGCCAAGTGCTGAAAAAAGTACTCCAAGATAACTCTCCCACTTTTTTTCTAGCGTGGTAAGGCTAGTCAGATAAATGCGCGTTTCAGGAAGGGGCTGATTGAGGGGCACAGTACGTTAAGTTGTAAAACAATACAGGAAACTTTTTGGTAAAAGCTCTAAAATTTCTGTATCAAGAAGTACAGAATGAGGTTTTTTATGAGAGTAGT	JAHHHO010000058.1	MBW4421637.1	1601976	Myxacorys californica WJT36-NPBG1	-	28538	28848	267	293	TTTCTGTATCAAGAAGTACAGAATGAG	+	3,76E-07	NA	NA	NA	NA	NA
	JAAUQT010000016.1_NJO77763.1_378677	AGCGGCGGGATTCGAACCCACGACCCCTACTACCCCAAAGTAGTGCGCTACCAAGCTGCGCTACGCCCCGATGCACTCATTTCAGTGCTTGACAAGCATAGCATATGGAATGTGAAACTTGGGCTGTTGTAACCGAAGCGATCGTAGTTTTTTCTTTAAAGAACCGCTGTTTAATTTCTAGAAAGATGCTTCAAAGGCTTCAAAGGAATGCAAAGGCAAGCATTATGAAGTTCTGAGACGATCGCTTGCCTTCAATCAGAAAAATTTTGTAGCTTTTACTACAGAATGAGGTTGAAAATTATGGATCTGCT	JAAUQT010000016.1	NJO77763.1	2720432	Cyanobacteria bacterium RM1_2_2	-	19412	19722	261	287	ATTCTGTAGTAAAAGCTACAAAATTTT	-	3,05E-09	NA	NA	NA	NA	NA
	JAAHIC010000301.1_NEQ32034.1_378702	GCTACACCAACATCATCGGCCTCAGTATGCCACTGCTGAGGCAGATGCTGGATGATTTAGGCTACAGCGCTACCGACTTCTGGCACCGTTGAGAGATGAATTCGCGCAGCAGATATTAGCAGCGGTGAGTCGGGCTTGATCCGGCGCACACGCAACTCCTATCAGCGTCTTTACCCGCAAGTAGTGGCTATCGGTACCAGCCTGCCGCGATCGCTAGAGATTAATTTTTAAGACAGCAAAAGTTTTTGAGCTGCTAGGAAAACTAAAATTTCTGTATCGATAGATACAAAATTAAAGCCTATGACCGTTTC	JAAHIC010000301.1	NEQ32034.1	2607774	Leptolyngbya sp. SIO4C5	-	971	1281	266	292	ATTTTGTATCTATCGATACAGAAATTT	-	2,54E-10	NA	NA	NA	NA	NA
	JAFIFC010000056.1_MCC5899231.1_378725	GCGACACTGCGGTCCACCAGAGCGGTCTTATCCGGGAGAACTTCAATATGCTGAGTCATAGTGATGAGAATTCGGTAGGTCCTGCCCGATTCTAAAGTACCCCGTCTTCATAGCCAACCAAGTCAGGGGCAGAGCCATCAGGGGTCACACCCCCAATTCCAATTCCCTTCTCCCCCCTACTGCCTACTGCCTTCCCCTTCCCTTCTCTCCCATTAAGTTTTAATACAGAGCTGGGTACAATTCTCATAAAGAACCCTACAATTTCTGTATTGCTTGATACATAAACTAAGTTTTATCACCATGAATATTGG	JAFIFC010000056.1	MCC5899231.1	2813767	Phormidium sp. BM_Day4_Bin.17	+	18839	19149	262	288	TTTCTGTATTGCTTGATACATAAACTA	+	4,34E-08	NA	NA	NA	NA	NA
	SMDP01000037.1_NMG58131.1_378751	TGGTGGGTTCTGCCCGATTCTAAAGTACCCCGTCTTCAAAGCCAACCAAGTCAGGGTCAGAGCCATCAGGGGTCAACCCCCCAACCGCCAACCCGGTTCCCTCCCGCCTATTGCCTAGGGCGCGCCACTTGCGGTACGCCCCTACGTCTTTTCTATTGCCTACTGCCTTCCCCCCCTATTACCCATTAAGTTTTAATACGGAAATCAGGAATTGCCTAATAAAACCCCTTACAATTTCTGTATTGCTTGATACATAAACTAAGTTTTATTACCATGACTATTGGCATTTCCCAAGAAACCATGACATCCGT	SMDP01000037.1	NMG58131.1	2546230	Geitlerinema sp. P-1104	+	12224	12534	235	261	TTTCTGTATTGCTTGATACATAAACTA	+	4,34E-08	NA	NA	NA	NA	NA
	JAAUUW010000013.1_NJK40552.1_378779	GAGACCTCGTTCCGATCAAACCTTAATCGCAAAATAATAGAGACAGACCAAAGAAGTATAGATAGACAAAGACAACTGCCCACAGATTCAACCAGCCAGACCAGCATCCCCTGCCCAGCCATCAACAAGGGCTAGTTCCGAGGCAATGTCTGCTGAAGATATCTCCTAGCTTAGTATACCGAAGGAGTGTTGACCCCTCCTCAGCATCCCCGTCTATTAAGTTTCCAACTTATTCTGAAATAGGAAATTTATAGGGCGGTAAAATTTCTGTATAAAGTGATACGAAGTATAGAAAATGCGCTGTTCAACCA	JAAUUW010000013.1	NJK40552.1	2720477	Acaryochloridaceae cyanobacterium SU_2_1	-	17038	17348	262	288	ACTTCGTATCACTTTATACAGAAATTT	-	1,55E-07	NA	NA	NA	NA	NA
	JAKSDM010000234.1_MCG8362617.1_378794	CGAGGTGGGCGCCAACCCATGACCCATCACCAAGAGCAATTTGCTAATAGAAACAGAATAGGCGCTGAAGAACTAGACCCGCGCAGTTTGAGACATTGGGACAACCCCTGTTGCTGGACTAAGCCAAGATAGTTCTGAGGTGGAGGCTTACCTAGTTGTAGCAACTATTTTGCCGAATGGCCATTTTGAGTAAAGCTTTAATATTCTAAGGAACATCCCGTATAGTTTTGAGACATTTTTGTGAAATAGGAAGCTATTTTTTGTAGCATTGAATACAGAATTATCAGGATGGATATGAATATGGTCCAGCC	JAKSDM010000234.1	MCG8362617.1	2892939	Pseudanabaenales cyanobacterium	-	218	528	258	284	TTTTTGTAGCATTGAATACAGAATTAT	+	2,04E-11	NA	NA	NA	NA	NA
	JAHHGS010000011.1_MBW4549696.1_378800	TTGCCTCTGTCGCAGAATACTTAGCCAGCATCAGCAGCTTGGGTTTGACGCTGCTGCTGGAATAACAATGAGGGCAGGCTTTCAGATCAAGCATGATTGGGGTGCAACTTTTACAGGCAGGCTAGGGGCTATCAGAGCAAGATAATCAATGATCAATCATACAGACACTGCTTCTAAAAAGTCGCGACACGATCTGCAACATTCTGTTCAGTCTTCGTGAAGTTCTAAGACAGTTTCTTGTGCCGACACGCAGCAAAATGTATCCTATATTACAGAATATTTTATAAAACTATGAAATCTATCACTTCATC	JAHHGS010000011.1	MBW4549696.1	2835086	Aphanocapsa sp. GSE-SYN-MK-11-07L	-	2697	3007	255	281	AAAATGTATCCTATATTACAGAATATT	+	1,87E-07	NA	NA	NA	NA	NA
	JAAUVC010000090.1_NJK29695.1_378959	AATTTAGAATTTCTGTATCAACTGATACGGAAGTTTGATTTATGATCAGCAT	JAAUVC010000090.1	NJK29695.1	2720481	Acaryochloris sp. SU_5_25	-	8635	8945	10	36	TTTCTGTATCAACTGATACGGAAGTTT	+	8,12E-08	NA	NA	NA	NA	NA
	JAAUSA010000032.1_NJM45955.1_378968	TGTTCGCCGGCCAACCCGGCAGCCGCCAATGGAAACGCATCCTCACCGAAGGGGCCTCTAAACCCGGTGCAGGCGTCGCCCTAGTCCAGGAAGCCCTATCTCAGGTCGCCAGAATCGAAGCCACCGTTGAAGCAAACCTCCAGGAAGTCTAACGTTCTGTATCGAAGCCAAACGTTCTGTATCAAAGCAGGCCGATCGCCTCAAAAATTTTGTAGCATAGACTACAGAAAGCAGAATCTCCAATGGAGGAGTTGACCTATGGCGATCGCTACACGCCTTGCAAGACAGAATTTAGAGCGGGTGACGCTGGA	JAAUSA010000032.1	NJM45955.1	2720446	Alkalinema sp. RU_4_3	-	5078	5388	207	233	ATTTTGTAGCATAGACTACAGAAAGCA	+	6,48E-10	NA	NA	NA	NA	NA
	CZCS02000191.1_VXD20217.1_379090	CGTGGTGCTGGTGAATTTCTCTGACCATTATTTTGCAGGTTATCAAGTTCCTAACTTCCCAGCTAACGGGACTTGGCATGAGTGGACAAGTAATTATGATATTCAATCGGGAGATGATAATATTCTGCTCGATTTACCTGAATATGAAGCTAAGGTTTTTGTTTGGAAGGGGTAATTGAGCACCCCAGATCAAAACGTTAAGTTCTGCAACAGGATCTGGGATTTGATCGATAATTATGTAACTCTGAATACAGAAATAATTTTATTGATCAGGTTCAAAACCCTAGAACTTGAGCATCAATGGTTGACCA	CZCS02000191.1	VXD20217.1	671071	Planktothrix paucivesiculata PCC 9631	+	94890	95200	234	260	ATTATGTAACTCTGAATACAGAAATAA	+	5,17E-10	NA	NA	NA	NA	NA
	MNYZ01000057.1_OIP70374.1_379155	TAATTATTTTGCCGGTTATCAAGTTTCTCACTTCCCAGCCAATGGGACTTGGCATGAGTGGACAAGTAATTATGATATTCAATCGGGAGATGATCATATTTTGCTCGATTTACCTGAATATGAAGCTAAGGTTTTTGTTTGGAAGGGGTAATTGAGCACCCCAGATCAAAACGTTAAGTTCTGCAACGGGATCTAGGATTTGATCGATAATTATGTAACTCTGAATACAGAAATAATTTTATTGATCAGGTTCAGAACCCTAGAACTTGAGCATCAACGGTTGATCAGGGACAAAAAATTATGAAACTTAA	MNYZ01000057.1	OIP70374.1	1805291	Oscillatoriales cyanobacterium CG2_30_40_61	+	26740	27050	210	236	ATTATGTAACTCTGAATACAGAAATAA	+	5,17E-10	NA	NA	NA	NA	NA
	JACVRH010000026.1_MBD0385282.1_379196	GATCCAGGTGCTGATGCCAAGCTGCTTCAATACAATCAGCTAGCTGACGAATTAGGGGATGTTGTTGCTCACGCAGCGAGGGTGTAGAAGTAAATGACATATTCTAGTTGGGAATGCGATCTAGTGGCCAGTCTACAACCTGTCGTGCCATACCTGTTGTGGACTGCAATATTAGCAAACACTTGCACCCAATCAACGTAAAGTTATACGACAGATGCTTTTCAGAAGGATTATTTATTTTGTAGTCTAGGTTACAGAATTAATTTTAGATTAGCCCATTCGTAAAGGCTATAGAAAGCCATGAAACTAGA	JACVRH010000026.1	MBD0385282.1	2769069	Nostoc sp. C3-bin3	+	7160	7470	237	263	ATTTTGTAGTCTAGGTTACAGAATTAA	+	1,79E-12	84	124	GTAGAAGTAAATGACATATTCTAGTTGGGAATGCGATCTAG	+	4,07E-16
	AAVU01000009.1_EAW37638.1_379267	GCGCTAATAAGCGCACAAGCTTTCCCGTGCGGAACCCCATAACTTCAGTGCGTCAAGGTGCGTTGCCTTTCGGTGACTGGGTTTTTAGTGTGGTTGATTACCCTTTCCACAAAAGAAAGTTTAACATAAAGCCGTCAATCACGGACGGGGCTTGTATCCCAATTTTTTCGGTCATTTTAAAGGATTGGGAACGCTTTTTCACAGGCAACAGGCAATCATGCAACAGGCAAGATCTCCCGACCTCCCCATTTGATGAAGTTGTACAACAAAAACTTGAGAGCCAGTCTAGTTTCTGTAACAATGAATACAGA	AAVU01000009.1	EAW37638.1	313612	Lyngbya sp. PCC 8106	+	72106	72416	NA	NA	NA	NA	NA	NA	NA	NA	NA	NA
	JAHHHR010000040.1_MBW4427692.1_379368	ATCCAGGTGCTGATGCCAAGACGCTTCAATACAATCAGCTAGCTGACGAATTAGGGGATGTTGTTGCTCACGCAGCGAGGGTGTAGAAGTAAATGACATATTCTAGTTGGGAATGCGATCTAGTGGCCAGTCTACAACCTGTCGTGCCATACCTGTTGTGGTCTGCAATATAAGCAAACACTTGCACCCAGCCAACGTAAATTTATAAGACAGATGCTTTTCAGAAGGATTATTTATTTTGTAGTCTAGGTTACAGAATTAATTTTAGATTAGCCCATTAGTAAAGGCTAATAGAAAGCCATGAAACTAGA	JAHHHR010000040.1	MBW4427692.1	287862	Nostoc desertorum CM1-VF14	+	17352	17662	236	262	ATTTTGTAGTCTAGGTTACAGAATTAA	+	1,79E-12	83	123	GTAGAAGTAAATGACATATTCTAGTTGGGAATGCGATCTAG	+	4,07E-16
	JAAHGV010002328.1_NEQ26711.1_379432	CCTAATCAGCCCTACTCTCAAAGAATCGGAAACCCAACGCTTCCTAAGGTGTCCTTGACTTGGGCAGGCAAAGGTAAAGTTATTAGACATTTGCTTGTAGAAATAAATCAAAATTTTGTAACATTAGCTACAGAAAATAATTAAATTTGTCTACTGTCTACAGCATTTGCTTAGCCAAGCGGGAAGAAGCGATCGCATTTCTTTCCGGAAGCATTCGCCTGACAGTGGGTAGCTTGAAGGAATATAAGCGTATGAAACTCGA	JAAHGV010002328.1	NEQ26711.1	2607795	Microcoleus sp. SIO2G3	-	1305	1615	113	139	ATTTTGTAACATTAGCTACAGAAAATA	+	7,28E-12	NA	NA	NA	NA	NA
	JAHHIA010000008.1_MBW4521442.1_379617	CGTAAGTTAGGCAACCATTCTGAGGGAGTCAGGAGTCAGAATAGTAGGCCGATTTCCGCCAAGTTCTATTAGCTCCGCAATAGCTCAACAAAATCACTAAAAGCACGGTCTCCGTAAAGCTTGAGCGATGCAAAATCGTTAATCATTCCAACCTGTAATCCCAAGTTGCTTGAGGTGTCAACTCCCAATAATCTGCTGGATCGGAGCATCGACACCTCATTTCTTGTAAAGTTCTAAAACGACAACTTGTTTCTTAAGTCAATATTTTGTAGCTTATATTACAGATTTCTATTTGTTTTTATGAATATTGC	JAHHIA010000008.1	MBW4521442.1	1382716	Scytolyngbya sp. HA4215-MV1	+	231612	231922	264	290	ATTTTGTAGCTTATATTACAGATTTCT	+	1,16E-08	NA	NA	NA	NA	NA
	PEIG01000007.1_PIG92822.1_379886	CGCTGCCAAATTGACTCGATACTATCAGCCAATTGACGAATTAGAGGATGTTGTTGCGATCGTAGTGAGTAGGTACTGGATGTCATAAAACAACACTTGTGAACTGGTTGTTTTAACTAGATTACCGCTAGCAGTAGTACTGCTCGCACAAAAGTAAATTTATGAAACAACTCCTTGCTCAAAGCTACTAAATTTTTGTAGCATAAGTTACAGAAAATATATAAAATATTTGCATTGGCATAAATAGTGCTGAGCTAATTGCCAATTGCTAAATGCTAATTGTTTATATAGGAAACAGTAATGAAGCTTGA	PEIG01000007.1	PIG92822.1	2049454	Gloeocapsopsis sp. IPPAS B-1203	+	233808	234118	193	219	TTTTTGTAGCATAAGTTACAGAAAATA	+	1,73E-11	NA	NA	NA	NA	NA
	JAHHHE010000055.1_MBW4638700.1_379954	TGCCGAGTGATTTTATATCTAGATTACAGCTAGCGGCGTTTCTTCTGGTGTTGCGATCGTGCCATTTGTGCCTAAGTAGCTTAAAAGTCCCTGTCTTGTAAAGTTATAAAACAGCTACTTGCTGAAAAAGATTTATAATCGGTAGCATAGAATACAGAATATATTTTTATTAAAGGCTGCTTAAAGCGGAATCAGCCAGCCTTGATTACCTGTTGCCTACTGGAAGGGAAAACTATGAAACTCAAGTCCTATAAATCAGATTTAGCAGTTCAACCTCAAACACAGAGTTTAGATTGGTCAATCAAGCCTTA	JAHHHE010000055.1	MBW4638700.1	2839657	Gloeocapsa sp. UFS-A4-WI-NPMV-4B04	-	9239	9549	137	163	AATCGGTAGCATAGAATACAGAATATA	+	2,77E-09	NA	NA	NA	NA	NA
	JAHHHS010000204.1_MBW4458141.1_379982	CACCAGCATGGAACTACCTGCGATCGCAACCACATACGCACTCTCTGATCCAGCTCCCGCCATCGCACTGGCTGCCAAGCACGGAGTCAAGATGCTGACCCCGGAAGAAACGGCGGAACTGTTGCCCCACTACCCCGGCTTCGGGGTACCGCGAAAGGATCGGAGTCATTAACCAAAAAAGGATTGCAGCCAGGAAAGATTTCTCCCTATCTATAGCTGTATTAGAGATTTGAATAAGACTGTTTGCTAGAGATGAGCCAGCCTTGATTGTGTGTTGTCTACCAGGAAGTCCCCAAAACAATGAAACTCAA	JAHHHS010000204.1	MBW4458141.1	287863	Nostoc indistinguendum CM1-VF10	+	5167	5477	NA	NA	NA	NA	NA	NA	NA	NA	NA	NA
	JAAUPX010000035.1_NJN48729.1_380003	GTATCATAGACTACAGAACACGAGGATTTAGACATGGGACAAGT	JAAUPX010000035.1	NJN48729.1	2720423	Alkalinema sp. RL_2_19	-	6455	6765	NA	NA	NA	NA	NA	NA	NA	NA	NA	NA
	JADEXQ010000134.1_MBE9032911.1_380007	GATGCGACCGATGTTGCAGTTGTTTGCTGGGCAGCCGGGCAGTCGGGTTTGGAAGCGGACGTTGACGGAGAATGCCAGTAAGCCGGGGGCGGGGGTGGAAGTAATGCAGATGGCGCTAGCGCAGGTGCCCTTGGTAGAAGGCTAAATCGGCTGGAAAGCGAACGTGGTTGAAAGGCGCAATCGGCTGGCAGGTTTGAATCGGGATGTTTAAGATTCGCGATCGCGGCTTGCGACGGATCGTGATTTTTTGTAGCATAGATTACATAACTAGAGGATTTTGGTATGGGACAAGTCGCTTCAATGCCCACTAA	JADEXQ010000134.1	MBE9032911.1	2777977	Romeriopsis navalis LEGE 11480	+	2466	2776	245	271	TTTTTGTAGCATAGATTACATAACTAG	+	4,04E-08	NA	NA	NA	NA	NA
	JAAHHE010000676.1_NEP37149.1_380020	ACAGAAAATAGTTAAAGTTTACCCATTGTCTGGGAAGATTTTGGCTCGAAGCAGTCTCAGCTAGGGTAGACGGGAATTTTTTTATCTTGATGACGAACTATGAAACTTTT	JAAHHE010000676.1	NEP37149.1	2607827	Moorena sp. SIO3B2	+	1	110	NA	NA	NA	NA	NA	NA	NA	NA	NA	NA
	JAAHGN010001366.1_NES46580.1_380026	TCCCAACTTAG	JAAHGN010001366.1	NES46580.1	2607824	Moorena sp. SIO2C4	-	1624	1934	NA	NA	NA	NA	NA	NA	NA	NA	NA	NA
	JAHHIC010000090.1_MBW4512351.1_380065	TCGGATTGCAGAATGTCCGTATCTACTCTGAGGGGGATTTCCTTGAATTTGAGGAAATTTCCAGATAAAGCGAGGGGGTTGCAATACTAATTGTGAATCACTTGGTAATAGCATTGATTTTTTACCGAATAAGCTATTTATCAAAGAATAGCAGCTACTAATTACTCAATACGGTCTCTACATTATTTTGCAGAGAGGTTCTAATGAGTTTACACTTTTACAAAGGTAAAGATGTAAGATAATTTATTGTGCTATTTTTCAAAATTATGTATCATATATAACAGAATTATAGGTTGTTTTATGAATAAAAG	JAHHIC010000090.1	MBW4512351.1	1049028	Scytonematopsis contorta HA4267-MV1	-	37492	37802	264	290	ATTATGTATCATATATAACAGAATTAT	+	5,37E-08	NA	NA	NA	NA	NA
	QBMP01000223.1_PZO49013.1_380079	GCATGGCTGTGCCCCCCGCCTACTAACACCAAATCTTTTTGAATCGGAACCGTTGGCTGCATAGTTAATAAGGCTAGATCATTCAGCCCAGATCTGTCTATAGCAGCTGATCAAGCGACTCGCAGCGTCCAAACACACCCGCTCACTGCTATATCAGAAGCTATCTGAGAAAAGCTTTTGATTAGACTAAAGGAAGAACTATTTATAATTTTTAAGACAAAACCACCGTCTGCAAAGTTTTTCTGTAACATAGAATACAGAAACTTTATTAGGGCTATTGATCAAATGTCCAACAGCTTAATGACTATTCA	QBMP01000223.1	PZO49013.1	268141	Phormidesmis priestleyi	+	438	748	240	266	TTTCTGTAACATAGAATACAGAAACTT	+	1,75E-10	NA	NA	NA	NA	NA
	PYEQ01000244.1_PSN18223.1_380092	TCAAGGTCTGCATGAAAGGCAGCTGCCGCAAGCGGGGTAGCGGAGACGTTTGTCGTGCCCTAGAAGCTGCCCGCGACCAGCACCCTGAAGGCGACGCTATTCGCATTGAGAAAACCGGCTGCCTGAAATGCTGCAAGAAAGGCCCCAATGTTTGCGTTCTGCCAGAAAAGAAGCTGCTGCACCAGGTTGAGGTAGAACAAGCAGAAAGAATTCTCGCCGCCTATTAACTTCTGAGACGGTTTCTCCTGGACGTTACTTGATTTTCGTATCATGAGATACAGAAAGTATTGAGGCCGCCGCATGAATTTCGT	PYEQ01000244.1	PSN18223.1	2107701	filamentous cyanobacterium CCP5	+	3891	4201	261	287	TTTTCGTATCATGAGATACAGAAAGTA	+	6,36E-09	NA	NA	NA	NA	NA
	JAHHIG010000004.1_MBW4579970.1_380384	GGCATAGGGTTACATTCCTTGCTGATACAGAATCATTACGGATTGTAGTACCGATCGCGCTGCTTTAGCGCGTGCCACACAGCACATAACGTTCTAACACAAAGTTGCTATAACCCGACAAAATTCTGTAGCATAAGATACGGAATCAATTTTGCGCCTTGATTTCAGTACGAAGGTTTGCTGGCGGTCAACATTGCTTGTCATGACAGCAGCTTGCGATCGCGTCCCCTGCACTCCATCGCAGCTTCAATGTTTTCCTGCAACACACTTCCCCCTGGCGCTGCTGCTAACAAACGAGCCATGAGACTGGA	JAHHIG010000004.1	MBW4579970.1	2136405	Tildeniella nuda ZEHNDER 1965/U140	-	294284	294594	123	149	ATTCTGTAGCATAAGATACGGAATCAA	+	8,08E-10	NA	NA	NA	NA	NA
	NDGV01000082.1_OWY65631.1_380470	CGCGTCGGCTAGCTGCCGAATTAGAGAGTGTTGTTGCGATCGCAGCGAAGGAGTAGAAGCAGGTGTCATGGAAAAATACTCAGTACCGGACTGTGAATGCTGAATTCATCACTCACAACTCCTCATTCTATTACTCTATGTGGCTCGGAATTTAAAAGGCGATCGTATATCTGGCTGGAACAAACGTAAAGTTATCCAACGATAGATGCAGCTTCTCTCGAATTTTCTGTAGCATAAACTACAGAAATGCAATTTTTACAGATTGCCGATCAACTTTTCTGAGTAAAGAGGGCAAAGGCAGTGCAACTAAA	NDGV01000082.1	OWY65631.1	1503470	cyanobacterium TDX16	+	15901	16211	224	250	TTTCTGTAGCATAAACTACAGAAATGC	+	5,17E-10	NA	NA	NA	NA	NA
	JTJC03000006.1_NHC36927.1_380635	CGCGTCGGCTAGTTGCCGAATTAGATAGTGCTGTTGCGATCGCAATGAAGGTGTAGAAGCAGGTGTCATGGAAAAATACTCAATACCGGACTGTGAATGCTAAATTCATCACTCACAACTTCTCATTCTATTACTCTATGTGGTTCGGAACTTAAAAGGCGATCGTATATCTGGCTGGAACAAACGTAAAGTTATCCAACGATAGATGCAGCTTCTCTCGAATTTTCTGTAGCATAAACTACAGAAAAGCAATTTTTACAGATTGCCGATCGACTTTTCTGAGTAAAGAGGGCAAAGGCAGTGCAACTAAA	JTJC03000006.1	NHC36927.1	1245923	Scytonema millei VB511283	-	152336	152646	221	247	TTTCTGTAGTTTATGCTACAGAAAATT	-	1e-09	NA	NA	NA	NA	NA
	JACJQX010000031.1_MBD2308148.1_380916	GATCGCGTCGGCTAGTTGCCGAATTAGAGAGTGCTGTTGCGATCGCAGTGAAGGAGTAGAAGCAGGTGTCATGGAATACTCAATACCAGACTATAAATTTTGAGTTTATCACTCACAACTCCTCATTCTATTACTCTATGTGGCTCGGAACTTAAAAGGAGATCGTATATCTGGCTGGAACAAACGTAAAGTTATCCAACGATAGATGCAGCTTCTCTCGAAGTTTCTGTAGCATAAACTACAGAAATGCAATTTTTACAGATTGCCGATCGACTTTTCTGAGTAAAGAGGGCAAAGGCAGTGCAACTAAA	JACJQX010000031.1	MBD2308148.1	2692781	Chroococcidiopsis sp. FACHB-1243	-	76109	76419	224	250	TTTCTGTAGCATAAACTACAGAAATGC	+	5,17E-10	NA	NA	NA	NA	NA
	JACVSG010000618.1_MBD0264797.1_380939	TTTTACTATTGCCCCAAACCATTGTTGTAGAGACGCGATTAATCGCGTCTTTCCCCAGATTAATCGCGTCTCTACAAGGGTTGCGGTGTTTTTATTAGTGTTAATTAAGGGGACATCATATTACCTATTCCCAGGTAATTTTATGGCGATCGCGGAGCGTTGTCGTCCCGACATCGCACTCACTATCTCACCAAACGTAAAGTTATAAGACAACCACTTTGCAACAGTATTCATTATTTTGTAGCCTAAGTTACAGAAATATTATTAGATTGACCAATTAATTAAAGGGAACACAAAGCTATGAAACTAGA	JACVSG010000618.1	MBD0264797.1	2768887	Tolypothrix sp. Co-bin9	+	2422	2732	236	262	ATTTTGTAGCCTAAGTTACAGAAATAT	+	6,89E-13	NA	NA	NA	NA	NA
	JAGKSW010000018.1_MBU7582069.1_381114	GCGACAGTTCTAAATGCTTGTGCCAAGCCGCCTCAATGCTATCAGCTAACTGCCGAATTAGGGGATGTTGTTGTTCACGAAGTGAGGGAGTTGAAGTAAATGACATATTCTCGTCAGAAATGCTATCTAAGGCCAGTCTACAGCCAGCCGTGCCACTTCTATTCTGCCGCGCAACATTAAGCAAACTGTTACGACTGGTTACGTAAAGTTATAAGACATTGACTTTTCAAATTAATTACTTATTTTGTAGTCTTAGTTACAGAATTATTTTGATTTTCATTAATCAGGTAGTCTTCGGCTATGCAAATTAA	JAGKSW010000018.1	MBU7582069.1	442893	Nostoc sp. TH1S01	-	204181	204491	242	268	ATTTTGTAGTCTTAGTTACAGAATTAT	+	6,07E-12	90	130	GTTGAAGTAAATGACATATTCTCGTCAGAAATGCTATCTAA	+	6,08E-12
	JAHHID010000009.1_MBW4446486.1_381263	GTACTATTACCAGTACCACTACAACTGCTCATCTAGTCTTTACAGATAGAGTAATTTTATTATTGCCCTAAATAAACATCAAGACGCGATTAATCTTGGCACAGACGCGATTAATCGCGTCTCTACAACGGTTGCGGACATGATATTGCCTATTCAAGGTAATTTTATGGCGATCACACTCACCATTTCACCAAACGTAAAGTTATAAGACAAGCACTTTGCAACAGAATTAGTTATTTTGTAGTCTAGGTTACAGAAATATTATTAGATAGACCAATCAATTAAAGGGAACACAAAGCCATGAAACTAGA	JAHHID010000009.1	MBW4446486.1	2835094	Spirirestis rafaelensis WJT71-NPBG6	+	118015	118325	236	262	ATTTTGTAGTCTAGGTTACAGAAATAT	+	8,72E-13	NA	NA	NA	NA	NA
	JAHHIK010000019.1_MBW4568392.1_381302	CTTGGTAGAGACGCGATTAATCTTGGTAGAGACGCGATTAATCTTGGTAGAGACGCGATTAATCTTGGTAGAGACGCTCCGGTTCCTTGCGTCTCTACAACGGTTGTGGTGTTTTTATCACTGTTAATTAAGCGGACATGATATTGCCTATTCCAAGGTTATGTGAGTGCGATCGCACTCACCATCTCCCCAAACGTAAAGTTATACGACAGCCACTTTGCAATAGTATTCATTATTTTGTAGCCTAGGTTACAGAAATATTTTCAAATTAATCGATGAGTGTTAAGGGAACACAAAGCCATGAAACTAGA	JAHHIK010000019.1	MBW4568392.1	1874569	Tolypothrix carrinoi HA7290-LM1	-	35429	35739	235	261	ATTTTGTAGCCTAGGTTACAGAAATAT	+	3,97E-13	NA	NA	NA	NA	NA
	JAHHHG010000010.1_MBW4605905.1_381376	TCACCCCTTACACTACAACAGCTTATCTAGCCTTTACAGATAGAGTAATTTTACTATTGCCCTAAATAAACATCAAGACGCGATTAATCGCGTCTCTACAATGGTTGCAGTGTTTTTATCAGTGTTAATTAAGCTGACATGATATTACCTATTCCAAGGTAATTTTATGGCGATCGCACTCACAATCTCCGCAAACGTAAAGTTATACGACAGGCACTTTGCAACAGTATTACTTATTCTGTAGTCTAGGTTACAGAAATATTATTAAATTGACCAATCAATTAAAGGGAACACAAAGCCATGAAACTAGA	JAHHHG010000010.1	MBW4605905.1	2835088	Hassallia sp. WJT32-NPBG1	+	17696	18006	236	262	ATTCTGTAGTCTAGGTTACAGAAATAT	+	1,42E-12	NA	NA	NA	NA	NA
	JAFAVL010000067.1_MBV8882795.1_381401	TAGGGCTGAAGTTCTAGGTGCTGGTGCCAAGCGCCTTCAATAGTATCGGCAAGCTGGCGAATCAGGGGATGTTGCTGCGAACGGAGGGAAGTGAGTGACATGGGAGTAGGGGAGAAACCTTATAGCTAATTTAGCGGTTGTTGAGATCGTTAAGTAAAAAAACAATTACTTGTCGAAAAAGCTAAAATTCTGTAACAATGATTACAGAATTAATTTTGTAATAGTCCATTGATTAAGGCGGCTTGGGGTTGAGCAGCCAGCCTTGATCTTGTGCTGTCTATCTGGAGAGAAAACAAAACCATGCTCAATTC	JAFAVL010000067.1	MBV8882795.1	2801880	Chroococcidiopsidaceae cyanobacterium CP_BM_RX_35	-	4936	5246	187	213	ATTCTGTAACAATGATTACAGAATTAA	+	1,73E-11	NA	NA	NA	NA	NA
	JAFASY010000130.1_MBV9386703.1_381409	AGTGGTTGAAGTTCTAGGTACTGGTGCCAAGCACCTTCAATAGCATCGGCAAGCTGGCGAATCAGTGGATGTTGTTGTGAGCGGAGGGAATTGGTTGACATGGGAAATGGGGGGAAACCTTATAGATAATTTAGCGATTGTTGAGATCGTTAAGTTAAAAAACAATCTCTTGCTGAAAAAACCAATATTCTGTAACAATGATTACAGAATTAATTTTGTAATAGTCCATTGGTTAAGGCGGCTTGGGGTTGAGCAGCCAGCCTTGATCTTGCGCTGTCTATCTGGAGAGAAAACAAAACCATGATCAATTC	JAFASY010000130.1	MBV9386703.1	2801879	Chroococcidiopsidaceae cyanobacterium CP_BM_ER_R8_30	+	3071	3381	187	213	ATTCTGTAACAATGATTACAGAATTAA	+	1,73E-11	NA	NA	NA	NA	NA
	JAHHIB010000006.1_MBW4498735.1_381453	CGCAGATTGCCTTTCACAGCAAACACCTTCAGCAATTGCAAACTAACTTGCGCGTGCATGAGGCGCTGGCTGCCAAGTACGGAGTCAAGATGCTGACCCCGACCGAAACGGCAGAACTGTTACCCCCCGAAGCCGGCTTCGGGGTACCGCGAAAGGACCGGAGTCATTAACTAACAAAGGGATCGCAGACAAAAAAGATTTCTCCCTATCTATAGCTGTATTAAAAATTTGAATAAAGCTGTTTGCTAGAGATGAGCCAGCCTTGATTGTGTGTTGTCTACCAGGAAGGAAAACAAAACGATGAAACTCAA	JAHHIB010000006.1	MBW4498735.1	1939789	Scytonema hyalinum WJT4-NPBG1	-	36548	36858	NA	NA	NA	NA	NA	NA	NA	NA	NA	NA
	JAAHHQ010000180.1_NEO90802.1_381537	ATCTCCCTCCTCATCCCCTGTTCCCTGTTCCCTGTTCCCTGTTCCCTATTACCTAATATTTATAAGTGTTCAACCGAACATGATATTACTCCTATTTTAAGCAACGCCCTTTGGCGAGACATTCTGTAAAGTTATCCAAAGATTAATTACATTAGCTCTCACAAGGCTAGTCCTGCTCAGTTATTTTTGTAAAATTAAATACAGAAAATAGTTAAAGTTTACCCATTGTCTGGGAAGATTTTGGCTCGAAGCAGTCTCAGCTAGGGTAGACGGGAATTTTTTTACCTTGATGAGAAAATCATGAAACTTTT	JAAHHQ010000180.1	NEO90802.1	2607837	Moorena sp. SIO3G5	+	2360	2670	184	210	TTTTTGTAAAATTAAATACAGAAAATA	+	9e-11	NA	NA	NA	NA	NA
	JAHHHN010000001.1_MBW4559901.1_381928	CTTACAGAAAGTCGGCGCGGGAAAGACCCACTTCTTCTAGGGGTGAGATGAATCTTCCCCTTGACTTGGGGCATTGGGGAGCCACTGCCCTAGGCGGGTTTCCCGACTTGAGGCAACTGGCGTGATTGGGCATTGGCATTCTTTCCTATGCCCCATTCGCCATGCCCGCGAAATCCCACTTCTTCTAAGGATGGGATGAATCGCCGACTTTCTGTAAAGTTATAAAACGGTTGCTTTTCAACAGGATTATTTATTTTGTATCCTGAGTTACAGAAATAATTTGAAATTAGTCCATCAGCTATGAAACTAGA	JAHHHN010000001.1	MBW4559901.1	287848	Mojavia pulchra JT2-VF2	-	435717	436027	253	279	ATTTTGTATCCTGAGTTACAGAAATAA	+	3,27E-11	NA	NA	NA	NA	NA
	JACJOB010000090.1_MBD1836223.1_382358	TTAAAACCCCTCTTTAATAGCTAAAGTCCTTTTGCATAGGACTTTAGCTATTAGCCCAGAACTTTAGCTCCGGGCGGATTCTGCGGCTTCCCCGAATGGTGCAAATCAGTTACATCCCTCTTTGGTACTGTCTTGATAAACATAAAGTTTTAAGACAGGTAGTTGCTTTCATTCCAAAAAGTTTCGTAGCATATGTTACAGAAATAAATTTGATATAGCCCACTAGGTGAGGCTATCAAGCGCCTTGAGAGCAAATAGCCTCAACTGCGTGCCGTTTTGCTTATCGGAGGGAAGACAGAGATGAAATTGGA	JACJOB010000090.1	MBD1836223.1	2692764	Cyanobacteria bacterium FACHB-472	-	8570	8880	181	207	GTTTCGTAGCATATGTTACAGAAATAA	+	2,87E-10	NA	NA	NA	NA	NA
	WJFC01000063.1_MUG95806.1_382390	CAGAACTCACTCGCAACACAACTCAACACTTAGGGGGGGGTAGGGTAGGGGTAGGGGGTAGCAAGCAAGTCTTTACAAGTACCTATGAAGGATGCTTTGCAAAAGCGTAAAGTTATAAAACATTTTCTTTTCAAAATTCTTAGTTATTTTGTAGTCTTAGTTACAGAAATAATTTTTTATTAGCCCATGAGATGAAGCTCTAACACGAGCTAAGTATGAAGTATGAAATATGAACTCTCAAGTAAAAACTTGCTTATAGCTTCTCCAGACAACACACCTGCTACGAAGGATAAAGAACTCATACCTTTATC	WJFC01000063.1	MUG95806.1	2304196	Scytonema sp. UIC 10036	+	54418	54728	146	172	ATTTTGTAGTCTTAGTTACAGAAATAA	+	1,55E-13	NA	NA	NA	NA	NA
	CP019636.1_ARV62043.1_388144	TATGCCATGCTGCTTCTATAGAATCTGCCAGTTGACGAATGAGCGGATGTTGTTGCTCGCGCAGCGATGGTAAAGGAGTTGTTGTCATATTTTATGAGATTTATAAGCGGGGAATGTCATTCAGTTACCAGTCTACCGCCCATAAAGTCTCAACCGAGCCAGCTTGCAACACAATCAAACACTCACAACGAGAAACGTAAAGTTATAAAACAGTGACTTTTCAAAAGCATGGCTTATTTTGTAGTCTTAGTTACAGAAATAATATTGTATTAGCCCATTAGTGAAGGCTAAAGCAAAGCCATGAAACTAGA	CP019636.1	ARV62043.1	1940762	Nostocales cyanobacterium HT-58-2	-	6879337	6879647	236	262	ATTTTGTAGTCTTAGTTACAGAAATAA	+	1,55E-13	NA	NA	NA	NA	NA
	JAHHGU010000047.1_MBW4577026.1_388998	GACTGCCCACCATCTGGTCGTTGTACGTCTGGCCGCGCACGAACGGTCTTCGACTGCGTAACTCCTGTCTGTAAAGTTATTAAACATTTGCTTGATTGAACACCAGGTTTTTGTATCATAAATTACAGAAATTATTTAATTTCCCCCATCAGGTTAAGGCTGCTAAATACCAGAAAGATAATCCCACCTTAATCGGGTGCTGTTTATTGAGGATATAGAACCATGAAACTCGATACCTACAAATCCAGAGTTGATGTCCAGCTGCGTAGTGTAAAGTCCATAGCGTATGCATCCTGCCCGCTGAACTGGTC	JAHHGU010000047.1	MBW4577026.1	2839655	Aphanothece sp. CMT-3BRIN-NPC111	+	7105	7415	108	134	TTTTTGTATCATAAATTACAGAAATTA	+	2,39E-11	NA	NA	NA	NA	NA
	LXQD01000306.1_RCJ27032.1_389162	CCAGCTGCGCCACTTCTGGTCTGGCTTGCAATATATGCAAACACTTACAGCTAGTTCTGAGTGAGTTAGGAGTTAGTTGTCAGTAGCAATTGGGGATTGGTAATTGGTCAGTGTTATTCTCCCCTGCCTCCCCTACTCCCCCTCTGCCCCTCTGCTCCCCCTGCTCCTCTGCCCCCTGCCTTCTTCCCCTAGCTTACGTAAAGTTATAAAACAGTCACTTTTCAAAATGATTATGATTTTGTAGTCTTAGTTACAGAAATAATTTTAGATTAGCCCATCGGTTAAGGCTAATACAAAGCTATGAAACTAGA	LXQD01000306.1	RCJ27032.1	1844469	Nostoc minutum NIES-26	-	166506	166816	236	262	ATTTTGTAGTCTTAGTTACAGAAATAA	+	1,55E-13	NA	NA	NA	NA	NA
	NMQB01000226.1_PMB08421.1_389273	GCTGTCAGGGAGAATGGGCCCAGGTAGAATATCAAGGTATCAAAGGTTGGTTGGCAAGTGAAGATCAATGTGGTGCAGCGCTAACTAGTTGTTCGTAAACCCAGATCTTGGACACCCAAAATGCTACTCCTTTACGCTGGTGATTCGGGGAATATTCACAAGTGAATCCAAAATGAGCATTAAAATTTAACTAAAAAGTTAAGTTATAAAACAATCTCTTTTCCAAAATATTAGTTATTTTGTAGTCTTAGTTACAGAAATATTTTGTAACTAGCACTTGGCTGAGGGTAAGACAAAGCCATGGAATTAGA	NMQB01000226.1	PMB08421.1	2019663	Fischerella thermalis CCMEE 5273	-	6405	6715	237	263	ATTTTGTAGTCTTAGTTACAGAAATAT	+	8,72E-13	NA	NA	NA	NA	NA
	JAHHHC010000001.1_MBW4611792.1_389405	GTTCTAGGTGCTTATGCCATGCTGCCTCAATACAATCAGCTAGCCGACGAACTAGGGGATGTTGTCTTTCACGTAGCGAGGGAATGGAAGTAAATGACATGTTCTCGTTAGAAATGCTATCTAGTGGCCAGTCTACAACTAGCCGCGCCACACCTGTTCTACTTCGCAATATATGCAAACAGTTGCACTCAGCGAAAGTAAAGTTATAAGAAATTTGCTTTTAAAAATGATTAAATTTTTGTAGTCTAAGATACAGAAATAATTTTAGATTAGCCCATTCATAATGGCTAGTATCGGGTTATGAAACTAGA	JAHHHC010000001.1	MBW4611792.1	1382956	Desmonostoc vinosum HA7617-LM4	+	121339	121649	236	262	TTTTTGTAGTCTAAGATACAGAAATAA	+	1,42E-12	84	124	ATGGAAGTAAATGACATGTTCTCGTTAGAAATGCTATCTAG	+	1,13E-10
	JAHHIB010000157.1_MBW4504748.1_389646	TCTGCCATGTTGCTTCTATACAATCTGCTAGTTGACGAATGAGCGGATGTTGTTGCTCGCGCAGGGATGGTAAAGGAGTTGTTGTCATATCTTGTCGGATTTATAACCGGGGAATGTGATTCAGTTACCAGTCTACCGCCCACAAAGTCTCACCCGAGCCAGCTTGCAACACAACCAAACACTTGCAACGACAAACGTAAAGTTATAAAACAGTCGCTTTTCAAAAGTATGAGTAATTTTGTAGTCTTAGTTACAGAAATAATTTTTTATTAGCCCATTAGTCAAGGCTAGAGTAGAGCCATGAAACTAGA	JAHHIB010000157.1	MBW4504748.1	1939789	Scytonema hyalinum WJT4-NPBG1	+	12070	12380	236	262	ATTTTGTAGTCTTAGTTACAGAAATAA	+	1,55E-13	NA	NA	NA	NA	NA
	JAHHHH010000113.1_MBW4636297.1_389651	TATGCCATGCTGCTTCTATACAATCTGCTAGTTGACGAATAAGCGGATGTTGTTGCTCGCGCAGTGATGGTAAAGGAGTCGTTGTCATGTTTTATGGGATTTATAACGGGGTAATGTGATTCAGTTATTAGTCTACCGTCCACAAAGTCTCCCCCGAGGTAGCTCGCAACACAACCAAACACTTGCAACCAATAAACGTAAAGTTATAAAACAGTGACTTTTCAAAAGTATAGATTATTTTGTATTATTGGTTACAGAAATATTTTTGTATTAGCCCATTTGCCAAGGCTAAGCAGAGCCATGAAATTAGA	JAHHHH010000113.1	MBW4636297.1	1494767	Iphinoe sp. HA4291-MV1	-	1368	1678	237	263	ATTTTGTATTATTGGTTACAGAAATAT	+	1,42E-12	NA	NA	NA	NA	NA
	JAHHHS010000009.1_MBW4452423.1_389786	ATCCAGGTGCTGATGCCAAGCTGCTTCAATACAATCAGCTAGCTGACGAATTAGGGGATGTTGTTGCTCACGCAGCGAGGGTGTAGAAGTAAATGACATATTCTAGTTGGGAATGCGATCTAGTGGCCAGTCTACAACCTGTTGTGCCATAGCTGTTGTGGTCTGCAATATAAGCAAACACTTGCACCCAGCCAACGTAAATTTATAAGACAGATGCTTTTCAGAAGGATTATTTATTTTGTAGTCTAGGTTACAGAATTAATTTTAGATTAGCCCATTGGTAAAGGCTAATAGAAAGCCATGAAACTAGA	JAHHHS010000009.1	MBW4452423.1	287863	Nostoc indistinguendum CM1-VF10	+	122481	122791	236	262	ATTTTGTAGTCTAGGTTACAGAATTAA	+	1,79E-12	83	123	GTAGAAGTAAATGACATATTCTAGTTGGGAATGCGATCTAG	+	4,07E-16
	JAAHGV010000046.1_NEQ18957.1_389811	TTTTGCCATGTTGCTTCTATACAATCTGCTAGTTGACGAATGAGCGGATGTTGTTGCTCGCGCAGCGATGGTAAAGGAGTGGTTGTCATATCTTATCGGATTTATAACCGGGGAATTTGATTCAGTTACCAGTCTACCCCCCACAAAGTCTCACCCGAGCTAGCTTGCAACACAACCAAACACTTGCAACGACAAACGTAAAGTTATAAAACAGTCGCTTTTCAAAAGTATGAGTAATTTTGTAGTCTTAGTTACAGAAATAATTTTGTATTAGCCCATTAGTCAAGGCTAGGTAGAGCCATGAAACTAGA	JAAHGV010000046.1	NEQ18957.1	2607795	Microcoleus sp. SIO2G3	+	205	515	237	263	ATTTTGTAGTCTTAGTTACAGAAATAA	+	1,55E-13	NA	NA	NA	NA	NA
	JABXKL010000002.1_MBN3938489.1_389841	ATCCAGGTGCTGATGCCAAGCTGCCTCAATACAATCAGCTAGCTGACGAATTAGGGGATGTTGTTGCTCACGCAGCGAGGGCATAGAAGTAAATGACATATTCTAGTTGGGAATGCGATCTAATGGCCAGTCTACAACCTGTCGTGCCATACCTGTTGTGGTCTGCAATATAAGCAAACACTTAAACCCAGCCAACGTAAATTTATAAGACAGTTGCTTTTCACAATGATTATTTATTTTGTAGTCTAGGTTACAGAAATAATTTTAGATTAGCCCATTTGTGAAGGCTAATAGAAAGCTATGAAACTAGA	JABXKL010000002.1	MBN3938489.1	2815393	Nostoc sp. NMS9	+	19717	20027	236	262	ATTTTGTAGTCTAGGTTACAGAAATAA	+	1,55E-13	83	123	ATAGAAGTAAATGACATATTCTAGTTGGGAATGCGATCTAA	+	3,30E-16
	LWTK01000094.1_RCJ14747.1_389970	CGAGATGCTGATGCCAAACTGCCTCAATACAATCAGCTAGCTGACGAATTAGGGGATGTTGTTGTTCGCGCAGCGAGGGCATAGAAGTAAATGACATATTCTAGTTGGGAGAATTGCGGTCTAGTAGCCAGTCTACAACTTGCCGTGCCTCACAGTCATAGCTTGCAATATTAAGCAAACACTTACATCAGCGAACGTAAAGTTATAAGACAGTTGCTTTTCACAAGTATTATTTATTTTGTAGTCTAAGTTACAGAAATAATTTTAGATTAGCCCATTAGTTAAGGCTAAGGCGAAGATATGAAACTAGA	LWTK01000094.1	RCJ14747.1	1840705	Nostoc sp. ATCC 43529	-	23267	23577	236	262	ATTTTGTAGTCTAAGTTACAGAAATAA	+	2,95E-13	81	121	ATAGAAGTAAATGACATATTCTAGTTGGGAGAATTGCGGTC	+	1,21E-09
	JABXKK010000116.1_MBN3963114.1_390321	CAGGTGCTGATGCCAAGCTGCCTCAATACAATCAGCTAGCTGACGAATTAGGGGATGTTGTTGCTCACGCAGCGAGGGCATAGAAGTAAATGACATAAGCTAGTTGGGAATGCGATCTAATGGCCAGTCTACAACCTGTCGTGCCATACCTGTTATGGTCTGCAATATAAGCAAACACTTACACGCAGCCAACGTAAATTTATAAGACAGATACTTTTCACAAGGATTATTTATTTTGTAGTCTAGGTTACAGAAATAATTTTAGATTAGCCCATTATTTATGAAGGTTAAGAGAAAGCTATGAAATTAGA	JABXKK010000116.1	MBN3963114.1	2815392	Nostoc sp. NMS8	-	87291	87601	233	259	ATTTTGTAGTCTAGGTTACAGAAATAA	+	1,55E-13	80	120	ATAGAAGTAAATGACATAAGCTAGTTGGGAATGCGATCTAA	+	1,75E-13
	JAHHGW010000011.1_MBW4624925.1_390697	ATGCCACACTGCTTCTATACAATCTGCTAGTTGACGAATCAGCGGATGTTGTTGCTCGCGCAGGGATGGTAAAGGAGTTGTTGTCATAATCTTCTGGGATTTCTAACCGGGTAATGTGATTCAGTTATTAGTCTACCGTTCACAAAGTCTCACCCGAAGTAGCTCGCAACACAACCAAACACTTGCAACTGACAAATGTAAAGTTATAAAACACTCGCTTTTCAAAAATAGGAGTTATTTTGTATTCTTAGTTACAGAAATAATTTTGTTTTAGCCCAATAAAGAAGGCTAAGCAGAGCCATGAAATTAGA	JAHHGW010000011.1	MBW4624925.1	1049025	Brasilonema octagenarum HA4186-MV1	+	200197	200507	237	263	ATTTTGTATTCTTAGTTACAGAAATAA	+	8,72E-13	NA	NA	NA	NA	NA
	JABXKP010000103.1_MBN3874587.1_390932	ATCTAGGTGCTGATGCCAAGCTGCCTCAATACAATCAGCTAGCTGACGAATTAGGGGATGTTGTTGCTCACGCAGCGAGGGCATAGAAGTAAATGACATATTCTAGTTGGGAATGCGATCTACTGGCCAGTCTACAACCTGTCGGGCCACACCTGTTATGGACTGCAATATAAGCAAACACTTGCACCCAGCCAACGTAAATTTATAAGACAGATGCTTCTCAGAAAGATTATTTATTTTGTAGTCTAGGTTACAGAAATAATTTTAGATTAGTCCATTCGTGAAGGCTAATAGAAAGCTATGAAACTAGA	JABXKP010000103.1	MBN3874587.1	2815396	Nostoc sp. JL33	+	19415	19725	236	262	ATTTTGTAGTCTAGGTTACAGAAATAA	+	1,55E-13	83	123	ATAGAAGTAAATGACATATTCTAGTTGGGAATGCGATCTAC	+	1,38E-16
	JABXKQ010000015.1_MBN3881816.1_391057	ATCCAGGTGCTGATGCCAAGCTGCCTCAATACAATCAGCTAGCTGACGAATTAGGGGATGTTGTTGCTCACGCAGCGAGGGCATAGAAGTAAATGACATATTCTAGTTGGGAATGCGATCTAGTGGCCAGTCTACAACCTGTAGTGCCATACCTGTTGTGGTCTGCAATATAAGCAAACACTTACACCCAGCCAACGTAAATTTATAAGACAGATGCTTTTCACAAGGATTATTTATTTTGTAGTCTAGGTTACAGAAATAATTTTAGATTAGCCCATTTTTTAAGGCTAATAGAAAGCTATGAAACTAGA	JABXKQ010000015.1	MBN3881816.1	2815397	Nostoc sp. JL34	-	116823	117133	236	262	ATTTTGTAGTCTAGGTTACAGAAATAA	+	1,55E-13	83	123	ATAGAAGTAAATGACATATTCTAGTTGGGAATGCGATCTAG	+	2,14E-16
	JABXKF010000017.1_MBN4000895.1_391130	CCAGGTGCTGATGCCAAGCTGCCTCAATACAATCAGCTAGCTGACGAATTAGGGGATGTTGTTGCTCACGCAGCGAGGGCATAGAAGTAAATGACATATCTAGTTGGGAATGCGATCTAATGGCCAGTCTACAACCTGTCGTGCCATACCTGTTGTGGTTTGCAACAATATAAGCAAACACTTACACCCAGCCAACGTAAATTTATAAGACAGATACTTTTCACAAGGGTTATTGATTTTGTAGTCTAGGTTACATAAATAATTTTAGATTAGCTCATATTTGAAGGCTAATAGAAAGCTATGAAACTAGA	JABXKF010000017.1	MBN4000895.1	2815387	Nostoc sp. LPT	+	62581	62891	236	262	ATTTTGTAGTCTAGGTTACATAAATAA	+	3,27E-11	NA	NA	NA	NA	NA
	JANBVI010000064.1_MCP6761840.1_391636	CAGAGGATGTTGTTGGTCACGCAGTGAGGGAATAGAAGTAGTTGACATTTTTTAACCCAGGAATCTTAATCTAGTAGCCAGTGTACAGCCCACCATACACCGCCCAATCCAGGTTGCAACATATTTCAATTGTTAATGGTTGGTGAGTAGGAGCGCAAACAAGCCACAAAAAATAACAACCAACCAAATTGGAAAAGTTAAGTTATAAGACAATCTCTTTTGAAAAATCTTATTAATTTTGTAGTCTTAGTTACAGAAATATTTTTGAACAAGCACTTGGCTGAAGGTTAAGGCAGAGCCATGAAATTAGA	JANBVI010000064.1	MCP6761840.1	2653668	Fischerella sp. CENA71	-	589946	590256	236	262	ATTTTGTAGTCTTAGTTACAGAAATAT	+	8,72E-13	NA	NA	NA	NA	NA
	NSHF01000082.1_PHM09952.1_391666	ATCTAAGTGCTGATGCCAAGCTGCCTCAATACAATCAGCTAGCTGACGAATTAGGGGATGTTGTTGCTCACGCAGCGAGGGCATAGAAGTAAATGACATATTCTAGTTGGGAATGCGATCTAATGGCCAGTCTACAACCTGTCGTGCCATACCTGTTGTGGCCTGCAATATAAGCAAACACTTACACCCAGCCAACGTAAATTTATAAGACAGATGCTTTTCACAATGATTATTTATTTTGTAGTCTAGGTTACAGAAATAATTTTAGATTAGCCCATTTGTGAAGGTTAATAGAAAGCTATGAAACTAGA	NSHF01000082.1	PHM09952.1	1206980	Nostoc sp. 'Peltigera malacea cyanobiont' DB3992	-	5395	5705	236	262	ATTTTGTAGTCTAGGTTACAGAAATAA	+	1,55E-13	83	123	ATAGAAGTAAATGACATATTCTAGTTGGGAATGCGATCTAA	+	3,30E-16
	JABXKN010000036.1_MBN3876092.1_391710	ATCCAGGTGCTGATGCCAAGCTGCCTCAATACAATCAGCTAGCTGACGAATTAGGGGATGTTGTTGCTCACGCAGCGAGGGCATAGAAGTAAATGACATATTCTAGTTGGGAATGCGATCTAATGGCCAGTCTACAACCTGTCGTGCCATACCTGTTGTGGTCTGCAATATAAGCAAACACTTACACCCAGCCAACGTAAATTTATAAGACAGATGCTTTTCACAATGATTATTTATTTTGTAGTCTAGGTTACAGAAATATTTTTAGATTAGCCCATTTGTGAAGGTTAATAGAAAGCTATGAAACTAGA	JABXKN010000036.1	MBN3876092.1	2815394	Nostoc sp. JL23	+	31619	31929	236	262	ATTTTGTAGTCTAGGTTACAGAAATAT	+	8,72E-13	83	123	ATAGAAGTAAATGACATATTCTAGTTGGGAATGCGATCTAA	+	3,30E-16
	JACAEU010000070.1_NWF59488.1_391909	GTGAGGGGATAGAAGTAGTTGACATCTTTAAACCCAGGAATCTTATCTAGTGGTTAGTGTACAGCCCACCATGTACCACCCAATCTAGCTTGCAACATAATCAAACACTTTCTCGTGGTTGGTGGTTAGTAGTTAGTGGTTGTTTGGGAATTTTCCAACCAACCAACAACTACCAACAAACAACAAAACCTAAAAAGTTAAGTTATTAAACAACTTCTTTCCCAAAATATTACTTATTTTGTAGTCTTAGTTACAGAAATATTTTTAAACTTGTTTATCGAGTAAGGCTAAAACAAAGCCATGAAAGTAGA	JACAEU010000070.1	NWF59488.1	1191	Fischerella sp.	+	4879	5189	236	262	ATTTTGTAGTCTTAGTTACAGAAATAT	+	8,72E-13	NA	NA	NA	NA	NA
	JADEXV010000017.1_MBE8965693.1_391981	ATCCAGGTGCTGATGCCAAGCTGCCTCAATACAATCAGCTAGCTGACGAATTAGGGGATGTTGTTGCTCGCGCAGCGAGGGCATAGAAGTAAATGACATATTCTAGTTGGGAATGCGATCTAGTGGCCAGTCTACAACTTGTCGTGCCATACCTGTTGTGGTCTGCAATATAAGCAAACACTTACACCCAGCCAACGTAAATTTATAAGACAGATACTTTTCACAAGTATTATTTATTTTGTAGTCTAGGTTACAGAAATAATTTTAGATTAGTCCATTTGTGAAGGCTAATAGAAAGCTATGAAACTAGA	JADEXV010000017.1	MBE8965693.1	2777975	Nostocales cyanobacterium LEGE 12452	-	46540	46850	236	262	ATTTTGTAGTCTAGGTTACAGAAATAA	+	1,55E-13	83	123	ATAGAAGTAAATGACATATTCTAGTTGGGAATGCGATCTAG	+	2,14E-16
	JAAHIH010000003.1_NEO37927.1_392433	TAGGTAAGCTATCAGCTATCAGCTAATGCGCTACGCGCACGCTACGCGAACAGCTATCAGCTATCAGCCATTTGCCACCGAAAAATTACTCCTACTTTAAGCAATGCCCTTTGGCGAGGCATCCTGTAAAGTTATCCAAAGATTAATTACATTAGCTTTCACTAAGCTAGTCCTGCTCAGGAATTTTTGTAAAATTAAATACAGAAAATAGTTAAAGTTTACCCATTGTCTGGGAAGATTTTGGCTCGAAGCAGTCTCAGCTAGGGTAGACGGGAATTTTTTTACCTTGATCAGAAAATCATGAAACTTTT	JAAHIH010000003.1	NEO37927.1	2607817	Moorena sp. SIOASIH	-	495125	495435	184	210	TTTTTGTAAAATTAAATACAGAAAATA	+	9e-11	NA	NA	NA	NA	NA
	JAAHHU010000067.1_NEP23995.1_393238	GCTATCAGCTATCAGCTATCAGCTAATGCGCTACGCGCACGCGTGCGCGTTCAGCTATCAGCTATCAGCCATTTGCCACCGACACATTACTCCTACTTTAAGCAATGCCCTTTGGCGAGGCATCCTGTAAAGTTATCCAAAGATAAATTACATTAGCTCTCACAACGCTAGTGCTTCCCAGTTATTTTTGTAAAATTAAATACAGAAAATAGTTAAAGTTTACCCATTGTCTGGGAATATTTTGGCTCGAAGCAGTCTCAGCTAGGGTAGACGGGAATTTGTTTACCTTGATGACGAACCATGAAACTTTT	JAAHHU010000067.1	NEP23995.1	2607831	Moorena sp. SIO3I6	-	25963	26273	185	211	TTTTTGTAAAATTAAATACAGAAAATA	+	9e-11	NA	NA	NA	NA	NA
	JAAHFV010000416.1_NET85753.1_393251	GCTATCAGCTATCAGCTATCAGCTATCAGCTAATGCGCACGCTACTTGAGGTGCTATCAGCTATCAGCCATTTGCCACCGACACATTACTCCTACTTTAAGCAATGCCCTTTGGCGAGGCATCCTGTAAAGTTATCCAAAGATAAATTACATTAGCTCTCACAACGCTAGTGCTGCCCAGTTATTTTTGTAAAATTAAATACAGAAAATAGTTAAAGTTTACCCATTGTCTGGGAAGATTTTGGCTCGAAGCAGTCTCAGCTAGGGTAGACGGGAATTTTTTTACCTTGATGAGAGAACCATGAAACTTTT	JAAHFV010000416.1	NET85753.1	2607819	Moorena sp. SIO1F2	-	1000	1310	184	210	TTTTTGTAAAATTAAATACAGAAAATA	+	9e-11	NA	NA	NA	NA	NA
	JAAHHH010000058.1_NEP48328.1_393259	GCGTAAATATGGTGGAACGACTACTCACCACTGGTTCCGAAAAGGGGACTATGTCGAAGCTGTTAAAGCCAAGATAATTTATCGAGGTTGGGTAAGCGGAGAAACCGTTAAACAAGTTTCTGTTAGTGATGCTAACTGGAAAAGAATCGGACAATTTACAGCCCGAAAAGTCCGACTCCTAAAACGTGCAACGGGCTTAATTGTAAACCACTAGTTGAAGGCGCGGCTTTCCTCCCCACCCTGAACGTTCGCGCAGCGTGGCCTACGGCCAGGGATGGGGTATCCAGCCGCGAAGATTTGATGAAACTTTT	JAAHHH010000058.1	NEP48328.1	2607842	Moorena sp. SIO3C2	+	2658	2968	NA	NA	NA	NA	NA	NA	NA	NA	NA	NA
	JAAHHV010000540.1_NEN98044.1_393275	TCAGCTATCAGCTATCAGCTATCAGCTATCAGCTATCAGCTATCAGCTATCAGCTATCAGCTATCAGCCATTTGCCACCGACACATTACTCCTACTTTAAGCAATGCCCTTTGGCGAGGCATCCTGTAAAGTTATCCAAAGATAAATTACATTAGCTCTCACAACGCTAGTGCTGCCCAGTTATTTTTGTAAAATTAAATACAGAAAATAGTTAAAGTTTACCCATTGTCTGGGAAGATTTTGGCTCGAAGCAGTCTCAGCTAGGGTAGACGGGAATTTTTTTACCTTGATGAGAGAACCATGAAACTTTT	JAAHHV010000540.1	NEN98044.1	2607832	Moorena sp. SIO3I7	+	3730	4040	184	210	TTTTTGTAAAATTAAATACAGAAAATA	+	9e-11	NA	NA	NA	NA	NA
	JAAHIG010000035.1_NEO76339.1_393311	TCAGCTATCAGCTATCAGCTATCAGCTATCAGCTATCAGCTATCAGCTATCAGCTATCAGCTATCAGCCATTTGCCACCGACAAATTACTCCTATTTTAACCAACGCCCTTTCGCGACGCATCCTGTAAAGTTATCCAAAGATAAATTACATTAGCTTTCACAAAGCTAGTCCTGTTCAGTTATTTTTGTAAAATTAAATACAGAAAATAGTTAAGGTTTACCCATTGTCTGGGAAGATTTTGGCTCGAAGCAGTCTCAGCTAGGGTAGACGGGAATTTTTTTACCTTGATGAGAGAACCATGAAACTTTT	JAAHIG010000035.1	NEO76339.1	2607821	Moorena sp. SIO4G3	+	40363	40673	184	210	TTTTTGTAAAATTAAATACAGAAAATA	+	9e-11	NA	NA	NA	NA	NA
	JADEWG010000091.1_MBE9228040.1_393346	ATCTTTAAATTCTAGCTAGTAATGTACCAATTACTTTTCTCTTACACCCTATCTTATCTCTTAGGAGGATTGACAAGATCCATCTCACAGAATTTTTACTTATAAGAATATAGACAGGTATCCTACTTCACAGCTCAAATGTTAAGTTATGACTCAGTTTCTTGACCTGTTTAGCCAGAATTTTGTAATTTTGAATACAGAATTAATTAGATTTTAGACCATTGACTGAGGAAAACAGTTCCAGCGAAGCCTGGGAAAGCCTTAGCAATGGACTGCTTACCTTAATTGCGAGGAAGGATGATGAAACTCGA	JADEWG010000091.1	MBE9228040.1	2777964	Phormidium sp. LEGE 05292	-	23614	23924	180	206	ATTTTGTAATTTTGAATACAGAATTAA	+	1,47E-11	NA	NA	NA	NA	NA
	JAHHHT010000023.1_MBW4496007.1_393421	ATACTTACCGCAACAGCTGAATTCTGCCATCCCTCAACAGGGAGACTGCTCGCGCCCCAACCGGCAGGCAGTAGGTATGTTTGCTGGCTCAACTCGCACTCCCCAGATGCCCACAATAGGCCCACAACAGTGTCGCTCAGGCGCTTGTAAATTTATACAACAATTGCTTGACTTGGGGAAGTGGGCTTTTGTAGCATTTGTTACAGAAAATATTTTTGTTTAGCCCACTCGCTAAGACTGTTTTGCGGAAAAGCCGGTCGGAAAGCCTTAGCCGTGAGCTGCGTAAGTGGAGGAAAAACCATGAAACTCGA	JAHHHT010000023.1	MBW4496007.1	2839661	Oscillatoria princeps RMCB-10	+	87003	87313	186	212	CTTTTGTAGCATTTGTTACAGAAAATA	+	2,87E-10	NA	NA	NA	NA	NA
	JAHHHM010000017.1_MBW4681815.1_393478	ATGATTTTTTGTTCGCATCGATTCGAGCAAGATTTGTGAGCGCCGGCCTGTGGATGATCGCCTCAAACCCAGTGCAGGCAATGATTGCAGCGATGCTGATGCAGAATAAGTTCGGGCAATGTCCACACGAGCAGCACTGATGCGGTTGTAAAGTTCTAAGACAATTGGTTGCCAGGTATCAAATATTTTCTGTATCCTTTGTTACAGAACGCAATTGATTTTAGCCCACTGCTAAGCCGGCTTAGCATCGTAGCCGGTCGGGAAGCCTTAGCGGTGTGCTGTTAACCAGAGGAGGAATTTATGAAACTCGA	JAHHHM010000017.1	MBW4681815.1	2839660	Microcoleus vaginatus WJT46-NPBG5	-	32338	32648	184	210	GTTCTGTAACAAAGGATACAGAAAATA	-	1,35E-10	NA	NA	NA	NA	NA
	JAAUTN010000057.1_NJL37119.1_393979	CCAACTGATAAAGGCATGGGTTCTATTTCCTGCTATTGCATTGTTCGTTACAGATTGTAACTGCAATCCTGGCGTTGCGATCGCCCCTCCTACGTAAAGATGTGCGACAACCGCTTGATATCAGCAGCCAATCTTCTGTATTTTTGTAGTATCTGATACAGAATTATTTCTATTCATAGGTTGCTTGCCACGACTCAGTTTTTAAGAAGTTCTAAAAATGACTGGCAAGCTAGCTTTGAAGCGACAGGTTGCTCATTTCTCCTGATCGAGAGACATGATATGCAGTTAGACTTTTGCCCCATAAAATATGA	JAAUTN010000057.1	NJL37119.1	2720459	Leptolyngbyaceae cyanobacterium SM1_4_3	+	2004	2314	141	167	TTTTTGTAGTATCTGATACAGAATTAT	+	5,79E-10	NA	NA	NA	NA	NA
	JAHHIL010000017.1_MBW4488940.1_394070	CTTCTAGTTTCTAGGTTCAGTTCCAGATTGTAACTTACCGGGCTTTTTACAGCGCTAGCAGGATTGATTCCCGAAGGGGGCGATCGCTACTCTCCCTTAAGGTTGAGCGGCAAAACGTAAAGTTATACTTCAGACACTTGCTCTTGCACTTCGGCATTCTGTAGTCTTTGTTACAGAAATATTTTTTAGTTCTTACCAGCAGAGCCGCTTAATCAGTAGCAATCTGCCAGTTGATTGAGTAGCACCTACTCAATCTCTGACTGAGACCCAGGTTAAAAATCAAATTAAGGAAACTGACTTATGAAAGTTCA	JAHHIL010000017.1	MBW4488940.1	1382647	Trichocoleus desertorum ATA4-8-CV12	-	66444	66754	156	182	ATTCTGTAGTCTTTGTTACAGAAATAT	+	7,28E-12	NA	NA	NA	NA	NA
	JAAUST010000014.1_NJN56445.1_394118	TTTGAGTCCTTTTCGCCCCCTAAATCCCCCAATTCTGGGGGACTTTGAGCCGTTTAGAGCGCTCTACGGAAACGGTTCGAGGCTCGGAAGTCCCCCAAACTTGGGGGGTTGGGGGGCACAATGCAGGATGTTGAGCTTGATACAGGAGATGTGTGTACACGGTAGCCTTTTTCAAGGGGGCTGGGGAGGATCAAGGTTTTAGGTTTCAAATGCCTAAGTCCTGCAACATTGAGAATCGCTAACAGGCAGGATAACCTTGGGAACCCAAGGTTGCTTACTCCTTAAATTGAGAGACAGGATATGCAGCTAGA	JAAUST010000014.1	NJN56445.1	2720453	Leptolyngbyaceae cyanobacterium SL_5_9	-	14696	15006	NA	NA	NA	NA	NA	NA	NA	NA	NA	NA
	PJIZ01000001.1_MCF4965661.1_394210	CATCAGCAAAAATCTATTCAATAGTCAAAAATCAATGAATATTAGAGGAAATCATAGATAAAGGCAGGGGATTGGGGATTGCGGATTGGAGTTACAAAACTTTAACTAAACCGCAAAGATCCTCGACTGTAGGCAACAGTCGGGGATCTTTGCATGAGGATTTGTAAATTTATTGGCGAAAATTAACTATAAAATCTATTTTTTGTAAAACTGAATACAGAAGTAATTTGATTTATACCCTGTATGTACTTGGTGGAGTCAATAGCTTGATAAATGACTTTTGTGAGAGGGCTAGAAACGATGCTAGTTAC	PJIZ01000001.1	MCF4965661.1	2055159	Nostoc sp. CMAA1605	-	82834	83144	200	226	TTTTTGTAAAACTGAATACAGAAGTAA	+	1,52E-09	NA	NA	NA	NA	NA
	JACJPJ010000035.1_MBD2055043.1_394443	ATTTTGGTGTGGCGATCGCCCCTCTTGCGTAAAGATGTGCGACAACTGCTTGATATCAGCAGCCAATATTCTGTATTTTTGTAGTAACTGATACAGAATATTTTCTGTTTATATCAACTTAGCCACAGTTCTATTTCCGAAACGATTTTGAGGAATTGCTGATGGCGAGATGACTTTGAAGCACAAGGTCGCTTATTTTTCCTGATTGGCTTATTTTTCCTGATTGAGAGACATGATATGAAGTTAGACTTTTGCCCAGTAGAATACGACACCCAGTCCCGCTGGTGTAATCTTCCCAAAATTGCCTGCGG	JACJPJ010000035.1	MBD2055043.1	2692845	Oculatella sp. FACHB-28	+	170505	170815	76	102	TTTTTGTAGTAACTGATACAGAATATT	+	4,43E-09	NA	NA	NA	NA	NA
	JAHHGY010000006.1_MBW4663024.1_394593	ACATAGCCTAATTCGGCGGGCATCGGGTAAGGTGACAAATCTAAATATTTGTGCCAACTACCGTCGATTACATTAGCTAATTGGCAAATTAAAGGATGTTGTTGCGATCGCAAAGAAGTTTTTGATGACATATTTGTTTTTTCCAATTGCGGCAATAAGTAAAGTTGTTCAACACTTATGGTCTTAAAGCTTTTAATATGTGTAACATAGAATACAGAAATTACAAGTTAGATATGTATGAAAACAACGATGTCAGTAAATTACTATCAGCCAAACTTTTGTATTTTACCTGTGGGCCAAATCGACTGGCT	JAHHGY010000006.1	MBW4663024.1	2499659	Chroococcus sp. CMT-3BRIN-NPC107	-	3202	3512	194	220	TTTCTGTATTCTATGTTACACATATTA	-	3,23E-08	NA	NA	NA	NA	NA
	JAIUYC010000076.1_MCA1991211.1_394688	TGAACGTAAAGTTATTAAACATTTGCTTGCAGAGAAAATCTGCATTTTGTAGCATTAGATACAGAAAATTGAAATTTTATACACTTGCCTCAAGGCATTGGCAAGACCTAGTGGTCTGTCAAGCAATTTTTGATAGGTTCGTAGTAGGCGCTTTAGCGCTAATCAAAAATAGTGCGATGAATCACTAGTTTGATGGAGCTATCGGCCTGATGCCTTACTAGCGTAACCCTGGACTATGCCTGATACGCTAACGTGACTAAAGCTTTTGCCTGAGCAGTGGTTGTGTAAGGAAAGACGCTCATGAAACTTGA	JAIUYC010000076.1	MCA1991211.1	2876727	Coleofasciculus sp. S288	+	1586	1896	44	70	ATTTTGTAGCATTAGATACAGAAAATT	+	2,76E-12	NA	NA	NA	NA	NA
	JACVRQ010001033.1_MBD0347445.1_394698	AGCTTGATCCCGGACTCCTATTTTCTGAGAGCTATTGGTTTTGTAAAGTTATTAAACTTTTGCTTGTCTGAATAAAAATAATTTCTGTATCATTAAATACAGAAATTTTGAATAGTATTCTATTTTGAAGTCACTGATATTAGCCAAGCCTCTGCGAAAGCAGTAAAACAGCAATAAGCCTAACCAGGGACTTGGCTAACCAACTTTCAATTTCAAGGGTTGGCTTGAACAGTAGATAGTTAAGGAAAGAAGCTGATGAAACTTGATTCCCGTAAAGCAGGCAGTAGTTCACTGCTAGACATGCATCCTCT	JACVRQ010001033.1	MBD0347445.1	2768886	Coleofasciculus sp. Co-bin14	+	717	1027	82	108	TTTCTGTATCATTAAATACAGAAATTT	+	3,27E-11	NA	NA	NA	NA	NA
	DLUV01000281.1_HAA28848.1_394701	AAGCAACATAGCAGTTTTCAATTTTAGGAATTACGCAAATTTCCTGGTGAATCGCCATATGTAAGGGTGANNCCTACTATATGTGGTGTCCATGCGTAAGTCCTGAATTTCTCAGGTACAGGGTAGGGGCTAAGGCATTGCCGTGCCCTTACAATCCCTGTATTTATGTGCTTTCAAACTGAAGCTTTGCCTGAACAGTGGATAGCTTAAGGAAACAAGCCCATGAAACTTGATTTGCGTAAACCAGCAGTTAGCCAACCACTGCATCTACATCCTCTGAATTGGTCTAGCCAACCTGATTTGAGTACGAA	DLUV01000281.1	HAA28848.1	2055771	Cyanobacteria bacterium UBA8553	+	519	829	NA	NA	NA	NA	NA	NA	NA	NA	NA	NA
	JACJPD010000025.1_MBD2014840.1_394902	GATTAATCTTTAGAGGCCGATTGACGCGATCAATTATGACCCTGACCCATCGCATTTATACAATACCAGCCCCAACTTCTGTAAAGTTATTAAACATTTTCTTGCCCCACAAAAGTAAATTTTGTAGTGTTAGATACAGAAATAATATTATCTCTTCTTTTTTTACAGGGCACTTGCCTTAGCCCAGCAAGACGTGACAGCCAGATTGCCCTAGACTTTGTCTCCTCGCTGGCTCGCTGACGTTGCGCTCACGGACAAAGCTGCCCGCCCTAGCAGAAGATAATTTAAGGAAAAAAAATGATGAAGCTCGA	JACJPD010000025.1	MBD2014840.1	2692823	Microcoleus sp. FACHB-53	+	213001	213311	119	145	ATTTTGTAGTGTTAGATACAGAAATAA	+	1,79E-12	NA	NA	NA	NA	NA
	JAHHHJ010000006.1_MBW4648549.1_395152	GCTCTGAGATACTGCGGTGAGGCGATCGCTACAAAGCTGCCCTATTCCTCTACGGTGGAATAGGAATATGACTAAAAAGTGACACTTTGGTCTGACGCTCTCGAACTATTCCCTCGCTCCACTACCCACGAAAATACGTTGCAAACAAAGTGCGACAGGGGGAATACATGAAGTTATTAGACATTTACTTGCCTAAACAATCAATCTTTTTGTAACTTTGAATACAGAAATATTTTTAAACGTTCATTTATTGGGCTTCAGCCTAAGCAAAGGACGGATACGGATCAAGGAGATTGGTTAATGAAATTAGA	JAHHHJ010000006.1	MBW4648549.1	1446484	Kastovskya adunca ATA6-11-RM4	+	144960	145270	207	233	TTTTTGTAACTTTGAATACAGAAATAT	+	2,79E-11	NA	NA	NA	NA	NA
	DMEQ01000549.1_HAG83531.1_395256	AGTTGCGTCTTAGCGGTCATAACAATCTCAATCGCTACAATCTCAGACATAATTATCCTTTTCAGGTCTGTCAGTAACTTTACTACAACCATATTACACTATTTGAGTTTTGGATTTCTGTAAAGTTATTCAACATTTGCTTGTGAGGATCGAAGCAAATCTGTAGCATTAGTTACAGAAAATAATTTGATAAGTCTGTTCGTTCGGGCATAGGTCGCAAAATAGGAGAGCTACAGAAGAGCGATCGCTCCCTGGTTGAAGCTTACGCCTGAGCAGTTGTAGCTTAAGGACATCAGCCTCATGAAACTTGA	DMEQ01000549.1	HAG83531.1	2055765	Cyanobacteria bacterium UBA12227	-	9158	9468	158	184	AATCTGTAGCATTAGTTACAGAAAATA	+	5,91E-11	NA	NA	NA	NA	NA
	DNZA01000212.1_HBL11249.1_395259	AGTTGCGTCTTAGCGGTCATAACAATCTCAATCGCTACAATCTCAGACATAATCATCCTTTTCAGGTCTGTCAGTAACTTTACTACAACCATATTACACTATTTGAGTTTTGGATTTCTGTAAAGTTATTCAACATTTGCTTGTGAAAATTTGAGCAAATCTGTAGCATTAGTTACAGAAAATAATTGGATAATTCTGTTTGTTCAGGCATATGCCGCAGAAGAGGAGAGCCACAGAAGAGCGATCGCTCCCTGGTTGAAGCTTACGCCTGAGCAGTTGTAGCTTAAGGACATCAGCCTCATGAAACTTGA	DNZA01000212.1	HBL11249.1	2055781	Cyanobacteria bacterium UBA11162	-	1683	1993	158	184	AATCTGTAGCATTAGTTACAGAAAATA	+	5,91E-11	NA	NA	NA	NA	NA
	DNGG01000033.1_HAX74584.1_395277	AACCTGGCTGAAGTAATGCAGTGCTAAATTGCATCGAAAGATGCTTTTAATCTATAGATATAACTGTTAATCTACCCTAGTTACCAGTCGCTTATTCGAGTGACACCCCTTTGTGGTAGCTCATTTGAGTGACCAATTGGCTCAAAACGTTAAGTTATAAAACATTTGCTTGCGCCTGAAACCAGATTTCTGTATTGTAAGATACAGAAAATTTTATAATTATACCCTGTACTGAGGCGGCGCGGATTGCAAGAAGATCGGTCAGCCTTAGGGGTGTGTGGCTCTCTGGGAGGAAAAAAGATGAAACTCGA	DNGG01000033.1	HAX74584.1	2055768	Cyanobacteria bacterium UBA11372	-	15791	16101	187	213	TTTCTGTATTGTAAGATACAGAAAATT	+	7,24E-10	NA	NA	NA	NA	NA
	JACJNW010000016.1_MBD1821711.1_395331	GCAGCACGTTTGGATCGTCGGTGCTATAGAGAATTTTGGCTTTGCCTTCGTAGAGTTTTTGACCAACAGTCATGGTGGATGGGCTGAATTTTAAGCTTCATCATTCTACCGCCCTCGTAGCAGGGTAATTAATTCAAGCGCTCAAACTCCAGTAGCTCCCAAATCGTTCTACTCGTTGCCTCACTGCAATGTAAATTTCTCATACAACCTCTCCGGCGAAGGATGAGAAACAGTATCATAAGCTACAAAATTATGTTGCGTCTGAGATTCGGCGCACTTTTCGCCTCAGAGAGCTGGATTATGTCACTTGA	JACJNW010000016.1	MBD1821711.1	2692767	Cyanobacteria bacterium FACHB-DQ100	+	40511	40821	228	254	AAACAGTATCATAAGCTACAAAATTAT	+	2,99E-07	NA	NA	NA	NA	NA
	JACJNX010000073.1_MBD1845783.1_395450	AAAACAACAAAACATTGGGAATAAAATTCTGGTCTTCGTTATCCACAGGAAAATCATCCGAATCCACTAATTCATCGGGGCTTGGCAATGCTGATGGTAGGTTAGACGGCAACATGGCTCTACTCTCCCAGTGAGTCACCTCTATTTTATGTTTATGAGAACACTTCAATCTCCATCTGGGAGCTGCAATGTAAATTTCTCATACAACCTCTCCAGCGAAGGATGAGAAACAGTATCATAAGCTACAGAATTATTTTGCGTCTAGGATTCGGCGCACTTTTCGCTTCAGAGAGCTGGATTATGTCACTTGA	JACJNX010000073.1	MBD1845783.1	2692766	Cyanobacteria bacterium FACHB-63	-	37174	37484	228	254	AAACAGTATCATAAGCTACAGAATTAT	+	3,23E-08	NA	NA	NA	NA	NA
	JAHHHX010000001.1_MBW4439879.1_395783	AAGTAGTTCAAAGGTCGAAACTTCCATAGTGCAAAACTCCAAATTGAATAGCTAACGTGAATCGTCGGAGAGGCTCTTAGCTCTGCTTGAGACTTTCTATTCAAATTGTGGAAAAATATTTCTGCTTTCACAGTGCCTAGTCGGGTACTGTTGCGTCACTTGCCGCCGGGTGTCTCCTGCAACGTAAATTTCTGCTACAAGCTCTTCCGCTGAGAGACAGAAACAGTATCATAAGCTACAGATTGTTCTATAACGGCTTCGATTTTGGGTCGTTGCTACTTCGCTTCGGAGGATTTGGTTATGTCACTTGA	JAHHHX010000001.1	MBW4439879.1	1601948	Plectolyngbya sp. WJT66-NPBG17	-	260886	261196	221	247	AAACAGTATCATAAGCTACAGATTGTT	+	6,78E-07	NA	NA	NA	NA	NA
	JAFLCJ010000006.1_MBN8561302.1_396912	GTATTTGTTTTACCCTAGCGGCAGCTTTAGTTCCAGGTTTCCAAGCACACGGACTGATTTCATTCCTCGTGGCTCCGGTGATTCTGTCATTGGCAAGTACCTTCTTGAATAAGTACTTTGCAGAACGCAACGCTGATCTGAAGCCAAACGTCTAGATGACTCGAATCTGATCAACCCCCAGTCGGTAGGCGCGACCTCTGGGGGTTTTCAGGTAACTTTCTAATACAGATCCTGCCCTGAAGGATAAAAAAATGTATTATAAGCTACAGATTTGACTCTTCGCTTCAGAGAAGTTTGCTTATGTCTCTTAA	JAFLCJ010000006.1	MBN8561302.1	2815653	Leptolyngbya sp. UWPOB_LEPTO1	-	263460	263770	249	275	AAAATGTATTATAAGCTACAGATTTGA	+	2,37E-07	NA	NA	NA	NA	NA
	JAAUOZ010000217.1_NJR52062.1_396939	AAATGGGAGAAGGGGAACCCATTTTTCTCCCCTCGCCCGCTCTGGGAAAGGGGTCGGGGGTGAGGGCTAATGGCAGGCATCTGACATTTAATTAAGTCTGTCTACTGAGTACTGGGGACGATGAGTTAAGTAAATTTCTGCTACAAATTAGCACTTAGACGGTCAAAAACAGTAGCATAAGTTACAGTTTAGAATCCCAAACTATCGATCGGTCTATTCAAGCACTTCATGACTTGATCATTGCCGAGAGTAGTGTCTGGAGGATTAATTTCCAGTCTTTTCGCTTCAAAGGATTGTGTTATGTCAACTGA	JAAUOZ010000217.1	NJR52062.1	2720410	Leptolyngbyaceae cyanobacterium CSU_1_3	-	8562	8872	167	193	AAACAGTAGCATAAGTTACAGTTTAGA	+	1,63E-06	NA	NA	NA	NA	NA
	JADEXW010000113.1_MBE9010335.1_396943	GAGTTTGATCAACAGACATAATGCGATCGCTCAATTGAGAATCTCATCATTGTAGCGGTCTGATGAATTATCCCAAAAGCCGATCGACCATTTCGCCAACGTTTTGATCGTTAACTGAGAATGCAGTTTCGATCTGATTGTCACTTTGTGAGATTGAAGCGATCGTGATTCATGGGTCGATCATTGTAGTCTGGCTCTTAATCTTCGGTGGACTCGTAAAGTTCTAATACAAAGATGGAAAAACTGAAAAGAGTATCATAAGCTACAAAATATTCCGGTTTCGCTTCAGAGGAATAGACTATGGCTCTTGA	JADEXW010000113.1	MBE9010335.1	2777976	Pseudanabaenaceae cyanobacterium LEGE 13415	+	2327	2637	NA	NA	NA	NA	NA	NA	NA	NA	NA	NA
	AP017308.1_BAU12461.1_399888	GCAGGAGTTAGCAAAAATGACAGGATGTATTGCGGTAGCTTGGGAAGGCGCGGGTGGCGCAAGAGCTTGTCAGTTTAATCAGAAAGCCTTTCTGGAGTTGCGTGGCATCACTGATACAGCAAACCACACGGCAGCAGATTTTGAAGTCAATTTAGCAACAGCGATGAACAATTTAGCTCGATTGATTGTGTCTTGGATTCGGTAAAGTTCTGCTACGAAGCCGCAAAATTTGCGAAAAGTATCATAAGCTACAAAATATCTTGATTGCGTTTGCAGTCCTCGCTACAAGAAGGTTTTGTTATGGCTCTTGA	AP017308.1	BAU12461.1	1752064	Leptolyngbya sp. NIES-3755	+	3079400	3079710	NA	NA	NA	NA	NA	NA	NA	NA	NA	NA
	DNGJ01000497.1_HAZ49265.1_403130	GCGCTTCGCTGTAAGAGTGTGTTTTCCATAGAGCGATCGCTTTCGCTCTAGCGAGGCATATTGCTCTAACTCCACTCCAGACCGTAGCTTAGTTGTAGCTTTGAATACATTAGTCTGTATAACTAAAGCATTCAAAGCCTCAGCTTACTCTCACAGTCGCGCTCTTAATTTTGTAAATTTATGAGACAATCCCCCACACTGACCCAAAAAATTCTGTATCGTAAACTACGGAATTAAAAATTTTTAGGGCTGTGCTGGCAACTCCAGCGCCACGAAAGTTCACTGCAAAGGAATTTCCTTATGAAACTGCA	DNGJ01000497.1	HAZ49265.1	2055770	Cyanobacteria bacterium UBA11371	-	10904	11214	208	234	ATTCCGTAGTTTACGATACAGAATTTT	-	2,51E-09	NA	NA	NA	NA	NA
	DNGG01000568.1_HAX79686.1_403147	TTCCTTGGTTGATGCCAATCTCAGCGGTGCTAACCTCACGAATGCCAAGCTGGAAGGTACGGATTTGACAGGTGCAAATCTGTGTGGGGCAACGATGCCAAACGGTTCGCGGGGCAATCAAGGATGCTAGTGCGATCGCCTGTTCAATCCTGAGAGCGAGCATCGTCTTTTTGTAAATTTATGAGACAATCATCCACACCGAGCTAAAAAATTCTGTATCGTAAAATACGGAATTAAAAATTTTTAGAGCGGTGTTGGCAACTCCTGCGCCGCGCAAGTTCGCTCCAAAGGATTGTGATTATGAAACTGCG	DNGG01000568.1	HAX79686.1	2055768	Cyanobacteria bacterium UBA11372	-	8478	8788	211	237	ATTCTGTATCGTAAAATACGGAATTAA	+	3,35E-09	NA	NA	NA	NA	NA
	DNOY01000585.1_HBE20908.1_403182	ATCCGGCTCCTGAGTTAGGATATACTATTCGTGACTATCTTTGACTATAAACTTAATGAAGTTTTACAATACATATATTGATAAATCTGAGTAAGCCGTTGATTAGCCGTTGCTACAGGAGTAGGGTGGGTTGGGACTACCATCCCTCTCTTCTGTAAAGTTATAATAAGAAACAGCATGTTTTTTCTGAAAAATCTGTAGTATAAGCTACATAATGATTTTGTGCCTGACAACTTTGCTCTGGATTGAAGGCTGCCACTTCAACTGGGTGTCGTTTTTTTTGCACTAAAGGATGTAGTTATGTCACTTCA	DNOY01000585.1	HBE20908.1	2055774	Cyanobacteria bacterium UBA11367	+	24525	24835	190	216	ATTATGTAGCTTATACTACAGATTTTT	-	2,21E-08	NA	NA	NA	NA	NA
	JAAUPF010000040.1_NJR22621.1_403218	GCGTTCATAAACAGTTGAGAGTTGAGAGTTGATAGTTGATATAGCGATCGTAAATCATTTGTAAATTTCTTACTCCCTCCTAGCCTTGAATATAGGCGAACAACCCGGTGTCTTTGGTTTTGATGCTTCCGGGGCTAGATCGAGCCAATTTTTTCTCTCGCCTGTAAAGTTTTGCTGCAGCAATGCACTTTTACAATCAGAATTCTGTATTATAAAGTACAGAATAAATTATATGCGCCTGCACGCTGCGTCGTGGAAACCCCGCCAGGAGTGCAGGTCTCGGCTCGAAAGGAGTTATTTATGAAACTGCA	JAAUPF010000040.1	NJR22621.1	2720414	Richelia sp. CSU_2_1	-	36538	36848	202	228	ATTCTGTATTATAAAGTACAGAATAAA	+	2,51E-09	NA	NA	NA	NA	NA
	PVWH01000395.1_PSB16034.1_403232	TAGAAGGAAGAGGGAAGAGGGAAGAAGGAATTAACAACATTCTAACCGTCGGGCGCGGTTGCTATAAATCAGATGCTTTTTGTTATGGTAGTCGATCGCTGCCGATCGCCCAAATAGCCGATCGACCTTTTCGACCTTTGAGCCACTTTTCCCCTCTCAATTATAAATTTTTGTAACGAAATACACATTGATCCAGATAATTCAGTAACATAGACTACATAATCAAAATTTATCTGCCACTCTAGGTTGTTAAAACCCCGCAAGGAGTGCAGACTCTTAGCTCGACAGACAGGAGTAATTATGCAACTGCA	PVWH01000395.1	PSB16034.1	2107705	filamentous cyanobacterium Phorm 46	+	2580	2890	200	226	ATTCAGTAACATAGACTACATAATCAA	+	1,49E-08	NA	NA	NA	NA	NA
	JAHWKX010000388.1_MBW3586144.1_403237	TACAAAGCGGTCTAGAGTTTTCCAGTGGGATTTTGCAGTTTGGTTCATGTGGGAATTTTTGAAATAAATCAGATGTTTTTTGCTATGGTAGGCGATTGTTAGCGAGCGCAACAATAGCCGATCTACCTTTTCAGCTTTGAGCCACTTTTTTCCTCTCGATTGTAAATTTTTGCTACAACCTTACACATTCGCCTAGATAATTCGGTAACATAGACTACATAATCAAAATTTATCTGCGCCTTCGCTCTGGGTTGTTTCAACCGCGCCCTGGTGCAGACTCTTAGCTAGACAGGAGTAGTTATGAAACTGCA	JAHWKX010000388.1	MBW3586144.1	2835650	Cyanobacteria bacterium 0813	-	907	1217	200	226	ATTCGGTAACATAGACTACATAATCAA	+	1,49E-08	NA	NA	NA	NA	NA
	JAEQCG010000005.1_MCC3404438.1_403397	CTCAGGGTCGGAGTCCGTCCAAGACTGAGGAATTAACAACCTCCTAGCGGTCGGGTGCGGTTGCTGTAAATTAGATGTTTTTCCGATCGTAATTGATAATTGTCGATCGCCCCCACAGTCGATCAGTTTTTTGTGCTTTGACCCGATTTTTCGATCTCGATTGTAAATTTTTGCTACAGTAGAGCACATTTGTCAGGAGAATTCCGTAGCATAGACTACATAATTAACTTTATCTGCGCCTTCGCCGGGGTTGTTAAAACCCAGCCAGAAGTGCAGGGTCTTAGCTCAACAGGAGTATTTATGCAACTGCA	JAEQCG010000005.1	MCC3404438.1	2798821	Microcoleus sp. PH2017_10_PVI_O_A	-	101759	102069	201	227	ATTCCGTAGCATAGACTACATAATTAA	+	2,28E-09	NA	NA	NA	NA	NA
	VRZD01000015.1_MBL1176192.1_403419	TGACTGTTGTAGTCGGAAGAAGGCATGTCTGCCCACTTTACTAGCCCAAAAAGATCCACAACTAATGGATTTGTTATCCAGGTTAAAACAGTGCCAGCGACGGATCGTTAAGAAGTAAGACGATCGCTCACGTTCATCCTCAGAGTTCTGTAGCATAAACTACAGAATTTATCTTGCGCCTGAACCACCACATCGAAGGACTCAATTTTGTTCGGGCGCATTTTTTTCGCTGTCCAGGATGAACTTATGACACTCCAGTCCTATACAAGTGCTAATCAGTCGCTACCATCACCTACCCATATCCGAACTTC	VRZD01000015.1	MBL1176192.1	2604139	Pantanalinema sp. GBBB05	+	7456	7766	145	171	GTTCTGTAGCATAAACTACAGAATTTA	+	2,87E-10	NA	NA	NA	NA	NA
	JACJNV010000232.1_MBD1813241.1_403549	TACAAAGCGGTCTAGAGTTTTCCAGTGGGATTTTGCAGTTTGGTTCATGTCGGAATTTTTTAAATAAATCAGATGTTGTTTGCTATGGTAGGCGATCGTTGCCGAGCGCAACAATAGCCGATCGACCTTTTCAGCTTTGAGCCAGTTTTTTCCTCTCGATTGTAAATTTTTGCTACAACCTTACACATTCGCCTAGATAATTCGGTAACATAGACTACAGAATCAAAGTTTATCTGCGCCTTCGCTTTGCGTTGTTTCAACCGCGCCCTGGTGCAGACTCTTAGCTCAAAAGGAGTAGTTATGCAACTGCA	JACJNV010000232.1	MBD1813241.1	2692829	Microcoleus sp. FACHB-DQ6	-	5206	5516	200	226	ATTCGGTAACATAGACTACAGAATCAA	+	1,52E-09	NA	NA	NA	NA	NA
	DNYC01000321.1_HBK98077.1_403574	GGGATGTTTTAGTTGCGTTCATATGGGAATTTTTGAAATAAATTATAGCGCTACCACTAGGACAACTATAGATGTTTTTTGCGATCGTAATTGATAATTGCCGATCGCCACAATAACTACTCACTCTTTTGTGCTTTGGGCCTGTTTTGGACTCTCGATTGTAAAGTTTTACTACAGCAATGCACTTTTGCCTGTAAAATTCTGTATCTTAAATTACAGAATACATTTTTCTGCGCCTTCGCCAGGGGTTGTGTCAACCCCGCCCTGGTGCAGAGTCTTAGCTCGATAATAGGAGTAGTTATGAAACTGCA	DNYC01000321.1	HBK98077.1	2055793	Microcoleaceae cyanobacterium UBA10368	-	10964	11274	196	222	ATTCTGTAATTTAAGATACAGAATTTT	-	3,80E-11	NA	NA	NA	NA	NA
	DMYK01000274.1_HAT13888.1_403586	CTGCCGATCGCCACAATAACTACTCACTCTTTTGTGCTTTGGGCCTGTTTTTTACTCAGTCCTGGATGCAGGAACTCTATTTGTAGGGTGCGCAATGCGCACCTTACACTATGGGTAGNNTAGTGTAAAGATTGAAAATTTGCGTCCAGGACTGTTACTCTCGATTGTAAAGTTTTACTACAGCAATGCACTTTTGCCTGTAGAATTCTGTATCATAAATTACACAATTTTTTCTGCGCCTGAGCCCTGCGTTGTTGCAAACCCGCCCTGGTGCAGAGTCTTAGCAGCTTAGGAGTAGTTATGAAACTGCA	DMYK01000274.1	HAT13888.1	2055792	Microcoleaceae cyanobacterium UBA11344	+	434	744	205	231	ATTCTGTATCATAAATTACACAATTTT	+	4,43E-09	NA	NA	NA	NA	NA
	JACJOL010000022.1_MBD1883213.1_403733	TACAAAGCGGTCTAGAGTTTTCCACTGGGATTTTGCAGTTTGGTTCATGTCGGAATTTTTGAAATAAATCAGATGTTGCTTGCTATGGTAGGCGATCGTTGCCGAGCGCAACAATCGCCGATCGACCTTTTCAGCTTTGAACCAGTTTTTTCCTCTCGATTGTAAATTTTTGCTACAACCCTACACATTCGCCTAGATAATTCGGTAACATACACTACAGAATCAAAGTTTATCTGCGCCTTCGCTCTGGGTTGTTTCAACCAGGCACTGGTGCAGGCTCTTAGCTCAAAAGGAGTAGTTATGCAACTGCA	JACJOL010000022.1	MBD1883213.1	2692828	Microcoleus sp. FACHB-84	+	170775	171085	200	226	ATTCGGTAACATACACTACAGAATCAA	+	1,26E-08	NA	NA	NA	NA	NA
	JACJNY010000011.1_MBD1826394.1_404021	TACAAAGCGGTCTAGAGTTTTCCACTGGGATTTTGCAGTTTGGTTCATGTCGGAATTTTTTAAATAAATCAGATGTTGCTTGCTATGGTAGGCGATCGTTGCCGAGCGCAACAATAGCCGATCGACCTTTTCAGCTTTGAACCAGTTTTTTCCTCTCGATTGTAAATTTTTGCTACAACCTTACACATTCGCCTAGATAATTCGGTAACATAGACTACAGAATCAAAGTTTATCTGCGCCTTCGCTCTGCGTTGTTTCAACCGCGCCCTGGTGCAGACTCTTAGCTCAAAAGGAGTAGTTATGCAACTGCA	JACJNY010000011.1	MBD1826394.1	2692824	Microcoleus sp. FACHB-61	-	101035	101345	200	226	ATTCGGTAACATAGACTACAGAATCAA	+	1,52E-09	NA	NA	NA	NA	NA
	CADCTZ010000303.1_CAA9330906.1_404035	CTACAAAGCGGTCTAGAGTTTTCCAGTGGGATTTCGCAGTTTGGTTCATGTGGGAATTTTTGAAATAAATCAGATGTTTTTTGCTATGGTAGGCGATTGTTAGCGAGCGCAACAATAGCCGAGCGACGTTTTCAGCTTTGAACCCGTTTTTTGCTCTCGATTGTAAATTTTTGCTACAACCTTACACATTCGCCTGGGAAATTCGGTAGCATAGACTACAGAATCAAGTTTATCTGCGCCTTCGCCCTGCGTTCTGGCAGCCCCGCCCTGGTGCAGACTCTTAGCTCAAAAGGAGTTGTTATGAAACTGCA	CADCTZ010000303.1	CAA9330906.1	259945	uncultured Microcoleus sp.	-	3079	3389	201	227	ATTCGGTAGCATAGACTACAGAATCAA	+	1,12E-09	NA	NA	NA	NA	NA
	JACVRF010000203.1_MBD0392938.1_404037	GTCTATAGTTTTCCACTGGGATTTTGGAGTTTGGTTCATGTCGGACTTTCAGATGTTTTTGGCTACAGGAGGCAACCGTTACCGAGCGCAACAATAGCCGAGCGACCTTTTCAGCTTTTTCCTGTCGATTGTAAATTTTTGCTACAACCTTACACATTCGCCTGGGAAATTCGGTAGCATACACTACATAATCAAAGTTTATCTGCGCCATCGCCCTGCCTTATGGCAGCCCCGCCCTGGTGCAGACTCTTAGCTCAAAAGGAGTTGTTATGAAACTGCA	JACVRF010000203.1	MBD0392938.1	2769068	Microcoleus sp. C1-bin4	+	1	280	169	195	ATTCGGTAGCATACACTACATAATCAA	+	6,62E-08	NA	NA	NA	NA	NA
	JACVSI010000289.1_MBD0307730.1_404045	GAGTTCATTTCTACAAACCGGTCTATAGTTTTCCACTGGGATTTTGGAGTTTGGTTCATGTCGGACTTTCAGATGTTTTTTGCTATAGGAGGCGATCGTTACCGAGCGCAACAATAGCCGATCGACCTTTTCAGCTTTGAACCCGTTTTTTCCTCTCGATTGTAAATTTTTGCTACAACCTTACACATTCGCCTGGGAAATTCGGTAGCATACACTACATAATCAAAGTTTATCTGCGCCATCGCCCTGCCTTATGGCAGCCCCGCCCTGGTACAGACTCTTAGCCCAAAAGGAGTTTTTATGAAACTGCA	JACVSI010000289.1	MBD0307730.1	2769071	Microcoleus sp. T1-bin1	-	1941	2251	200	226	ATTCGGTAGCATACACTACATAATCAA	+	6,62E-08	NA	NA	NA	NA	NA
	JAEQBY010000207.1_MCC3416091.1_404060	AATGATTCCAAACGCAGATTCCTCTGACGCAAGACGCCCGCATCTGTAATCCAATGGCACGGGGGCAAAAACAAATTGAACCAGGGGCAAATAGTCTCGCGCCGCCACAATTTGCTCAAAAAGCTACCCAAATAGTCAAGGATGGGTAGCTTTGTCCATAAATTAAGTTACAGTTTCAAACCCCGCAAGGCGTGCTGACTTTTAGCTCTACAGGAGTAGTTATGCAACTGCA	JAEQBY010000207.1	MCC3416091.1	2798813	Microcoleus sp. PH2017_02_FOX_O_A	-	6414	6724	NA	NA	NA	NA	NA	NA	NA	NA	NA	NA
	JACYLO010000059.1_MBF2048614.1_404072	AAATTCGATTGCATGTCCCTCATTAAAGTTCTGATAGGGCACAAATGATAGTTCCGGCAGAACGAACGTCTAACCAGCCAGATTTGATATATCTCCTGCCTCCTACCTCCTACCTCCCAAATGTAAACTTCTAAAACAAATCTCTGCCAAAATGGTGAGGCTACTCCGAAAAACCGTATCATAAACTACAGAATGTTTAAGGCTTTGAGCGGTTGCAGTTGGGTTGTGACCGGTTGAGGTCTTGTTTTGTCATTTGGTTTTAACCCCTCTTACCGTCGATTCGCTTTTTAGGAGCGTGTTATGCCCAATCC	JACYLO010000059.1	MBF2048614.1	2747798	Elainella sp. C42_A2020_010	+	20631	20941	171	197	AAACCGTATCATAAACTACAGAATGTT	+	2,37E-07	NA	NA	NA	NA	NA
	JAAUVD010000040.1_NJK66217.1_404218	TAACTAGCTCCTGAGATATGCCTGAAACAGGAATATACCGTCGCAATCGGTTAACCCAAGTCACAATACTTCGACACCCTTGAGGTCAAACTGGGTGGCAACCATCCGGGTTGACGAGTACGATTCAGATTTTTGAGCTTTGGGCTTATTTGTTACTTTCGTTGTAAAGTTTTACTACAAATATGCACTTTTGCCTTGAAAATTCTGTATCGTAAACTACAGAACCAATTTTTCTGCGCCTTCGCCAAGGGTTGTTGTAACCCCGCCCTGGTGCAGAGTCTTAGCTCGACAGGAGTAGTTATGAGACTGCA	JAAUVD010000040.1	NJK66217.1	2720482	Microcoleus sp. SU_5_3	+	17845	18155	199	225	GTTCTGTAGTTTACGATACAGAATTTT	-	3,05E-09	NA	NA	NA	NA	NA
	JAHHHL010000050.1_MBW4695245.1_404265	CGGTGAAGTTTGGAGCGGTATCACCCACAGATAAGGGCATAGGTTCACTTCCTTGCTTATACGGGATCATTACGGATTGTAATACCGATTCAGTGCTTTTGGTGAGTGTTGCACCGCACGTAACGTTCCAAAACAAACTCAGCACAAATGCCACAAAATTCTGTAGCATAAAATACGAAATTAACTTTTGCGCCTTAATTTCCCTGACCGTTGCCTGCGTTGTCCTTTACTGGGGTGTTCATCCAGGGACGATCGCTCAACAGCAGGACTTCCAATCTGAGCGCAATCAGCAGACGAGCAATGAAACTGGA	JAHHHL010000050.1	MBW4695245.1	2835090	Lyngbya sp. HA4199-MV5	-	33233	33543	155	181	ATTTCGTATTTTATGCTACAGAATTTT	-	2,28E-09	NA	NA	NA	NA	NA
	JAHHIE010000001.1_MBW4469160.1_404690	AAATTTGGAGCGGTATCACCCACAGATAAGGGCATAGGTTCACTTCCTTGCGTTACGGGATCATTACGGATTGTAATACCGATTGGGTGGCATTGGTGGGTGTTGGGCAGTACGTAACGTTCTAAAACAAACACAGCACAACTACCAGAAAGTTTTGTAGCATATAATACGAAATTAACGTTTGCGCCTTAATTTCTGGCTGGTTGCGTGTGTTGTTCTTTATTCGTGGTGCTTTTGTACCAAGAGAGCGATCGCCCCGCAACACGTCTTCTGAATCTGAGCGCAACAAGCAGACGAGCGATGAGACTAGA	JAHHIE010000001.1	MBW4469160.1	1382958	Stenomitos rutilans HA7619-LM2	-	456761	457071	152	178	GTTTTGTAGCATATAATACGAAATTAA	+	7,09E-08	NA	NA	NA	NA	NA
	JALQCR010000039.1_MCL1494436.1_404758	TTTTTGTATTTAAATGAGCGTACACTCAATTAAATACAGCTATAGGGCAAGATTCTAACCGCATTTTGTCACTTATTAAACCCGATTTTTTTATTAAAAGAATTGCTGGCAATTAATGCAATTTGTAAACGAAATTAAAATTTCAACTTTTAGTAGCATTTCTGTATCTTTATAATACTAAAAATTGTGTATATAATAGTTCCATGACATATTCTGTTCTTGTAATCTAAAATTAGCACTTAAGAAATTGCTTTACAAGTTGATAAATAAAGTTACTTGATAAATTGTAGAAATAAAGCTATGAAAACAAC	JALQCR010000039.1	MCL1494436.1	2938918	Pseudanabaena sp. Salubria-1	-	40116	40426	NA	NA	NA	NA	NA	NA	NA	NA	NA	NA
	JADBWZ010000493.1_MCA6519749.1_404782	ATATAGAAGTTTCTCTTTCAGAAATCTATAGACGCATTATCGGAATTAGCTAATCTGTAGCGACCTCATTTCAATACGTTCTACTCCCTTCCCAGTGAAAAATTAGACGCTGCGGCGCTTCGCGCCGCAACGTCTAATTCTTGGTTTTATATGGCTATTTCTTTGGTGGGAAGGGAGTAAGTGTCTTGGATACGCTCTGAAACTCTCTGCCACTGTGGATTTTCTACAAATTGACGACCACAGTCCCGACATTTATAATTTTGTTTCCCATGCCGAATACTACCGTTTTTAACCACTGATATGGACTGGCA	JADBWZ010000493.1	MCA6519749.1	2771257	Pseudanabaena sp. M110S1SP2A07QC	-	1500	1810	NA	NA	NA	NA	NA	NA	NA	NA	NA	NA
	JADBWH010000034.1_MCA6572923.1_404802	CTGTACTTCACCAGACTGGTAAAAGCTATATGTCAGGTTTTAATTTATAATAAAATTTCTGTATTTTTTAATACTAAAATTACTATATATACTTTTCTCATGACATAATTTAGAGGGCTAAATTCACTTTGGCTCTTAAAAAAATTATTTAAAAACAAGGTAGTCATGCAATGTAATTGTGTTGCGGGCGCGAAGGACTCGCAACACAATTACTAAAAAAAATTACTTTGCAGCACTACCAAAAACAAAATTTAAATAACTAATTTAGTAAACCTGCTACCAAATCGCAGAGAGAAAGCAATGACAAACAC	JADBWH010000034.1	MCA6572923.1	2771239	Pseudanabaena sp. M53BS1SP1A06MG	+	19025	19335	53	79	TTTTAGTATTAAAAAATACAGAAATTT	-	1,24E-09	NA	NA	NA	NA	NA
	DNLA01000003.1_HBC40355.1_404843	TGGTAAAAGCTATATGTCAGGTTTTAATTTATAATAAAATTTCTGTATTTTTTAATACTAAAATTACTATATATACTTTTCTCATGACATAATTTAGAGGGCTAAATTCACTTTGGCTCTTAAAAAATTATTTAAAAACAAGGCAGTCATGCAATGTAATTGTGTTGCGGGCGCGAAGGACTCGTACCACAATTACTAAAAAAATTACTTTGCAGCACTACCAAAAACAAAATTTAAATAACTAATTTAGTAAACCTGCTACCAAATCGCAGAGAGAAAGCAATGACAAACACGACACAGATGCGTACTTA	DNLA01000003.1	HBC40355.1	1153	Pseudanabaena sp.	+	31934	32244	37	63	TTTTAGTATTAAAAAATACAGAAATTT	-	1,24E-09	NA	NA	NA	NA	NA
	JADBWW010000007.1_MCA6501288.1_404857	ATGGCTATTTCTTTGGTGGGAAGGGAGTAAGTGTCTTGGATACGCTCTGAAACTCTCTGCCACTGTGGATTTTCTACAAATTGACGACCACAGTCCCGACATTTATAATTTTGTTTCCCATGCCGAATACTACCGTTTTTAACCACTGATATGGACTGGCAGGATGGACTTGACTCTGACATTGCTTTAATCTGTAACAACCATCTAGATATTTTCTTTCATCCTTTCCTTTTTAGGACTACCCCATCCAAAACCACTAGGAATATTCGGCAAAACTCTTCTCCTCAGTGCCTAATTCCCTTGCCTTCTAC	JADBWW010000007.1	MCA6501288.1	2771254	Pseudanabaena sp. M090S1SP2A07QC	-	8333	8643	NA	NA	NA	NA	NA	NA	NA	NA	NA	NA
	JAHHHK010000007.1_MBW4685399.1_405002	ATCCAAGTGCTGATGCCAAGCTGCCTCAATGCAATCAGCTAGCTGACGAATTAGGGGATGTTGTTGCTCACGCAGTGAGGGAATAGAAGTAAATGACATGTTCTACTGAGAAATGTTATCTAGTTGTCAGTCTACAGCCTGCCGTGCCACACCTGTTCTAGCTTGCAATATAAGCAAACACTTACACCCAGCCAACGTAAAGTTATAAAACATTGACTTTCCAAGAATATTATTTATTTTGTAGTCTAGGTTACAGAAATAATTTTTGATTAGTCCATTAGCTTAGACTAGTACACAGCTATGAAACTAGA	JAHHHK010000007.1	MBW4685399.1	2024215	Komarekiella atlantica HA4396-MV6	+	138661	138971	236	262	ATTTTGTAGTCTAGGTTACAGAAATAA	+	1,55E-13	83	123	ATAGAAGTAAATGACATGTTCTACTGAGAAATGTTATCTAG	+	9,28E-11
	JABXKG010000160.1_MBN3910357.1_405115	ATCCAGGTGCTGATGCCAAGCTGCCTCAATACAATCAGCTAGCTGACGAATTAGGGGATGTTGTTGCTCACGCAGCGAGGGCATAGAAGTAAATGACATAAGCTAGTTGGGAATGCGATCTAATGCCCAGTCTACAACCTGTCGTGCCACACCTGTTGTAGTCTGCAATATAAGCAAACACTTCCACCCAGCCAACGTAAAGTTATACGACAGATGCTTTTCACAAATATTATTTATTTTGTAGTCTAGGTTACAGAAATAATTTTACATTAGCCCATTTGTGAAGGCTAATAGAAAGCTATGAAACTAGA	JABXKG010000160.1	MBN3910357.1	2815388	Nostoc sp. NMS1	+	9034	9344	236	262	ATTTTGTAGTCTAGGTTACAGAAATAA	+	1,55E-13	83	123	ATAGAAGTAAATGACATAAGCTAGTTGGGAATGCGATCTAA	+	1,75E-13
	JAAHGJ010000473.1_NES83481.1_405143	GGTGAGTTCTTTGTGAGAAATGGGGGTCTCTCGATTACAGAACTTTACAAAGACTTGCAACTATTTGTAAAGTTCTGAGACAGTTTCTTGACGAGGGATTGAATTATTTTGTAACTTTAGATACAGTAACTAATTCAGATTAGTCGATTAGCTAAGAATTCCTGGCGATCGCACAGAAACAAATATCGTTTTTAATTTCAATTATCATTGTGCATTCTTCACTTCTGAATTTTCTTATGTTAAGAGAAGCTAATCTGAAAACCCCGTGCAACAATATTTGAAGCAGAGAAGGATAAGATAATGACCAAACT	JAAHGJ010000473.1	NES83481.1	2607823	Moorena sp. SIO2B7	+	4454	4764	106	132	ATTTTGTAACTTTAGATACAGTAACTA	+	1,38E-09	NA	NA	NA	NA	NA
	JAHHHA010000034.1_MBW4622787.1_405183	ACTCCAAGCCCAAGGCATCACTTTAATCGACAGTCCAGATGGTGTCACCCGCTGGCATCGCAACTAGCTTAAATTCTGGCAACAGGTCTTACTCCCCTTCTCCCAAGCTTGGGAGAAGGGGCTGGGGGATGAGGGCAATCATCGTCTTTGTAAAGTTATTAGACATTCTTCTTACCTCAATAGATTTTTTTGTATCATAGACTACAGAAAAACTATTTATTTTTATCCGTTATCGTCAGGCTGCTCTCAATTAAAACCATGCCCAGCTTTAATCGAAAACGGGTTATTGAGGAGAAAAATATGACAGTTCA	JAHHHA010000034.1	MBW4622787.1	1874554	Cyanosarcina radialis HA8281-LM2	-	40480	40790	187	213	TTTTTGTATCATAGACTACAGAAAAAC	+	7,24E-10	NA	NA	NA	NA	NA
	JACYLZ010000003.1_MBF1999107.1_405210	CAAGATCAAGCGTTAACGCCAAACTTTCAGGCAGAGGTAGCGGGTTTGGCTCATCCTGTCCTCGCTTTCTCACTGTAGCACTGACTGAGTGGGAGCTTGGGCCGATCCGGGCAGGCACCCCTTCAAGCGGCGTTTTCTGGATCGTCTAGATTGTCAATTAGCAACTCTACTGCTTCGCCAGAAAAGTAAACAAAGTAAACATAGTCAAACATTTTCCCAACATCCCTCGCTTCCCCAGAGATATTTTTGTAGCATTGACTACAGAACAGTTTTGAGAGCACCTGCTGAGGGATGGGCACTATGAAACGCTA	JACYLZ010000003.1	MBF1999107.1	2774348	Synechococcales cyanobacterium M58_A2018_015	+	11115	11425	244	270	TTTTTGTAGCATTGACTACAGAACAGT	+	9,81E-09	NA	NA	NA	NA	NA
	JACYLU010000014.1_MBF2073952.1_405260	CAATCTGCCCAAGATCAAGCGTTAACGCCAAACTTTCAGGCAGAGGTAGCGGGTTTGGCTCATCCTGTCCTCGCTTTCTCACTGTAGCACTGACTGAGTGGGAGCTTGGGCCGATCCGGGCAGGCACCCCTTCAAGCGGCGTCTTCTAGATCGTCTAGATCGTCAATTAGCAACTCTACTGCTTCGCCAGAAAAGTAAACATAGTCAAACATTTTCCCAACATCCCTCGCTTCCCCAGAGATATTTTTGTAGCATTGACTACAGAACAGTTTTAAGAGCACCTGCTGAGGGATGGGCACTATGAAACGCTA	JACYLU010000014.1	MBF2073952.1	2774344	Synechococcales cyanobacterium C42_A2020_086	+	42826	43136	244	270	TTTTTGTAGCATTGACTACAGAACAGT	+	9,81E-09	NA	NA	NA	NA	NA
	JAAUSF010000252.1_NJO44071.1_405352	CAATCAGAAGGGGGTTTGCAGTTGTTGCGATCGCAGTCATTGGAATCCTTCAAATCCTTTTAATAACGGGATAGAGCATCCTAGCTATTTCCCTCAATGTAGCACTGAGATGAGCAAGGCTTCATGTGTAAGGTGATGGGGTGATGGGTAAAAAGTAGAGGTACAGCATGCCGTGCCCTTGCTGCAATAAGAGAAATTCTTCCGAAAGGTGAATTTATAAGACATTTCTGAGTTTGCTAAATTTGATTTTGTAACAATGAATACAGAATTTTCTGGAGATAACCTCATAGGGAGCCGAATATGGGACGCTA	JAAUSF010000252.1	NJO44071.1	2720448	Cyanobacteria bacterium RU_5_0	-	495	805	246	272	ATTTTGTAACAATGAATACAGAATTTT	+	2,39E-11	NA	NA	NA	NA	NA
	JACYLO010000010.1_MBF2046136.1_405375	GTTACTAGTCGCTAATCCAACAATCCAGTCCTTATCTCTCACTCTAGCACTGGCACTAAAGGACGGCGCGCCAACGCCTAAGTCTGCCCAGAACGCTGTTCGTTCTGAGGTTGAACAGGATGAGCGTCTCACTCACGGTGTGAAACACGGTATGAAAAAGGACACAAGGCCCCAAATAACCCTAGGGTTAGGTGCAAGGTAAATTTATACGACAGTTTTTCCACTACCGGACCAGGCGAGAACGGAATTTTGTATCATCGAATACAGAAATCATTGGATTCCCCGCAGGGAGTTGGGGCGATGAAACGCTA	JACYLO010000010.1	MBF2046136.1	2747798	Elainella sp. C42_A2020_010	-	20695	21005	247	273	ATTTTGTATCATCGAATACAGAAATCA	+	2,87E-10	NA	NA	NA	NA	NA
	PVWD01000357.1_PSB06832.1_405417	AGAGGCGTTTCAACAGTTGATGCGATCGCAGTCATGGGAGTCCTTCGGTGTTTCGTGGAATAAGCAACTTTTCAGGAAATGAATGAATCGTTGCCCGGTTAACTTCAATGTAGCACTGGGAAAAATAAAACGCTGGAATGCTTGTGGGGTAGGGAATTTGGGAGTAGGGAGTGGAGAGTGGGGAGTGCGGCAAATCCTTGTACTACAGCGATTTTCGTTGAAAGACTGCTGCATTTCAAAACTGGAAGGAAGAAGTAAACTTATGCGAATTTCCGCTGTTACAGAGGATATTTTGTAACAATGAATACAGA	PVWD01000357.1	PSB06832.1	2107700	filamentous cyanobacterium CCP2	-	3656	3966	NA	NA	NA	NA	NA	NA	NA	NA	NA	NA
	PVWJ01000182.1_PSB00605.1_405421	AGATGTGTATA	PVWJ01000182.1	PSB00605.1	1296344	Merismopedia glauca CCAP 1448/3	+	1	11	NA	NA	NA	NA	NA	NA	NA	NA	NA	NA
	JACYMB010000298.1_MBF2079731.1_405440	GGCTTGGGGAGGCAGATGGATAAGTATTTATCGCTATGCATCTACTCCATTATGAACATATGAAACAATTTCTCATCTTCCTCCCAAAAATTTGTATCATAGGTTACAGAATTTCTACGGCAATCTTGCGCTAAGACCTATAGGGGCAAACCCCAGTAACAGGTTATTTCACGACAAAGGGGATAGGTTGAGCCTTCCCCATTCGTTGTCTTGGCGTGGTGGATTGGTTTTGTGCATGGGGAATAGCCACCCGATCCCGGCAGAAATTTACCGTCAGAGGATTTAGAGGACTTACTGGTTATGCCTATTAA	JACYMB010000298.1	MBF2079731.1	2774349	Synechococcales cyanobacterium T60_A2020_003	+	9023	9333	89	115	AATTTGTATCATAGGTTACAGAATTTC	+	4,10E-10	NA	NA	NA	NA	NA
	QBMS01000029.1_PZV26755.1_405459	GTAACTTTATTATAAGGAAATTTATCAAGAGACGAAGGAAGGGAATTGATTTCTGGATAGAACTTACGCAAAAAAAGCAAACTGTAAGGGTAATTTATGAATTGCTCCTGTGACGAAATTTTGTGTAAATCCTCCTGAAACCGCCCAGGCGATCGCCGATCATTAAGTTATAAAACGTTGACTTGACGATCCCACTCGATTTTATGTAGCATTTTATACAGAATGTGTGAATTGTCTTAACATTTCGGATCAAGTTAGTAACGCTCAAGAGAGTCATTCAGCAATCAAAAGAGGGGAAATATGCAAGCTTT	QBMS01000029.1	PZV26755.1	2164131	Snowella sp.	+	16406	16716	198	224	ATTCTGTATAAAATGCTACATAAAATC	-	1,61E-08	NA	NA	NA	NA	NA
	JAAHHJ010000054.1_NEO33653.1_405502	GCGATCGCTCCAGAGTTGCCCCCGGGCAAGTATAGTCTGGAAGTTGGTTGGAATTCTCCTAGTTTAGGGCAGGCTCTCAAAGTCATTGATGGAGCAGGGAATTTGCCAGAATTTCAGGCAGTAATTGGTGAGGTTGAGGTGTTAGATTGACAATCCCCATTACCCCTAGCGATTCAGTAGGTATTCCCTAAGCTTTTATTAAGAAATATAAAAATAAAGACTTGTGTATTCTTTGATACAGAAAGATTATTCTGGAGTATGTTGATAAAATAGGCGTTCAATCTAGAAAGGATAGCAGCTATGCAATTATT	JAAHHJ010000054.1	NEO33653.1	2607803	Symploca sp. SIO3C6	-	21485	21795	218	244	TTTCTGTATCAAAGAATACACAAGTCT	-	9,28E-08	NA	NA	NA	NA	NA
	CP000951.1_ACB00085.1_407576	ATTAAGATCTAAAATAGATCGACCCACTTAAGGGGGACTCCCCAAGGCAGTGCCTAAATGGCATTCTGCTTGGGCTTAAGGGGTTATTACTCTGTGTAGAAAACTAAAGTTTCAAAAAATTTAATTATCCCTATCCAATTTCATCCTAACATCTAACCCCCCCCTCCATTCAAGGGGGAATTTCCAGGGTAAGGTCTTTTGAGGGGCTAATGAAACTCATTTATGCCCACAATGATCACCCTTGTTCCTAGGACAAATATCGTTCGTTTGTACCTAATCATGGGGGTAAATCAATAGATTTTGGCGCGGTT	CP000951.1	ACB00085.1	32049	Picosynechococcus sp. PCC 7002	+	2177515	2177825	NA	NA	NA	NA	NA	NA	NA	NA	NA	NA
	VLTG01000025.1_MBV5260032.1_408335	GTCGAGTCTCGTGGGCTCGGAGATGTGTATAAGAGACAGCTTCATGACAGCAATGGCAGATAAAGTTTGATTCTTTTGCCTGTCATCGACAGAGGGAGCAAGGGTTTTTCTCAGGGCGACTCAATGCCAATGGCCTTATTTCCATAGGATTCTTGCCTTCCGTAAACTTCTGTGGCAAACGCCGATTAACAAAATTTTTTCTGTATTATTGAATACAAATAGTGACATGAATTGGTGACGCTTACCCTGCGGGCACCATCGTGATCGGCAAAATTTTTGAGGCAATGTCCATGCAATCCAC	VLTG01000025.1	MBV5260032.1	2025807	Synechococcus moorigangaii CMS01	+	1	301	195	221	TATTTGTATTCAATAATACAGAAAAAA	-	4,04E-09	NA	NA	NA	NA	NA
	JAAUPR010000083.1_NJN74173.1_408404	TTCCGGTAAATTGATATCCAGACCCGCCGAAGGTACTAAAAATAAAGTCGAAAGAATAAAGAATGCCAAAATCGAAAAAATCACATCGATCATCGGCACTAGGTTAATACTTAACGGGCGATCGCCTTCATCCGGTAATTGCATCTATCGCTCCTAACAATGGGATGAAGATCACTGTACGCGGAAAAAGCCTTTCCGTAAATTTATGTAAGAGAACCCTAATCCAGTTCAGATATTTTGTATCCTGAGATACAGATTATGTTTTGTGATGCAAGAACGACCCATTTCAGGAGAAAGCCGATGAAAGCCAC	JAAUPR010000083.1	NJN74173.1	2720421	Limnothrix sp. RL_2_0	-	3193	3503	235	261	ATTTTGTATCCTGAGATACAGATTATG	+	3,48E-08	NA	NA	NA	NA	NA
	JAAUPO010000061.1_NJN75433.1_408419	AATTACACCATGGGGATCACATCCTAGCCATAGCAATTTCACAACTTATGGCTGCCAAGTAAAGGGGATAGGCCTGAATTTATCAGGATTTGCTCCATAAATTAGCAGCTTAACTAGATTCATTCCCTATATCTAGACCAGGATGACGCTTGTGCAGGGGTTGCCTAGACCTAAAATCAATCTTTAAGGTGCTGTTGGAATTTACTTTTGAGCATTTTTGAGCATTTTTAGGTACTTTCGGGACACTTATTTTGAAAATAATTTAGCAAGCAATAAGTATCGATAGGAGTAAACAAGACCATGGTTAATTC	JAAUPO010000061.1	NJN75433.1	2720420	Synechococcaceae cyanobacterium RL_1_2	-	584	894	NA	NA	NA	NA	NA	NA	NA	NA	NA	NA
	NZ_JACJOQ010000652.1_WP_190430724.1_409443	TCCGTGAACGGAGAGGGGAGAATATTGAACCCCTCTGGGTGAAGGTCGAGGGGCGGGGGTGGGGTTAAACTTTACTGCCTCCAATAGAGAATTGCTATTCGCTGGATCTTGCATCCCTCTTAGGTTTCGTCTTATCAAACATAAAGTTTTACGACAGGTAGTTGATTTGATCGGTAAAAATTCCGTAGCATTTGTTACAGAAATGTTTTGAAAATAGCTTATCAGTGGAGGCTCTTAACTGCGACGGAGAGCAGTCAGCCAACTCTGAGTGCTGTTATCGCTATTGGAGGGGAAACAGATATGACATTGAA	NZ_JACJOQ010000652.1	WP_190430724.1	2692789	Coleofasciculus sp. FACHB-712	+	4643	4953	180	206	ATTCCGTAGCATTTGTTACAGAAATGT	+	2,25E-10	NA	NA	NA	NA	NA
	NZ_LMTZ01000001.1_WP_027846931.1_409589	CTAACATAATGACGCAATTACGTTAATTTTGCGTAAGTCCTAGTAATATTGGTTGGAAGTTAAATCATCTCATCACCTTATTCAGATGTTTATTTTCCAATTTCTGAAATTGGAAGATGGTATTCACGTGAATCGCTTCAAAAAAATTATATATTGGTTTAACTGTAAATTTTTAAGAAAAAATAGATTGTTATTCTATTATTTTTGTAGTATTAGATACAGAAATAGCTTGCTTCTTGCATTTATTTCATGGAGTAGGCTGCTTCAGTCAATATTGCTCTAGTGAGATGGAGGCAGATAATGCAACTTAA	NZ_LMTZ01000001.1	WP_027846931.1	371196	Mastigocoleus testarum BC008	+	195453	195763	202	228	TTTTTGTAGTATTAGATACAGAAATAG	+	5,11E-11	NA	NA	NA	NA	NA
	NZ_AP014815.1_WP_071827578.1_410555	AAAAATCGTCGGCAATCATCACAAGATAGCTTGAAATAAGTTCGACAGAACAAAGATAAAGACAAGAGACAAGTACAAGTGGAAAAAGAAAAAATATTTTAGTCAACTCATTATCTGCTAGATGTTAATGTGACAAATATCATTTATTGATAAATCAAATATTTAATGTTAATTTTTGATAACAATTCTCAGGAATCTATTTAAAATTTTGTATCATGATATACAGAAAACCTTTTATCTTTCATCAAAAAAGAGATTTAAGGTTTTTAAATATTAACTGAATATATGTGAGATAAATCTATGGTAACTCA	NZ_AP014815.1	WP_071827578.1	1615909	Geminocystis sp. NIES-3708	+	943923	944233	206	232	ATTTTGTATCATGATATACAGAAAACC	+	3,75E-08	NA	NA	NA	NA	NA
	NZ_MRCG01000019.1_WP_073610395.1_413282	GAGCGGCAGTAGGTTGGGGGCGTTCTGACTGCGATCGCGCCGGGTGGCGGGCAACTCCTAACTGCTCTAATTGTCCTTCCTCCAATCTCTAACAATATGGATCCCACCTCAGCTCACCGACGGGCAAAGCGGCGGCCATTAAGTCAGGGTTTGTGAACTTATCTGGTGAGATCGCTCTATTTCGCGGGAATTTTGTAAAAATGAATACAGAAATGCTTGGCTGACCTATTTCTTGTTCGCACAAACGTTCTTTGCGCCAAGACGGGTCTGTTGCCGCATTAACCCCTCGGAGACGACCTTATGATCCCGCA	NZ_MRCG01000019.1	WP_073610395.1	549789	Phormidium tenue NIES-30	+	32323	32633	190	216	ATTTTGTAAAAATGAATACAGAAATGC	+	1,75E-10	144	184	TCAGGGTTTGTGAACTTATCTGGTGAGATCGCTCTATTTCG	+	1,84E-10
	NZ_PVWM01000580.1_WP_106170039.1_413377	ATGACCAAATTCTGATGTGTTAGCAGAATCTACATGTGTTGTATCGCTTTCGTGGATGGATTTACGACCACAAACAACAGTATCGATTTTTACTGTCATTTCTTGTTTCTTGGGAGATCTATCTGTTTGGTCATCAAAAGTTGCACTTTTTGCTGGGCAATAAATTCAGCCATCGTTTGACTATCAGATTTTGGTCATACTCTTTCTATCTATAGCCGTATTAGAAATTTGAATAAGGTTAGTTACTAGAGATAAGCCAGCTTTTATTGTGTGTTGTTTACCAGGAAGGAAAACAAAACGATGAATCTCAA	NZ_PVWM01000580.1	WP_106170039.1	2107689	Chroococcidiopsis cubana CCALA 043	-	1677	1987	NA	NA	NA	NA	NA	NA	NA	NA	NA	NA
	NZ_BDUD01000001.1_WP_109010059.1_417440	ATCCAGGTGCTGATGCCAAGCTGCCTCAATACAGTCAGCTAGCTGACGAATTAGGGGATGTTGTTGCTCACGCAGCGAGGGTATAGAAGTAAATGACATATTCTAGTTGGCAATGCGATCTAGTGGCCAGTCTACAACCTGTTGTGCCATAGCTGTTGTGGTCTGCAATATAAGCAAACACTTGCACCCAGCCAACGTAAATTTATAAGACAGATGCTTTTCAGAAGTATTATTTATTTTGTAGTCTAGGTTACAGAATTAATTTTGGATTAGCCCATTCGGAAAGGCTAATAGAAAGCTATGAAACTAGA	NZ_BDUD01000001.1	WP_109010059.1	2005467	Nostoc commune NIES-4072	-	4577838	4578148	236	262	ATTTTGTAGTCTAGGTTACAGAATTAA	+	1,79E-12	83	123	ATAGAAGTAAATGACATATTCTAGTTGGCAATGCGATCTAG	+	5,03E-15
	NZ_BJCD01000045.1_WP_026788210.1_420002	GATTTAAAGTTCAACCTTATTGATTCCATCGCCACTAAATCCTTGGGTGATTAGTGGTGGTGGTGATTTTTTTAGAGTTTTTATCAAAAATCGGAGTAAGAAGACCCGCACTAACGCTTCGCTGATTGTGTCGGGAGGGTGTCAACTTTTATTCCTGACCTGGAATCCCAACGTTAAGTTCTGCAACAGGAGCTTGGATTATATCGATAATTATGTAACTCTGAATACAGAAATAATTTTATTTTTCAGGTTCAGACCCCTAGAACTTGAATATTAACGGTTGACAAGGGACAAAAAATTATGAAACTTAA	NZ_BJCD01000045.1	WP_026788210.1	282420	Planktothrix agardhii CCAP 1459/11A	-	89146	89456	210	236	ATTATGTAACTCTGAATACAGAAATAA	+	5,17E-10	NA	NA	NA	NA	NA
	NZ_JACJOI010000036.1_WP_190414823.1_420010	TCCGTGAACGGAGAGGGGAGAATATTGAACCCCTCTGGGTGAAGGTCGAGGGGCGGGGGTGGGGTTAAACTTTACTGCCTCCAATAGAGAATTGCTATTCGCTGGATCTTGCATCCCTCTTAGGTTTCGTCTTATCAAACATAAAGTTTTACGACAGGTAGTTGATTTGATCGGCAAAAATTCCGTAGCATTTGTTACAGAAATGTTTTGAAAATAGCTTATCAGTGGAGGCTCTTAACTGCGACGGAGAGCAGTCAGCCAACTCTGAGTGCTGTTATCGCTATTGGAGGGGAAACAGATATGACATTGAA	NZ_JACJOI010000036.1	WP_190414823.1	2692784	Coleofasciculus sp. FACHB-125	-	339	649	180	206	ATTCCGTAGCATTTGTTACAGAAATGT	+	2,25E-10	NA	NA	NA	NA	NA
	NZ_LATL02000326.1_WP_046280467.1_420261	AAGTACAGTAGAGACTAAAAAAACCCGGTAACTTCTGCGAAACCGGGTTTTTGGCGTGGTACCTAACACGCTCGCACACCGCTATATATCAATTTTCTGTGGGACATGATCAATCTATTGAGAACCCGCCCCTACAGACCTGACCTCACGACTTCAATGATGAAGTTGTGCAACGATTACTTGAGATAAAGTCAGGATTCTGTAACTATAGATACAGAAAATAAAATTTTGGTCAGATTTTTAGAGAAAACTTGTGGTGAGAGCAAGGTCTCTGAGAACAGACTAGACGAGGAAAACACGATGTCACTTGA	NZ_LATL02000326.1	WP_046280467.1	1637645	Limnoraphis robusta CS-951	-	7500	7810	197	223	ATTCTGTAACTATAGATACAGAAAATA	+	2,79E-11	NA	NA	NA	NA	NA
	NZ_JACJOW010000030.1_WP_190433965.1_420281	CCCCGCGAACGGGGCGGGGAGAATATTGAACCCCTCTGGGTGAAGGTCGAGGGGCGGGGTGGGGTTAAATTTTACTGCCTCCAATAGAGAATTGCTATTCGCTGGATCTTGCATCCCTCTTAGGTTTCGTCTTATCAAACATAAAGTTTTACGACAGGTAGTTGATTTGATCGGCAAAAATTCCGTAGCATTTGTTACAGAAATGTTTTGAAAATAGCTTATCAGTGGAGGCTCTTAACTGCGACGGAGAGCAGTCAGCCAACTCTGAGTGCTGTTATTGCTATTGGAGGGGAAACAGATATGACATTGAA	NZ_JACJOW010000030.1	WP_190433965.1	2692788	Coleofasciculus sp. FACHB-64	-	19761	20071	180	206	ATTCCGTAGCATTTGTTACAGAAATGT	+	2,25E-10	NA	NA	NA	NA	NA
	NZ_JACJOZ010000103.1_WP_190454475.1_420525	TACATTCCTTGCTGATACAGGATCATTTTGGATTGTAGTACCGATCGTGCTGCTTTGGTGCGTACCAGGTGGCATATAACGTTCTAAAACAAAATCACCACAGCTTGCAAAAAATTCTGTAGCATAAGATACGGATTCAATTTTCTGCGCCTTGATTCCGCCGCAAAGGGGTTATTTAGAGCTAGCACTAATAGCGGTTGAAGCAGTATGGCTACTGTGATCGTGCTTTTTGGCACTAGCAATGTCTGAGTGCCTCTGAATTCAGCCTCCTCACTCTGGCGCAGATGCTAACGAAGAACCATGAGACTTGA	NZ_JACJOZ010000103.1	WP_190454475.1	2692850	Phormidium sp. FACHB-592	+	272910	273220	114	140	ATTCTGTAGCATAAGATACGGATTCAA	+	8,27E-09	NA	NA	NA	NA	NA
	NZ_JACJPI010000081.1_WP_190512364.1_421048	TACATTCCTTGCTGATACAGGATCATTTTGGATTGTAGTACCGATCGTGCTGCTTTGGTGCGTACCAGGTGGCATATAACGTTCTAAAACAAAATCACCACAGCTTGCGAAAAATTCTGTAGCATAAGATACGGATTCAATTTTCTGCGCCTTGATTCCGCCGCAAAGGGGTTGTTTAGCGCTAGCACTGATAGTGGTTGAAGCAATATGGCTACTGCGATCGTGTTTTTTGGCACTAGCAATGTCTGAGTGCCTCTGAATTCAGCCTCCTCACTCTGGCGCAGATGCCAACGAAGAACCATGAGACTTGA	NZ_JACJPI010000081.1	WP_190512364.1	2692807	Leptolyngbya sp. FACHB-321	-	270280	270590	114	140	ATTCTGTAGCATAAGATACGGATTCAA	+	8,27E-09	NA	NA	NA	NA	NA
	NZ_JACJPQ010000012.1_WP_190520676.1_421474	GTTTCAGGGAATTTGAATAGGGTGCTGATTGTGGCCGTTTGGTAGAAATACTGCCACGCTCTTTTCAGCTACTTGCGGTGAGCCAATCGCTCAGCGCTGCGGATCCACTTTCTCATAGATAGGCCAACCAGCGGCTGTTAAGTCAGGGTTTGTGAATTTATCTCCCACGGTTGTTCCATTTTCTCGGGCGTTTTGTAAAAATGACTACAGAAATGCCTGACTGACTGCTTCTTGTTCGCCCAAGCTTCCTTCGACTCAAGATCGGTCTGTCGCCCGCATTAACTCCTCAGAGGCGACCTCATGATTCCACA	NZ_JACJPQ010000012.1	WP_190520676.1	2692831	Nodosilinea sp. FACHB-13	-	355811	356121	190	216	GTTTTGTAAAAATGACTACAGAAATGC	+	3,35E-09	143	183	TCAGGGTTTGTGAATTTATCTCCCACGGTTGTTCCATTTTC	+	1,84E-10
	NZ_JACJSC010000024.1_WP_190522080.1_421588	AGCAAAAGAACTGTCCCAAATTGTTTAGTTTATAAAGTTCTTTTAGTCTAGCTGTCTAGTGATACATCCTTCTTTGATATGGGGGAGAGTGGAGATCGCTCATGGGTTATCTTCCCCAAACTAACGAAGGGTAAACCATTATAAGAATTTATTCCTAACGCAGTATTCAAACGTTAAGTTCTGCAACAGTTTCTGTTGTTAAAATTGAAATTATGTAACTCTGGATACAGAAATAATTTAAGTTATCCAGTCGAGATAGCTAGAACTTCAGAATCAACGGTTGATACGGGACAAGGAACGATGAAACTTAA	NZ_JACJSC010000024.1	WP_190522080.1	2692855	Planktothrix sp. FACHB-1365	+	9997	10307	210	236	ATTATGTAACTCTGGATACAGAAATAA	+	1,98E-10	NA	NA	NA	NA	NA
	NZ_JACJOP010000015.1_WP_190624809.1_421778	ATTTGGCAAGGTCTAGTCGCTGATTGGTAGCCGTTTGGTAGAAGCACTGCCGCGCGCTTCCGAGTTGCAAGTGGTGAGCCGATCGCTGAGCACGGTGGATCCAAATTCAGACCACCGAAGAGCGAAACAGCGGCTGTTAAGTCAGGGTTTGTGAATTTATCTAGCGCGATCGCTCCATTTCTGGCGTATTTTGTAAAAATGAATACAGAAATGCTTGACTGACCTACTTCTTGTTCGCACAAACTTTTTTTCGCACCAAGATCGGTCTGTCGCCCGCATTAACCCCTCAGAGGCGACCTCATGATCCCACA	NZ_JACJOP010000015.1	WP_190624809.1	2692851	Phormidium sp. FACHB-77	+	52583	52893	188	214	ATTTTGTAAAAATGAATACAGAAATGC	+	1,75E-10	142	182	TCAGGGTTTGTGAATTTATCTAGCGCGATCGCTCCATTTCT	+	2,69E-10
	NZ_JJML01000026.1_WP_036533731.1_422031	GTACCCTCCAACGAGCGATCGCTCCCGTGCGATCCCAACAGGGAACGGTTGCCCTCTTTGACAGCCGGGTGTTGCATCGCAGCTATGGCAAGCAGGTGCTCACCGCTTTAAGTCCCCTGGCGCGGATTAACTATTTGGAGTCTGGTGTCCGGTTTTCTTCACTGCTGGATTAGTTGCCATCCCAACTGATACCAGAAACGCGGTTTCCATCAGTACCTTGAGACAGTAAAGTTTTAGGACATTTGCTTGTGGCGACAGGGATTTTTTTGTAGCTTAAGTTACAGATTTAGCTTTGCATTTATGAGTTTTAG	NZ_JJML01000026.1	WP_036533731.1	1497020	Neosynechococcus sphagnicola sy1	+	63579	63889	264	290	TTTTTGTAGCTTAAGTTACAGATTTAG	+	6,95E-09	NA	NA	NA	NA	NA
	NZ_JQFA01000002.1_WP_035984608.1_422548	ATTGGTCATGTCCTAACGGTTCTGGCGATGGCTATAGCAGGGCTGCACGCCGAACCAAAACTAGGCCATCAGCGGCTAACGGATGACAGCCCCAGGGCTGCTGGCAGGTTCGCTCTCGTTACCAGCGAGTCAAAAGAGGCCATCCGGTGACGCCATGTCATGGTTTGTGAACTTATCTAGCGCGATCGCGGCAACCTGACCCGATTTTGTAAAAATGAATACAGAAAATTCAGGCTGGCTTTCTGTTCTTCGTTCTCAAGGGGCGCGATCGCCAGCCGCTGTCCATCAAAAAGCAGCCCTATGACCCCACA	NZ_JQFA01000002.1	WP_035984608.1	1229172	Leptolyngbya sp. KIOST-1	+	439059	439369	204	230	ATTTTGTAAAAATGAATACAGAAAATT	+	9e-11	158	198	TCATGGTTTGTGAACTTATCTAGCGCGATCGCGGCAACCTG	+	3,75E-09
	NZ_AVFT01000003.1_WP_026795017.1_426938	GATTTAAAGTTCAACCTTATTGATTCCATCGCCACTAAATCCTTGGGTGATTAGTGGTGGTGGTGATTTTTTTAGAGTTTTTATCAAAAATCGGAGTAAGAAGACCCGCACTAACGCTTCGCTGATTGTGTCGGGAGGATGTCAACTTTTATTCCTGACCTGGAATCCCAACGTTAAGTTCTGCAACAGGAGCTTGGATTATATCGATAATTATGTAACTCTGAATACAGAAATAATTTTATTTTTCAGGTTCAGACCCCTAGAACTTGAATATTAACGGTTGATAAGGGACAAAAAATTATGAAACTTAA	NZ_AVFT01000003.1	WP_026795017.1	213631	Planktothrix agardhii NIVA-CYA 34	+	13398	13708	210	236	ATTATGTAACTCTGAATACAGAAATAA	+	5,17E-10	NA	NA	NA	NA	NA
	NZ_AUZM01000058.1_WP_023068348.1_447204	ATTAGAGTTCATTTTCGGCCTCTAAAATCTTTGGGATTAATTGCACAATAATACCAATATTAACCTTGAATGATTAGTCCCATAAAGTAGAAACGGCAACAGGCTAGGGAGATGAGAAAAAAATCTTCCCCGTCCCCCGTCCCCCGTCCCGTTCCCCAATGATGAAGTTGTACAACAAAAACTTGAGATTTAATCGGTATTCTGTAACACTAGATACAGAAAAATTTTAAAAGTCCGTTTTTAGAGGAAACTAACGGTGAGATAGGAGCCTCTGAGAACCGACTCGACGAGGAAAAGGCCATGTCACTTGA	NZ_AUZM01000058.1	WP_023068348.1	1348334	Lyngbya aestuarii BL J	+	16345	16655	199	225	ATTCTGTAACACTAGATACAGAAAAAT	+	9e-11	NA	NA	NA	NA	NA
	NZ_JH976537.1_WP_017301280.1_452153	CAGGGGTTTTGGCGCCAGCCTTCCTAGTAGACTGCGGCCCAAGTGCGGGGACTATTGCCAATTGCGAGGGAGCAGGGGAGCGAGGGAGCCAAGCGAGCTGGAATAGTCGGCATATTTCTGCCTCAGAGTACTAGGCGAACGGTGCCCCGGCGCTAGGTCATGGCGTGTTAACTTATCTGGCGCGATCGCCCCATTTAATCACCTATTTTGTAAAAATGAATACAGAAATGTCCATGCGACCTTCTTTGTCCTGACAGAGAAGACGGTTGTGGTGGGCATTCATTCCTAGGAAGACGATCTATGACCCCGCA	NZ_JH976537.1	WP_017301280.1	118166	Nodosilinea nodulosa PCC 7104	+	5347358	5347668	205	231	ATTTTGTAAAAATGAATACAGAAATGT	+	5,91E-11	158	198	TCATGGCGTGTTAACTTATCTGGCGCGATCGCCCCATTTAA	+	4,54E-08
	NC_019693.1_WP_015150166.1_456966	TCAAATTTTCATCGGGAGTTCGGTCTAGGCATTGCCTAGATTTAGGGACCCTCCAAGGTTCTGGGTCCCCGCCAATCATGCCATTCCTGACTTCCTGCCCCTCATGAACCGGGGAGATTTTTCACGGCCCTATCCCGCCGGTAGGTCCAGGATTGTTAAGTTCTACTAACTTGGCTTGACGCTTAAAAATCATATCTGTAACAATTGTTACAGACAAAAATATTACATAACCCATGTAGGCACACCCAAAATCTAGCTTTTGGATCCAGGGTCACCTTGAGCATAAAAAAGGAAAAAATTATGAAACTCAA	NC_019693.1	WP_015150166.1	56110	Oscillatoria acuminata PCC 6304	-	5101863	5102173	190	216	TGTCTGTAACAATTGTTACAGATATGA	-	2,21E-08	NA	NA	NA	NA	NA
	NC_009925.1_WP_012163625.1_462086	AGGATTGAAGGTAATCATGGAAAACGCAGGTGCAAATTTTGCCAGATTAGACCATAAAAAAATTGATTAAACAAGCCTCAAATCCTATAGAAACCCATACAAATATGTGGTTTTATGCCTTTTACGTAACATCGCCCATCCATCCCTCTTTTTCATCTTTTATGGAGATGGGGGCTAGGTAAGGGATTGGGAGACATATCGCCTGTCTAGACACCAAGTTAAGTTTCACCATCAACGACAAAAAAATTTCAAAAAAGCTATAAAATTTCTGTATCAAAAGATACGGATTTTAGCTTAGCAATGAGTATTTC	NC_009925.1	WP_012163625.1	329726	Acaryochloris marina MBIC11017	-	3255216	3255526	263	289	AATCCGTATCTTTTGATACAGAAATTT	-	1,87E-09	NA	NA	NA	NA	NA
	NZ_AAVU01000009.1_WP_039895779.1_465091	TTGATTACCCTTTCCACAAAAGAAAGTTTAACATAAAGCCGTCAATCACGGACGGGGCTTGTATCCCAATTTTTTCGGTCATTTTAAAGGATTGGGAACGCTTTTTCACAGGCAACAGGCAATCATGCAACAGGCAAGATCTCCCGACCTCCCCATTTGATGAAGTTGTACAACAAAAACTTGAGAGCCAGTCTAGTTTCTGTAACAATGAATACAGAAAATAATTATAATGTCAGGTTTTCAGAGGAAACTTGCGGTGAGATCAAAGTCTCTGAGAACAAACTCAACGAGGAAAAAGCCATGTCACTTGA	NZ_AAVU01000009.1	WP_039895779.1	313612	Lyngbya sp. PCC 8106	+	72199	72509	197	223	TTTCTGTAACAATGAATACAGAAAATA	+	9e-11	NA	NA	NA	NA	NA
	NZ_BLAY01000002.1_WP_226573006.1_465196	CTTCAAACTGATGGATGCGATCCGGGTCGCGATGCTTGAGGGCAGGGGGCAAAACGGTGACCGCAAGCACCAGATGTCCACCCGTCCAGACGGTGGCTCCCAGAGTATGTAGAATAACCAGAATTTTGAACAGCATAAGCCTAGATTTTGTCAGGATTTGTTAATTTATCTGGTGGAATTGAGCGATGGGGCTGTCATTCTGTAAAAATGACTACAGAAATTATTTGATTCGCTTTCCTCTAGTTCGGTTAAGGGGAAGTGTTTTCACCAGTTTTAATCGATTTGAGACGGAGAAAGATTATGACCCTTCA	NZ_BLAY01000002.1	WP_226573006.1	2530354	Microseira wollei NIES-4236	+	25589	25899	197	223	ATTCTGTAAAAATGACTACAGAAATTA	+	2,79E-11	151	191	TCAGGATTTGTTAATTTATCTGGTGGAATTGAGCGATGGGG	+	3,66E-11
	NZ_JADEXP010000034.1_WP_193991876.1_465329	TTGGTCTAGTTGAGATAAGTGGGTTTAAGTAGGTTGACCTAATCATTCAGGAAGATAGAAAACCGAAAATTGGTATCTTTGAATATGCCCCCAAACCACAAGTTATGGGGGCTTTAAGTCTGGGCTCTCCCAGGATTGGAGGACGGCAGGCTTCGACTTTACCGATATCCTGTCCCTAATTCTGTTATTGAAGCAGTATGAGCGTTTGTCAGGTTTTATTAACTTATTGGTGCTAACTATGCGATCGCAGCTCCATTTTGTAAAATCGAATACATAAATACTGCGAATTGGAGAAAGGGTATGCTCCTTCA	NZ_JADEXP010000034.1	WP_193991876.1	1828722	Leptolyngbya cf. ectocarpi LEGE 11479	-	5655	5965	255	281	ATTTTGTAAAATCGAATACATAAATAC	+	3,68E-09	209	249	TCAGGTTTTATTAACTTATTGGTGCTAACTATGCGATCGCA	+	5,58E-11
	NZ_CP046155.1_WP_225907465.1_468682	GGTCGTTTTGCTTGAGGGCGGTGGGCAGCACGGTGGCCGCCAGTACCAGGTGTCCGCCTGCCCACACCGTTGCGCCGAGGGTGTGGAGGATGATCAGAAGCTTGAAGAGCATGGCTGGTACCGATAAGTTGTTTTTAGAAAAATGATAAGAAATTTGTCATGACTTAAGTAATCGTTTGCTCACAAAGCCAGATTTCTGTATCATCAGCTACAGAAAGGATTTCTTGACCTTCAGGCGTAACAGGTGCCGGGAGATCCCTGAACCCGCTGTCTTGCCCCTTAGCGAAGTGAGTTTTTCCTATGGCTAACCC	NZ_CP046155.1	WP_225907465.1	1115757	Leptolyngbya sp. BL0902	-	3692868	3693178	194	220	TTTCTGTATCATCAGCTACAGAAAGGA	+	6,36E-09	NA	NA	NA	NA	NA
	NZ_CP051168.1_WP_199246127.1_473103	GGATCAAACTGCCGATCGTGCAGAGAGCCAAATCCTCAACCCTAACCCTGGCGGTGAATGGGGAAGCAGCAGCAGTGTGATTCTGGACAATGCTATTACTTGTAATTGGTAGTTGGTAACTTGTAACTTCTCAAAAGAAAAAGGACAAATATCAAGATTTGTTAATTTATGAGGGACGATCGGGCAATCGTCCTCATATTTGGTAAAAATGAATACAGAAATTATGTGACTTCCTTTCGCCGAAGTTGGGTGGAGGGAGGTTTTTCACCAAGTTGAATGGATTTGAGACGGAGAAAGACTATGCCCCTTCA	NZ_CP051168.1	WP_199246127.1	222819	[Phormidium] sp. ETS-05	+	4250986	4251296	198	224	ATTTGGTAAAAATGAATACAGAAATTA	+	1,18E-10	152	192	TCAAGATTTGTTAATTTATGAGGGACGATCGGGCAATCGTC	+	1,32E-09
	NZ_JACSWB010000174.1_WP_204152456.1_477207	TCCTGGCCGCCCTACAAGAAGAGCAGTTCCGGCAGCGCTATTTTTACCAAATTCCCATCGACACCATTCGTTCCCTAGCTCAGCAAGCCCTGATGGCTGACGCCTGATTGTTGATGTTGAACGAGCTGTGAGGCATTGCAGGCGATCGCCCAGCCTATGTCAGGGTTTGTAAACTTATTGGGCCCAATACCCAGATCTAGGCTTCATTCTGTAAAAATGAATACAGAAATAATCTTAGTCTCCCTCACGTAAAGAAGAGGCAAGGATTTTGATCAGACGCTAGGCAAGATGGAGAACATGATGTCCTTGAT	NZ_JACSWB010000174.1	WP_204152456.1	2767772	Leptolyngbya sp. CCY15150	+	271523	271833	206	232	ATTCTGTAAAAATGAATACAGAAATAA	+	5,01E-12	160	200	TCAGGGTTTGTAAACTTATTGGGCCCAATACCCAGATCTAG	+	2,97E-09
	NZ_JAFLQW010000234.1_WP_207087691.1_477272	ATCGGGAGTTCTGTCTAGGCATTGCTTAGATGGCAGAATCATCCAAGGTTCTTTGTCCCGGCCAATCATCCCATTCCTGACTTAAAGCCCCTTTAACCCCATCTCCGCGTGACCCGTTCCATTTTTCAGCGCGCCAGCACTTAGGGCCAGGATTGTTAAGTTCTACTAACTTTGCTTGACGCCTAAAAATCATATCTGTAACAATTGTTACAGACAAAAATCTTACATAACCCATTGAGGTACCCCTAAGATCTAGCTTTTGGATCCAGGGTGACCTTGATCATAAAAAGGCAAAAAATTATGAAACTCGA	NZ_JAFLQW010000234.1	WP_207087691.1	1759528	Phormidium pseudopriestleyi FRX01	+	6994	7304	190	216	TGTCTGTAACAATTGTTACAGATATGA	-	2,21E-08	NA	NA	NA	NA	NA
	NZ_CP064923.1_WP_212663865.1_482618	ATAAGCAGCGAAGGATTGAGGGTAGTCATGGAAAACGCAAATGCGAATTTTGCCAGATTAGACCATAAAAAAAGTGATTGAACAAGCCTCAAATCCTATAGAAACCCATACAAATATGTGGTTTTGTGCCTTTTATGTAACATCCCCCACCTTTATTGTTCCTGCAGATCGCTTCTAGGCAAAGGATTGGAGTACGTATCATGTCTCTGGGTAACAGGTTAAGTTTCACCATAGACAGCCAAAACAGCCTGAAAGAGCTATAAAATTTCTGTATCAAAAGATACGGATTTTAGCTTAGTGATGAATATTCC	NZ_CP064923.1	WP_212663865.1	2762553	Acaryochloris marina S15	-	5844288	5844598	263	289	AATCCGTATCTTTTGATACAGAAATTT	-	1,87E-09	NA	NA	NA	NA	NA
	NZ_CP083761.1_WP_250125462.1_488395	GCATTTGTGTGTACACAGTAGCTTATCAGGGGGGTAAGGGGGATCTTTGCGTAAGTCCTGTCTTCTAGATTACAGCTAGTGGTATGAGTTTGAAGCAAGCTGTCTCCGACTTGGATAGTTATGTTAAGTTGGCTCCTCACCTTCTTTAGGTAAAGTTATTAAACACTTACTTGTTAAATAAAACAGGATTTTAGTAACATACGTTACAGAAATTATTTAAAATTAGTCCCATAGGGCTGGTTGCTAGACAGGATGAGCCAGCCTAAATTGTGTGATGCTACAGGAAGGGAAAACAAAACCATGAAACTCAA	NZ_CP083761.1	WP_250125462.1	155894	Chroococcidiopsis sp. CCMEE 29	+	2078458	2078768	189	215	TTTTAGTAACATACGTTACAGAAATTA	+	1,12E-09	NA	NA	NA	NA	NA
	NZ_JTHE03000114.1_WP_166283516.1_491978	TAAGGCAATATCCCATGGCAATAGACTTCACCCGGCGGGGGAGTAGGTCTGCACTTCAAGTATAGGCTGGCAGCCCCATCCTGAGGGGATTAGGGGGGACATCCGCGCCGTCGCCATCCTGGCGTGAACAGGCTTACAAAATCTTAAGCCCCCCGATCAATTGTCAGAGTTTGTAAATTTATTGCGCGAAAAGGGGCGATCGCTCCCTAGTTCTGTAACATTGAATACAGACAAAATGCGTCTTGCTTTAATTCTCGTTCACAATTCAGCCGTTCCTTGATCTGGTAAAGGAGAACGTTCATGTCCTTGCC	NZ_JTHE03000114.1	WP_166283516.1	1574623	Lyngbya confervoides BDU141951	+	9580	9890	210	236	GTTCTGTAACATTGAATACAGACAAAA	+	1,16E-08	164	204	TCAGAGTTTGTAAATTTATTGCGCGAAAAGGGGCGATCGCT	+	9,82E-09
	NZ_LR882967.1_WP_254173736.1_499364	AGCAAAAGAACTATCCCAAATTGTTTAGTTTATAAAGTTCTTGTAGTCTAGCTGTCTACTGATACATCCTTCTTTGAGATGGGGGAGAGTGGAGATCGATCATGGGTTATCTTCCCCAAACTAACGAAGGGTAAACCATTATAAGAATTTATTCCTAACGCCACATTCAAACGTTAAGTTCTGCAACAGTTTTTGATGTTAAACTTGAAATTATGTAACTCTGGATACAGAAATAATTTGAGTTGTCAAGTTGAGACAACTAGAACATAAAGAGCAACGTTTGATGAGGGACAAGGAACGATGAAACTTAA	NZ_LR882967.1	WP_254173736.1	132604	Planktothrix pseudagardhii	+	2654483	2654793	210	236	ATTATGTAACTCTGGATACAGAAATAA	+	1,98E-10	NA	NA	NA	NA	NA
	NZ_JAMXOT010000272.1_WP_254567520.1_508359	CGGGAGTTCTGCCTAAACATTGCTTAGATTGCGGGGCTATCCAAGGTTTTTGTCCCCGACAATCATCCCATTCCTGACTTCTTTTCCCTTGAACCCCATCTCCCCTAGGGTGACCCGGGGTATTGTTCAGCGCGCCAGCACTTAGGGCCAAGATTGTTAAGTTCTACTAACTTGGCTTGACGCCTAAAAATCATATCTGTAACAATTGTTACAGACAAAAATCTTACATAACCCATGTAGGCACAGCCCAGATCTAGCTTTTGAATCCAGGGTGACCTTAAGCATAAAAAGGAAAAAATTATGAAACTTGA	NZ_JAMXOT010000272.1	WP_254567520.1	2954806	Oscillatoria sp. HE19RPO	-	17621	17931	191	217	TGTCTGTAACAATTGTTACAGATATGA	-	2,21E-08	NA	NA	NA	NA	NA
	NZ_AFEJ02000001.1_WP_010472303.1_517948	AGGATTGAAGGTAATCATGGAAAACGCAGGTGCGAATTTTGCTAGATTAGACCATAAAAAAAGTGATTAAACAAGCCTCAAATCCTATAGAAACCCATACAAATATGTGGTTTTATGCCTTTTACGTAACATTGCCCATCCATCCTTCTATTTCATCTTTTATGGAGATGGGGGCTAGGTAAGGGATTGGGAGACATATCGCCTGTCTAGACACCAAGTTAAGTTTCACCATCAACGACAAAAAAATTTCAAAAAAGCTATAAAATTTCTGTATCAAAAGATACGGATTTTAGCTTAGCAATGAGTATTTC	NZ_AFEJ02000001.1	WP_010472303.1	310037	Acaryochloris sp. CCMEE 5410	-	3915749	3916059	263	289	AATCCGTATCTTTTGATACAGAAATTT	-	1,87E-09	NA	NA	NA	NA	NA
	NZ_JACJSM010000004.1_WP_190714564.1_519104	CTTGCAACAAAATTGCTGTGATGCCTACTATATCTCCATTTTTAAGTTTTGGGTCTTAATTTTTTATTCTAGCGGGACGAGCGAGAACAGGAAGCTGTTGCGGTGGGAGTTGTCTTGGCAGCGCGCTAAACGCAATTACCTGAGTGCCGCGATCGCGATTTGTTAATTTATCCAAACAATAGCTCCAATCTCGCTGTATTTTGTAAAAATAGATACAGAAAATATTTTGCTCTTGTTTCGAGCGCTGGCGGTAAGAAGCATTTCGAGCCAGTATCGATCGTTATACAACGGAGAAAACTTATGCCCTTTTC	NZ_JACJSM010000004.1	WP_190714564.1	2692846	Oscillatoria sp. FACHB-1406	-	256944	257254	198	224	ATTTTGTAAAAATAGATACAGAAAATA	+	1,47E-11	NA	NA	NA	NA	NA
	NZ_JACJOF010000020.1_WP_190752740.1_519267	TAAGGTATTGGTCAGGCCTAGGCGCTAATTGTGGCCGTTCGGTAGAAATACTGCCACGCTCTTCCCAGTTACTCGTGGTGAGCCGATCGCTCAGCGCCGTTGATCCAACTCTTTACAGATAAGCAAACCGGAGGTCGTTAAGTCAGGGTTTGTGAATTTATCTCGCATGGTCGTTCCATTTTCTCTGGCGTTTTGTAAAAATGAATACAGAAATGCATGACTGACCTACTTCTTGTTCGCACAAACTTCCTTTGTACCAAGATCGGTCTGTCGCCGCATCAACCCCTCAGAGGCGACCTCATGATCCCGCA	NZ_JACJOF010000020.1	WP_190752740.1	2692832	Nodosilinea sp. FACHB-131	-	25606	25916	190	216	GTTTTGTAAAAATGAATACAGAAATGC	+	1,52E-09	143	183	TCAGGGTTTGTGAATTTATCTCGCATGGTCGTTCCATTTTC	+	4,07E-11
	NZ_JACJTV010000022.1_WP_190820438.1_519405	CCAACCCGATTACAATGCGAAGGCTTCTCTCGATCATGCAATTGCCGGGAAGGGCAGGGATGGGGTTATTTAGAGCATCTAATAGAGAATTACTATATTCGCTGGAGCTGGCATCCCTCTTAAGTTTTGTCTTATCAAACATAAAGTTTTACGACAGGTAGTTGATTTGATCGGCAAAAATTCCGTAGCATTTGTTACAGAAATGTTTTGAAAATAGCTTATCAGTGGAGGCTCTTAACTGCGACGGAGAGCAGTCAGCCAACTCTGAGTGCTGTTATTGCTATCGGAGGGGAAATAGATATGACATTGAA	NZ_JACJTV010000022.1	WP_190820438.1	2692783	Coleofasciculus sp. FACHB-1120	+	75882	76192	180	206	ATTCCGTAGCATTTGTTACAGAAATGT	+	2,25E-10	NA	NA	NA	NA	NA
	NZ_JADEWC010000036.1_WP_193801812.1_519509	TTCAAAATTTTCCTCAAAATTTTCTATCAAATTAGGAGCTTTTTTTCTCAGCGCCCTTGGTAACACCATCACCGCTAAAATTAAATGTCCTCCCGTCCAAATGGTTGCACTAAGGGTGTGCAACAAAACTAAAAGTTGGAATGTCATAATCTATTTTGCTCAATGTTATGTTAATTTTTGATAACATTATGGTTATTTTATTTGATATTTATGTAGCATATTATACAGAAATGTTTTTTAGGACTTATCAAAAAAAAGATTATTTCCCAAAAATAAATCTATAATTTATGGAGAAAAGCCATGTCAATGCA	NZ_JADEWC010000036.1	WP_193801812.1	1828756	Cyanobacterium stanieri LEGE 03274	-	18135	18445	205	231	TTTCTGTATAATATGCTACATAAATAT	-	3,35E-09	NA	NA	NA	NA	NA
	NZ_JADEWU010000014.1_WP_193868905.1_519597	GTGCTAGTTAAGGTTGATTTAATTAAAATTAAAAAAGGGAATGTCCGTTTCTTTTGGAATAAGCTGAATGAGCTTCTCGTTGTGAGTTGCATTTAATTCATCTGTCTAAAAAAATTAACTTTATGATTTAGTCCAAGTTCAACCGAATTCAACGGAAATAGAATAAGAATTTATTCCTAACGCAGTATTCAAACGTTAAGTTCTGCAACAGTTTCTGTTATTAAAATTGAAATTATGTAACTCTGGATACAGAAATAATTTGAGTTATCAATACCAACGGTTGATGAGGGACAAGGAACGATGAAACTTAA	NZ_JADEWU010000014.1	WP_193868905.1	1828728	Planktothrix mougeotii LEGE 06226	+	85381	85691	232	258	ATTATGTAACTCTGGATACAGAAATAA	+	1,98E-10	NA	NA	NA	NA	NA
	NZ_JADEWN010000042.1_WP_193933177.1_519621	GTGAACTGGTTGTTTTAACTAGATTACCGCTAGCAGTAGTACTGCTAGCACAAAAGTAAATTTATGAAACAACTCCTTGCTCAAGGCTACTAAGGTTTTGTAGCATAAGCTACAGAAAATATATAAAATATTTGTATTGACTTTAAGGCTCAGCAACTGAAGTCGCTGCTTTACAGGTAAAGTCCAGCTGGTGCGTGGACTAATAAAGTTGAATGTCAAAAAAAACCTGTGAAGACAGGTTTTGTCTTTATAGCTGCGGTTTCAACCGAATCAGCGTTGTCGCTATTGAAGGAAACAGTAATGAAGCTTGA	NZ_JADEWN010000042.1	WP_193933177.1	588587	Gloeocapsopsis crepidinum LEGE 06123	+	9900	10210	95	121	GTTTTGTAGCATAAGCTACAGAAAATA	+	1,18E-10	NA	NA	NA	NA	NA
	NZ_JADEWN010000063.1_WP_228055195.1_519665	CAACCCAAATCTCTTGAAGAATTCTGCCAATTGATAGATACATTTTGGATGGCAATGCTTGAGGGCAGGAGACAAAACAGTAACTGTCCGTCCAGATAATGGCTCCTACAAAATGCAGATAACCGAAATTTTGCACAGCACCGGAATTAGTTGTGTCAGGATTTGTTAATTTATTTGGGGTAATTGAGCGATCGCACTCCAATTTTGTAAAAATGAATACAGAAAATATTTTATTTACTTTCTTCTGAGTTGACAGAGGGAAAGTATTTTGCACTCAGTTTTAATGGATTTGATGTAGAAATGAGTATATC	NZ_JADEWN010000063.1	WP_228055195.1	588587	Gloeocapsopsis crepidinum LEGE 06123	+	968	1278	202	228	ATTTTGTAAAAATGAATACAGAAAATA	+	3,80E-11	156	196	TCAGGATTTGTTAATTTATTTGGGGTAATTGAGCGATCGCA	+	1,65E-15
	NZ_LR734868.1_WP_083620986.1_520523	GCGACGGCAGAAAGCCAAAAGATTAAACGCATATTTACATTAGATAGTGATTTTTATATTTATCGACTGTATGATCGAGATGCTTTTGAAGTAATACCCTAAAATCGTGGATCTGTTACAGGTGATTGGGTTTATTAGGATTCAATTTTTTTCTCATGTGCCCGCTTCAAACGTTAAGTTCTGCAACAGTTTCTTTTGTTAAACTTGAAATTATGTAACTCTGGATACAGAAATAATTTAAGTTATCCAGTCGAGATAGCTAGAACTTAAGCATTAACGGTTGATAATGGACAAGGAACGATGAAACTTAA	NZ_LR734868.1	WP_083620986.1	671068	Planktothrix serta PCC 8927	-	5303	5613	210	236	ATTATGTAACTCTGGATACAGAAATAA	+	1,98E-10	NA	NA	NA	NA	NA
	NZ_LR735008.1_WP_083618884.1_520753	CCATTATTTTGCAGGTTATCAAGTTCCTAACTTCCCAGCTAACGGGACTTGGCATGAGTGGACAAGTAATTATGATATTCAATCGGGAGATGATAATATTCTGCTCGATTTACCTGAATATGAAGCTAAGGTTTTTGTTTGGAAGGGGTAATTGAGCACCCCAGATCAAAACGTTAAGTTCTGCAACAGGATCTGGGATTTGATCGATAATTATGTAACTCTGAATACAGAAATAATTTTATTGATCAGGTTCAAAACCCTAGAACTTGAGCATCAATGGTTGACCAGGGACAAAAAATTATGAAACTTAA	NZ_LR735008.1	WP_083618884.1	671071	Planktothrix paucivesiculata PCC 9631	+	204849	205159	210	236	ATTATGTAACTCTGAATACAGAAATAA	+	5,17E-10	NA	NA	NA	NA	NA
	NZ_LT797701.1_WP_079678715.1_521004	TTGGGAAGTTTTACGCCGTTTTCTTTGATTGAGCAACTTTCGGGATAACAAATTGATTGTTTTTTGTGTTTGCTAAAGAAAGTTAGCCCGTCAACTTGGGGAAGTTTCATCCCGATATTGGAATCCTCGGCGTTCATGTTGTTAAATTCAGCCCTGATAATACATCGCAACCGTTAAGTTCTGCAACAGAATCTTGGATTGTATTGATAATTATGTAACTCTGAATACAGAAATAATTTTATTGATCAGGTTCAGACTCCTAGAACTTGAGCATCAACGGTTGACAAGGGACAAAAAATTATGAAACTTAA	NZ_LT797701.1	WP_079678715.1	1729650	Planktothrix sp. PCC 11201	+	200496	200806	210	236	ATTATGTAACTCTGAATACAGAAATAA	+	5,17E-10	NA	NA	NA	NA	NA
	NZ_AP018203.1_WP_017285832.1_523201	GTATTTGTTTTACCCTAGCGGCGGCTTTAGTTCCAGGTTTCCAAGCACACGGACTGATTTCATTCCTCGTGGCTCCGGTGATTCTGTCATTGGCAAGTACCTTCTTGAATAAGTACTTTGCAGAACGCAACGCTGATCTGAAGCCAAACGTCTAGATGACTCGAATCTGATCAACCCCCAGTCGGTAGGCGCGACCTCTGGGGGTTTTCAGGTAACTTTCTAATACAGATCCTGCCCTGAAGGATAAAAAAATGTATTATAAGCTACAGATTTGACTCTTCGCTTCAGAGAAGTTTGCTTATGTCTCTTAA	NZ_AP018203.1	WP_017285832.1	1973484	Leptolyngbya boryana NIES-2135	+	1201189	1201499	249	275	AAAATGTATTATAAGCTACAGATTTGA	+	2,37E-07	NA	NA	NA	NA	NA
	NZ_MRCF01000003.1_WP_073626874.1_528138	TTTTGCCATGTTGCTTCTATACAATCTGCTAGTTGACGAATCAGCGGATGTTGTTGCTCGCGCAGCGACGGTAAAGGAGTTGTTGTCATACCTTATGGGATTTATAACCGGGGAATTTGATTCAGTTACCAGTCTACCCCCCACAAAGTCTCACCCGAGCTAGCTTGCAACACAACCAAACACTTGCAACGACAAACGTAAAGTTATAAAACAGTCGCTTTCCAAAAGTATGATTAATTTTGTAGTCTTAGTTACAGAAATAATTTTGTATTAGCCCATTAGTCAAGGCTAGGTAGAGCCATGAAACTAGA	NZ_MRCF01000003.1	WP_073626874.1	1137095	Scytonema sp. HK-05	-	27334	27644	237	263	ATTTTGTAGTCTTAGTTACAGAAATAA	+	1,55E-13	NA	NA	NA	NA	NA
	NZ_MRBY01000003.1_WP_075889238.1_528323	AAAATCGAAAAAATCACATCGATCATCGGCACAAGATTAATACTAAGGGGGCGATCGCCATCTTCCGGTAACTGCATATTTCTGACTGAGCACTTCCTGATGCTGATTTATTGTTCTACTTTAAATCCTTAATGACCCCATCCACCGCCATTTTGCCACCTACAACCCCAGCCCGATCATGACTCTTTTTGCCTAAAACCCAAGTAAATTTATGTGAGGTAATCCCCACTTAGCCCAGCCATTTTGTATGATTAGATACAGAAATAATATTATTTCCATTACGAGGAAAAAAGCTTAACCATGTCGCAAAC	NZ_MRBY01000003.1	WP_075889238.1	454133	[Limnothrix rosea] IAM M-220	-	29476	29786	241	267	ATTTTGTATGATTAGATACAGAAATAA	+	1,03E-10	NA	NA	NA	NA	NA
	NZ_FXBO01000001.1_WP_041443573.1_531162	CCCCCCCCTCCATTCAAGGGGGAATTTCCAGGGTAAGGTCTTTTGAGGGGCTAATGAAACTCATTTATGCCCACAATGATCACCCTTGTTCCTAGGACAAATATCGTTCGTTTGTACCTAATCATGGGGGTAAATCAATAGATTTTGGCGCGGTTGTCCTGGGCAACAATCCGTAAACTTCTATGGCAGACCCTGATTTTTGGAATATTTTCTGTATCATTAAATACAAACATTGCAGTGATTAGGCTGGCTAATCATCTATGCTCTGTATCTCAAATACTCGTCTCGGAGAAAATCCTGATGCAACGCAC	NZ_FXBO01000001.1	WP_041443573.1	1938863	Picosynechococcus sp. OG1	-	2804480	2804790	206	232	TGTTTGTATTTAATGATACAGAAAATA	-	9,01E-09	NA	NA	NA	NA	NA
	NZ_NOLJ01000005.1_WP_094350141.1_546822	ATCCAGGTGCTGATGCCAAGCTGCCTCAATACAATCAGCTAGCTGACGAATTAGGGGATGTTGTTGCTCACGCAGCGAGGGCATAGAAGTAAATGACATATTCTAGTTGGGAATGCGATCTAATGGCCAGTCTACAACCTGTCGTGCCATACCTGTTGTGGTCTGCAATATAAGCAAACACTTACACCCAGCCAACGTAAATTTATAAGACAGATACTTTTCACAATGATTATTTATTTTGTAGTCTAGGTTACAGAAATAATTTTAGATTAGCCCATTTGTGAAGGTTAATAGAAAGCTATGAAACTAGA	NZ_NOLJ01000005.1	WP_094350141.1	2014529	Nostoc sp. 'Peltigera membranacea cyanobiont' 210A	-	169443	169753	236	262	ATTTTGTAGTCTAGGTTACAGAAATAA	+	1,55E-13	83	123	ATAGAAGTAAATGACATATTCTAGTTGGGAATGCGATCTAA	+	3,30E-16
	NZ_AP017959.1_WP_024545550.1_548949	TTCCCTAGGCTGCCTAAGACCATAACTTGATAAAACGAACAAACAGCCTAGTGAGCAGATTAGTCTGAACAACCCAGTGCTTATCGAGTTCATAATCCTATTTTAAGTGCCCTGGCTAGGCGATTGGCGGCTTCTATTGCGCGATCGCAACAAAGAAATACACCGGGTCAACCCCGTCTCGGAGGCCGCAGGCGATCGCCCCGGGCCAGGTAAATTTATATGAGGAAATTTTCACTTAATGAAGCATATTTGTATCATTGAATACAGAAACTGAAAAATAAAATTACTTTCGAGAAAGCCATGACAAGTGC	NZ_AP017959.1	WP_024545550.1	1827144	[Synechococcus] sp. NIES-970	+	1710167	1710477	247	273	TATTTGTATCATTGAATACAGAAACTG	+	6,95E-09	NA	NA	NA	NA	NA
	NZ_AP018268.1_WP_096567644.1_563847	TCTGCCATGTTGCTTCTATACAATCTGCTAGTTGACGAATGAGCGGATGTTGTTGCTCGCGCAGCGATGGTAAAGGAGTTGTTGTCATCTCTTATCGGATTTATAACCGGGGAATTTGATTCAGTTACCAGTCTACCCCCCATAAAGTCTGACCCGAGCTAGCTTGCAACACAACCAAACACTTGCAACGACAAACGTAAAGTTATAAAACAGTCGCTTTTCAAAAGTATCACTAATTTTGTAGTCTTAGTTACAGAATTAATTTTGTATTAGCCCATTAGTCAAGGCTAGAGTAGAGCCATGAAACTAGA	NZ_AP018268.1	WP_096567644.1	2005464	Scytonema sp. NIES-4073	-	7694607	7694917	236	262	ATTTTGTAGTCTTAGTTACAGAATTAA	+	1,79E-12	NA	NA	NA	NA	NA
	NZ_AP018248.1_WP_096574066.1_566252	TCCATCAAACTTTGGTTAAATGAATTCTACCTTTATCAGTTGGGGGAAAACGTAACAGAACCTACAGATGAGTAATTGGGCATTGGGCATTGGGAAAAGTAGGGATAGTTGCATTTGTGATGGAAGGGGAGGAGATGCGATCGCTTACGTAAAATCGATGTCTCAAACTCCTCTAGCATTTGCAACAGCAGCACAAACTTACATTAGTACAACGTAAAGTTATAAGAAGTTTACTTTTCAAAAGTAATATCAATTTTGTATTGTTAGATACAGAATTAATTTGCCACTAACCCATTAGCCATGAAACTAGA	NZ_AP018248.1	WP_096574066.1	231146	Tolypothrix tenuis PCC 7101	-	1069537	1069847	253	279	ATTTTGTATTGTTAGATACAGAATTAA	+	2,79E-11	NA	NA	NA	NA	NA
	NZ_AP018178.1_WP_096607136.1_585437	GAAAGATTTTGCGCTGACACAAAAATAGCATGAACCAAAAAAACCCAAATCCCATCAAAATCAACAGCCTAGGATGAGGGGACAAGGGGGACAGGCTTCTCTGCGAGAGGCTGCGCCAACGCTTAGGGCGCAGCCTCTCCGACAGGAGAAGCTATGCCGCAGGCTTTACGACTCCGCTCAGCCTTCGGGGGATGAGGGGGATTAAGAATTTGTGTAAAGTTATAAAACGGTTGCTTTTCAACAGGATTCTTTATTTTGTATCCTTAGTTACAGAAATAATTTGATATTAGTCCATTAGCTATGAAACTAGA	NZ_AP018178.1	WP_096607136.1	1954172	Calothrix sp. NIES-2100	-	8956582	8956892	253	279	ATTTTGTATCCTTAGTTACAGAAATAA	+	3,97E-13	NA	NA	NA	NA	NA
	NZ_CP017599.1_WP_070395145.1_592793	TTCTAGGTAAGCTATCAGCTATCAGCTATCAGCTATCAGCTATCAGCTATCAGCTATCAGCTATCAGCCATTTGCCACCGACACATTACTCCTACTTTAAGCAATGCCCTTTGGCGAGGCATCCTGTAAAGTTATCCAAAGATAAATTACATTAGCTCTCACAAGGCTAGTGCTGCCCAGTTATTTTTGTAAAATTAAATACAGAAAATAGTTAAAGTTTACCCATTGTCTGGGAAGATTTTGGCTCGCAGCAGTCTCAGCTAGGGTAGACGGGAATTTTTTTACCTTGATGAGAAAATCATGAAACTTTT	NZ_CP017599.1	WP_070395145.1	1458985	Moorena producens PAL-8-15-08-1	-	7583681	7583991	184	210	TTTTTGTAAAATTAAATACAGAAAATA	+	9e-11	NA	NA	NA	NA	NA
	NZ_PCGE01000010.1_WP_099238800.1_594691	CCCCCCCCTCCATTCAAGGGGGAATTTCCAGGGTAAGGTCTTTTGAGGGGCTAATGAAACTCATTTATGCCCACAATGATCACCCTTGTTCCTAGGACAAATATCGTTCGTTTGTACCTAATCATGGGGGTAAATCAATAGATTTTGGCGCGGTTGTCCTGGGCAACAATCCGTAAACTTCTATGGCAGACCCTGGTTTTTGGAATATTTTCTGTATCATTAAATACAAACATTGCAATGATTAGGCTGGCTAATCATCTATGCTCTGTATCTCAAATACTCGTCTCGGAGAAAATCCTGATGCAACGCAC	NZ_PCGE01000010.1	WP_099238800.1	2042059	Synechococcus sp. BDU 130192	+	68746	69056	206	232	TGTTTGTATTTAATGATACAGAAAATA	-	9,01E-09	NA	NA	NA	NA	NA
	NZ_CP024785.1_WP_100899236.1_597936	ATCCAGGTGCTGATGCCAAGCTGCCTCAATACAATCAGCTAGCTGACGAATTAGGGGATGTTGTTGCTCACGCAGCGAGGGCATAGAAGTAAATGACATATTCTAGTTGGGAATGCGATCTATTGGCCAGTCTACAACCTGTTGTGCCATAGCTGTTGTGGTCTGCAATATAAGCAAACACTTGCACCCAGCCAACGTAAATTTATAAGACAGATGCTTTTCAGAAGGATTATTTATTTTGTAGTCTAGGTTACAGAATTAATTTTGGATTAGCCCATTCGTAAAGGCTAATAGAAAGCTATGAAACTAGA	NZ_CP024785.1	WP_100899236.1	2038116	Nostoc flagelliforme CCNUN1	-	3348416	3348726	236	262	ATTTTGTAGTCTAGGTTACAGAATTAA	+	1,79E-12	83	123	ATAGAAGTAAATGACATATTCTAGTTGGGAATGCGATCTAT	+	2,91E-15
	NZ_NMQA01000072.1_WP_102172045.1_602726	GCTGTCAGGGAGAATGGGCCCAGGTAGAATATCAAGGTATCAAAGGTTGGTTGGCAAGTGAAGATCAATGTGGTGCAGCGCTAACTAGTTGTTCGTAAACCCAAATCTTGGACACCCAAAATGCTACTCCTTTACGCTGGTGATTTGGGGAATATTCACAAGTGAATCCAAAATAAGCATTACAATTTAACTAAAAAGTTAAGTTATAAAACAATCTCTTTTCCAAAATATTAGTCATTTTGTAATCTGAGTTACAGAAATATTTTGTAACTACCACTTGGCTGAAGGTAAGACAAAGCCATGGAATTAGA	NZ_NMQA01000072.1	WP_102172045.1	2019662	Fischerella thermalis CCMEE 5268	-	22292	22602	237	263	ATTTTGTAATCTGAGTTACAGAAATAT	+	7,84E-11	NA	NA	NA	NA	NA
	NZ_NMQF01000554.1_WP_102149473.1_602751	TTTTCCAAAATATTAGTTATTTTGTAGTCTTAGTTACAGAAATATTTTGGAATTAGCACTTGGCTGAGGGTAAGACAAAGCCATGGAATTAGA	NZ_NMQF01000554.1	WP_102149473.1	2019667	Fischerella thermalis CCMEE 5198	+	1	93	19	45	ATTTTGTAGTCTTAGTTACAGAAATAT	+	8,72E-13	NA	NA	NA	NA	NA
	NZ_NMQE01000043.1_WP_102180216.1_602785	GCTGTCAGGGAGAATGGGCGCAGGTAGAATATCAAGGTATCAAAGGTTGGTTGGCAAGTGAAGATCAATGTGGTGCAGCGCTAACTAGTTGTTCGTAAATCCAAATCTTGGACACCCAAAATGCTGCTCTTTCAGGCTGGTGATTTGGGGAATATTCACAAGTGAATCCAAAATGAGCATTAAAATTTAACTAAAAAGTTAAGTTATAAAACAATCTCTTTTCCAAAATATTAGTCATTTTGTAGTCTGAGTTACAGAAATATTTTGTAACTAGCACTTGGCTGAAGGTAAGACAAAGCCATGGAATTAGA	NZ_NMQE01000043.1	WP_102180216.1	2019666	Fischerella thermalis CCMEE 5318	+	14845	15155	237	263	ATTTTGTAGTCTGAGTTACAGAAATAT	+	5,11E-11	NA	NA	NA	NA	NA
	NZ_NRQW01000100.1_WP_016870345.1_602816	CCAATCAGTATGTCCTGTCAGTATTATCAGGCAAATACCATCACGGACATCCCAAAAGTTTGACTGAGCGATCGCTTGAGCCTAAAACTGACTCAGCATTATCCAGAATCAGTGAAGATTTAGTCAGTATTAAGCAAGCTTTTTTAATTGTCCTAAGTATATCCAAGTGTGTCACTTGGAAACATTTAACGTAAAAAGTTAAGTTATAAAACAATCTCTTTTCTAAAATATTAGTTATTTTGTAGTCTTAGTTACAGAAATATTTTTTGATTAGCACTTGGCTGAAGGTAAGACAAAGCCATGAAATTAGA	NZ_NRQW01000100.1	WP_016870345.1	2019572	Fischerella muscicola CCMEE 5323	+	6686	6996	237	263	ATTTTGTAGTCTTAGTTACAGAAATAT	+	8,72E-13	NA	NA	NA	NA	NA
	NZ_PVWM01000302.1_WP_106168683.1_602823	CGCGTCGGCTAGTTGCCGAATTAGAGAGTGCTGTTGCGATCGCAGTGAAGGAGTAGAAGCAGGTGTCATGGAAAAATACTCAATACCGGACTGTGAATGCTGAATTCATCACTTACAACTCCTCATTCTATTACTCTATGTGGCTCGGAACTTAAAAGGCGATCGTATATCTGGCTGGAACAAACGTAAAGTTATCCAACGATAGATGCAGCTTCTCTCGAAGTTTCTGTAGCATAAACTACAGAAATGCAATTTTTACAGATTGCCGATCGACTTTTCTGAGTAAAGAGGGCAAAGGCAGTGCAACTAAA	NZ_PVWM01000302.1	WP_106168683.1	2107689	Chroococcidiopsis cubana CCALA 043	-	5412	5722	224	250	TTTCTGTAGCATAAACTACAGAAATGC	+	5,17E-10	NA	NA	NA	NA	NA
	NZ_PVWK01000031.1_WP_106255488.1_602871	ACGGTGAAGTTTGGAGCAGTATCACCCACAGATAAGGGCATAAGTTAAGTTCCTTGCTGATGCGAGATTATTACGGATTGTAATACCGATTGAAAGCCTTTGGTGCGTCTTAAAGCGCACATAACGTTCTAAAACGAAAAGATACATAAACGCCATAATTTTTTGTAGCATAGAATACGAAATCAATTTTTGCGTCTTGATTTCCATCGTGAAGCTGTCTGTAATTGCCGTCGTGGATGTGTCGATCGCGGCTCATTTGCAGCATTACTCAGCGCACACGGCCTGGCGCAGTTGCAAGCCATGAGACTCGA	NZ_PVWK01000031.1	WP_106255488.1	2107698	Stenomitos frigidus ULC18	+	46005	46315	157	183	ATTTCGTATTCTATGCTACAAAAAATT	-	3,23E-08	NA	NA	NA	NA	NA
	NZ_PVWN01000036.1_WP_106370127.1_603010	TTGATAGCAGAGGTTTTCAATTACTAACTTTTCCCCTTCTAGCTTTCCTTCTACATACCCTAACTCTGCGGGCATGGGGTACGGTGATAAGTCTAAATATTTCTGCCAGCTACCTTCTATGACATTAGCTAATTGGCAAATTAAAGGGTGTTGTTGCGATCGCAAAGAAGATGATGACATAGTTGTTTTTTAAAATTGCGGTACTAAGTAAAGTTATTTAACACTTATGGCTGTACAACTTTGATTATCTGTAACGTAGAATACAGAAAGAACGATTTAGTTGTGTAATGGGAAGAAACGATGCAAGTAAC	NZ_PVWN01000036.1	WP_106370127.1	2107693	Chlorogloea sp. CCALA 695	+	31525	31835	246	272	TATCTGTAACGTAGAATACAGAAAGAA	+	5,82E-09	NA	NA	NA	NA	NA
	NZ_PYCI01000009.1_WP_106216080.1_603100	CGCGTCGGCTAGTTGCCGAATTAGAGAGTGCTGTTGCGATCGCAGTGAAGGAGTAGAAGCAGGTGTCATGGAAAAATACTCAATACCGGACTGTGAATGCTGAATTCATCACTTACAACTCCTCATTCTATTACTCTATGTGGCTCGGAACTTAAAAGGCGATCGTATATCTGGCTGGAACAAACGTAAAGTTATCCAACGATAGATGCAGCTTCTCTCGAAGTTTCTGTAGCATAAACTACAGAAATGCAATTTTTACAGATTGCCGATCGACTTTTCTGAGTAACGAGGGCAAAGGCAGTGCAACTAAA	NZ_PYCI01000009.1	WP_106216080.1	869949	Chroococcidiopsis sp. CCALA 051	+	74533	74843	224	250	TTTCTGTAGCATAAACTACAGAAATGC	+	5,17E-10	NA	NA	NA	NA	NA
	NZ_KB235904.1_WP_019487949.1_605705	TCGCGAAGTTGTTTTACTGTTTCAAGCGTTCCGATGCTCAGGAAGAAGGGAATAGGTAAGTCTTAACCGCCAAGGCGACATCAGACGCGATGCCTCCGACTGGCTACGCCTACGATTGCTTCCACCCTCTTTGATTGCCTCCTGCCTTCTGCCATATTGTAAAGTTTTGAGACAAGCACTCACGTTATCTCTAAAAAATCTGTATCATAAATTACAGAATTAATTTTTCTGCGCCTTCGCTTTGTGTTGAAGCCTACAACCTCACCTTGGCGCAGCCCGTTCGCCCCATAAGGATTAATTATGAAACTTCA	NZ_KB235904.1	WP_019487949.1	402777	Kamptonema formosum PCC 6407	+	2479181	2479491	197	223	AATCTGTATCATAAATTACAGAATTAA	+	2,54E-10	NA	NA	NA	NA	NA
	NC_019683.1_WP_015134654.1_611496	AAATCGAAAAAATCACATCGATCATCGGCACAAGATTAATACTGAGGGGGCGATCGCCATCTTCTGGTAACTTCATATCCCTGCACTAAACCCAAGCAATAGACACCTTTAATATTTAAGCGTTGAACGGCACTATTCCTGCGATTTTTTTATGGTGTGTAGGACAATCACGGCGACAAAAATAGAAAAAACACCCTATTTCACTGCGTAAACTTATGTGAGCACACCACAACTTACAAAAGCCAATTTCGTATAATTAGATACAAGAATCATCTTGTTTATTCAAAAAAGAGTAGGAAAATGGCACAAAC	NC_019683.1	WP_015134654.1	111781	[Leptolyngbya] sp. PCC 7376	-	2933872	2934182	246	272	ATTTCGTATAATTAGATACAAGAATCA	+	1,98E-07	NA	NA	NA	NA	NA
	NC_019753.1_WP_015202911.1_615574	CGCTCACACTACATATAGCGCAACACGACTTAATTTACCCGGTATGTAGTGCGAGCATCCTGCAAGAAGTGTAAGTTTTCCGTAAGTCCTGATCAAATATGCAAAATTGGTCAGGACTTACGCCGAAAGTGAGATTTTATACCTATTCAACGTAAAGTTATGAAAATTCCTCTTGATTAACAAAATAATTTCTGTATCATAAGTAACAGAAATGCTTTTTTAATCGCAGTAATTAATGTCGCTCAAATTGAGCCTCATTAAGTCTGAGGCTGGTATACCTACATATTTACTAACAAAACTATGAAACTCGA	NC_019753.1	WP_015202911.1	1173022	Crinalium epipsammum PCC 9333	+	2172850	2173160	189	215	TTTCTGTATCATAAGTAACAGAAATGC	+	1,89E-08	NA	NA	NA	NA	NA
	NC_019729.1_WP_015174310.1_618843	TACAAAGCGATCTAGAGTTTTCCACTGGGATTTGGCAGTTTGGTTCATGTGGGAATTTTTGAAATAAATCAGATGTTGTTTGCTATGGTAGTCGATCGTTGCCGAACCCAACAATAAAAGATCGACCTTTTCAGCTTTGAGCCAGTTTTTTCCTCTCGATTGTAAATTTTTGCTACAACCCTACACATTCGCCTAGATAATTCGGTAACATACACTACATAATCAAAGTTTATCTGCGCCTTCGCTCTGCGTTGTTTCAACCGCGCCCTGGTGCAGACTCTTAGCTAGACAGGAGTAGTTATGCAACTGCA	NC_019729.1	WP_015174310.1	179408	Oscillatoria nigro-viridis PCC 7112	+	423495	423805	200	226	ATTCGGTAACATACACTACATAATCAA	+	8,12E-08	NA	NA	NA	NA	NA
	NC_019697.1_WP_015159356.1_627146	AAGACAGTGATAACAGTTTGCGCTCCTTGGTTATCGATCGAGATCTGATGTCCGCTGTCTAGTTCCCAGTGATATCTCATCAGCTACTCGCTCCTGTTATTACTAACTGTTGGACGTACCAGATCCGTATATATTGATTGTAGATCCAGATCTGGCGATCGACACTTACTACCACTACAGCATCACCGATCGATCTGATGCGTGTGGACTTGCCTTCTGCCTTATGAAGATCCAATGCGATCGATTGTCGATAGATATTGCTAATTGGTAAAATGAGATACAGAAATTTGGGAGAAGTTTATGAATCTAAT	NC_019697.1	WP_015159356.1	1173020	Chamaesiphon minutus PCC 6605	-	2168798	2169108	263	289	AATTGGTAAAATGAGATACAGAAATTT	+	4,86E-09	NA	NA	NA	NA	NA
	NZ_JH992901.1_WP_017315621.1_638584	TATGCCATGTTGCTTCTATACAATCTGCTAGTTGACGAATGAGCGGATGTTGTTGCTCGCGCAGTGATGGTAAAGGAGTTGTTGTCATATCTTATGGGATTTCTAAGCGGACAATGTGATTCAGTTACCAGTCTACCGCCCACAAAGTCTGACCTCAGCTAGCTTGCAACACAACCAAACACTTACTATGACAAACGTAAAGTTATAAAACAGCGGCTTTTCAAAAGTATGGCTAATTTTGTAGTCTTAGTTACAGAAATAATTTCGTATTAGCCCATGAACTAAGGCTAAAGCAGAGCCATGAAACTAGA	NZ_JH992901.1	WP_017315621.1	221288	Mastigocladopsis repens PCC 10914	+	1557147	1557457	236	262	ATTTTGTAGTCTTAGTTACAGAAATAA	+	1,55E-13	NA	NA	NA	NA	NA
	NZ_CM001776.1_WP_017326877.1_645702	ATCCCGCTCTGGATCGAGCTGTTGAATGCGTTGGAGAGTGGAATATCGCTTCGCCACCGGACAACTTCTAGAATACGGCATCCCATTCACTGTAAGCGAACTCTCCCGTGGCGAGATCTGTCGAGATCGTTAATTTATCCCACAATTTCCTGACAGAAAACTGCTAATTTCGTATTCTAGGATACAGAAATATATTTCAATGCTCTTTTTAGAGCTTTGCATTGGCGATCGCCAGCCGTTCTACAAACGGACAAAAATAGCGATCCTTCCGTTCCTTTTCCAATCCTTGGAGGACGACCGATGACCCCATT	NZ_CM001776.1	WP_017326877.1	195250	Synechococcus sp. PCC 7336	+	3230222	3230532	167	193	ATTTCGTATTCTAGGATACAGAAATAT	+	3,27E-11	NA	NA	NA	NA	NA
	NZ_AJLJ01000353.1_WP_026087097.1_647320	CAGAGGATGTTGTTGGTCACGCAGTGAGGGAATAGAAGTAGTTGACATTTTTTAACCCAGGAATCTTAATCTAGTAGCCAGTGTACAGCCCACGATACACCGCCCAATCCAGGTTGCAACATATTTCAATTGTTAATGGTTGGTGAGTAGGAGCGCAAACAAGCCACAAAAAATAACAAACAACCAAATTGAAAAAGTTAAGTTATAAGACAATCTCTTTTGAAAAATATTAGTAATTTTGTATTCTTAGTTACAGAAATATTTTTAAATAAGCACTTGGCTAAAAGTGAAGACAGAGCCATGAAATTAGA	NZ_AJLJ01000353.1	WP_026087097.1	372781	Fischerella muscicola SAG 1427-1 = PCC 73103	-	265	575	236	262	ATTTTGTATTCTTAGTTACAGAAATAT	+	3,37E-12	NA	NA	NA	NA	NA
	NZ_KB235948.1_WP_017716087.1_648714	ACAGCTGAATTCTGCCATCCCTCAAAAGGGAGAGTGTTCGCGCCCCCACCGGCAGGCAGTAGGTATGTTTGCTGGCTCAACTCGCACTCCCCAGATGCCGGCAAGATGCCCACAATAGGCCCACAAGAGTGTCGCTCAGGCGCTTGTAAATTTATACAACAATTGCTTGACTTGGGAAAGTGAGCGTTTGTAGCATTTGTTACAGAAAAGATTTTAGTTTAGCCCACTCGCTAAGACTGTTTTGCGGAAAAGCCGGTCGGAGAGCCTTAGCTGTGAGCTGTGTAAGTGGAGGGAAAAACCATGAAACTCGA	NZ_KB235948.1	WP_017716087.1	1173028	Oscillatoria sp. PCC 10802	-	1651130	1651440	185	211	CGTTTGTAGCATTTGTTACAGAAAAGA	+	1,07E-08	NA	NA	NA	NA	NA
	NZ_CP040360.1_WP_138073594.1_656045	CCCCCCCCTCCATTCAAGGGGGAATTTCCAGGGTAAGGTCTTTTGATGGGCTAATGAAACTCATTTATGCCCACAATGATCACCCTTGTTCCTAGGACAAATATCGTTCGTTTGTACCTAATCATGGGGGTAAATCAATAGATTTTGGCGCGGTTGTCCTGGGCAACAATCCGTAAACTTCTATGGCAGACCCTGGTTTTTGGAATATTTTCTGTATCATTAAATACAAACATTGCAATGATTAGGCTGGCTAATCATCTATGCTCTGTATCTCAAATACTCGTCTCGGAGAAAATCCTGATGCAACGCAC	NZ_CP040360.1	WP_138073594.1	2579791	Picosynechococcus sp. PCC 11901	+	2843103	2843413	206	232	TGTTTGTATTTAATGATACAGAAAATA	-	9,01E-09	NA	NA	NA	NA	NA
	NZ_KB235922.1_WP_019504846.1_657200	TTGAGTCATAAGTATCTAGATTTATTTCTCGGTGTAAATTTCTCAAACATTTCCTTGACGGGAAAAGTGTTTTTTTGTAACTTTAGATACAGAAAGTATATTTTTTGTCATTCTTGATACATAAATATAAAAACTGCCCATCAACAAGTGCTGTTTCGTTTCAAACTAGCTAGTGAATTATTGTGGGAGGCAAAGATAAAGATACGACGGATAGAAACATAACATTAATAGCAATTTTATGAGATAAGTATCTAGCATCTTGTCGAAGGGTATTTTAATCACCTTAACCCTAAAAGAAAAATGAGCAACAC	NZ_KB235922.1	WP_019504846.1	118161	Pleurocapsa sp. PCC 7319	+	1036525	1036835	72	98	TTTTTGTAACTTTAGATACAGAAAGTA	+	1,75E-10	NA	NA	NA	NA	NA
	NZ_ALVU02000001.1_WP_038021410.1_663907	GTAGCAGAGGTTTTCAATTACTAACTTTTCCCCTTCTAGCTTGCCCTCTACATAGCCTAATTCGGCGGGCATAGGGTAAGGTGACAAGTCTAAGTATTGCTGCCAACTGCCTTCAATTACATTAGCTAACTTACAAATCAAAGGGTGTTGTTGCGATCTCAAAGAAATTTTTGTTGACATAGGTATTTTTTTTAATTGCGGCATTAAGTAAAGTTATTCAACACTTGTAGCCAAATAAATAAGAAGATATGTAACATAGACTACAGAAGTCTTAAGTTAATTGTGCAAGGGGAAGAAACAATGCCAGTAAA	NZ_ALVU02000001.1	WP_038021410.1	927677	Synechocystis sp. PCC 7509	-	1629847	1630157	246	272	GATATGTAACATAGACTACAGAAGTCT	+	1,46E-07	NA	NA	NA	NA	NA
	NZ_JYON01000026.1_WP_045056376.1_666729	GTTGCGATCGCAGTGATGGGGTAGAAGTTGGCGACATGAGTTGATTAAACCAAGTAGAAATATCTACAAGTTTAGAAGTTTGAGCAGTTACTTTTATTAATACGCACTCAAAATCTACGCTACCAGGATTTTATCTGTCGCGTAATGATATATTTTTCCGTTTCTGCCTAGATTGAGGCAAACGCGAAGTAAAGATATTCAACATTGATTGCCAATTAACTTCGATTATCTGTAACATAAAATACAGAAATCACAAGATGTTTGTGTAGTAGCGATCGCGCTAGTAAAGGAGCGGCAAGAATGCAAGTAAA	NZ_JYON01000026.1	WP_045056376.1	1618023	Aliterella atlantica CENA595	-	44166	44476	227	253	TATCTGTAACATAAAATACAGAAATCA	+	1e-09	NA	NA	NA	NA	NA
	NZ_JH930364.1_WP_045871848.1_666824	AAACGTAACAGAACCTACAGATGGGGGATTGGGGATTGGGGATTGGGGATTGGGAAAAGTAGGGATAGTTGCATTTGTGATGGAAAGGGAGGAGATGCGATCGCTTGTGTGCAATCGATGTCTCAAAACTCCTGTAGCAGCAGTTGCACCGTTGCTGATTTTAGAGAACTGGAACGTTCCGCTTTGCAACAGCAGCACAAACTCACGTACAACGTAAAGTTATAAGAAGTTTACTTTTCAAGAGTAATATTGATTTTGTATTGTTAGATACAGAATTAATTTGCCACTAGCCCATTAGTCATGAAACTAGA	NZ_JH930364.1	WP_045871848.1	1188	Tolypothrix sp. PCC 7601	+	72380	72690	253	279	ATTTTGTATTGTTAGATACAGAATTAA	+	2,79E-11	NA	NA	NA	NA	NA
	NZ_BBWW01000001.1_WP_058999357.1_670538	ACCTGCCAACAGTTCTACACAGCGATCGCGCAAAATTCCCGCTTCAATCATGCGGTGATATTCATCGATCGACCATTTCGCCAACGTTTTCATCGTTAACTTAAATGCAGGTTCGCCTTGATTGTAACTTTGTTTGATTATGCTACACCGTCTTCGTTCTGCATTACTGACTGTCCCAACTACAAAAGATTGGTCTGGGACGATCGCGTTACTCGTAAAGTTCTAATACAAAGATGAAAAAAGCCGAAAAAGTATCATAAGATACAAAATATCCCGATTTTCGCTTCAGAGGGTGGTGTTATGGCTCTTGA	NZ_BBWW01000001.1	WP_058999357.1	1552121	Leptolyngbya sp. NIES-2104	+	3461760	3462070	247	273	AAAAAGTATCATAAGATACAAAATATC	+	1,56E-06	NA	NA	NA	NA	NA
	NZ_CP013998.1_WP_062435188.1_674975	CCCCCCCTCCATTCAAGGGGGAATTTCCAGGATAAGGTCTTTTGAGGGGCTAATGAAACTCATTTATGCCCACAATGATCGCTCTTGTTCCTAGGAAAAATATCGTTCATTTGTACCTGATCATGAGGGGGAATCAGTAGATCTTGGCACGGTTGTCCCAGGCAACACTCCGTAAACTTCTATGGCAGACTCTGATTTTTGAAATATTTTCTGTATCATTAAATACAAAGTATTACTGTGATTAGACTGACTAATCATCTGCTCTCTGCATTTCAAATGCTTGTCTCGGAGGAAATCCTAATGCAACGCAC	NZ_CP013998.1	WP_062435188.1	374982	Picosynechococcus sp. PCC 73109	+	2177771	2178081	205	231	ACTTTGTATTTAATGATACAGAAAATA	-	8,27E-09	NA	NA	NA	NA	NA
	NZ_CP016477.1_WP_065711062.1_677978	CCCCCCCCTCCATTCAAGGGGGAATTTCCAGGGTAAGGTCTTTTGAGGGGCTAATGAAACTCATTTATGCCCACAATGATCACCCTTGTTCCTAGGAAAAATATCGTTCATTTGTACCCAATTATGAGGGTAAATCAATAGATTTTGGCGCGGTTGTCCTGGGCAACAATCCGTAAACTTCTATGGCAGACCCTGATTTTTGAAATATTTTCTGTATCATTAAATACAAACATTGCAGTGATTAGGCTGGCTAATCATCTATGCTCTGTATCTCAAATACTCGTCTCGGAGAAAATCCTGATGCAACGCAC	NZ_CP016477.1	WP_065711062.1	195498	Picosynechococcus sp. PCC 7117	+	2201073	2201383	206	232	TGTTTGTATTTAATGATACAGAAAATA	-	9,01E-09	NA	NA	NA	NA	NA
	NZ_CP016474.1_WP_065714532.1_681036	CCCCCCCTCAATTCAAGGGGGAATTTCCGGGGCAAGGTTTTTTGAGGGGCGAAAGAAACTGATCTATGTCCACAATGATGACTATTACTTCTAGGATAAATCATTGTTCATTTGTACTTAATCATGAGGGCAAATAAGCGGATCTTGGCGCGATAATCCCTAGGCAACACTCCGTAAATTTCTGTGGCACCTCCTGATTTTTGGAATATTTTCTGTATCATTAAATACAAACATTGCAGTGATTAGAATGACTAATCATTTATTTTCTGTTTTCCAACGCTCACCTCGGAGAAGATTCTGATGCAACGCAC	NZ_CP016474.1	WP_065714532.1	374981	Picosynechococcus sp. PCC 7003	+	2230397	2230707	207	233	TGTTTGTATTTAATGATACAGAAAATA	-	9,01E-09	NA	NA	NA	NA	NA
	NZ_AP017308.1_WP_071837132.1_687841	TAGTGGCGATGAAGATGTGATCGATACAGCAAGAGGGCAGGAGTTAGCAAAAATGACAGGATGTATTGCGGTAGCTTGGGAAGGCGCGGGTGGCGCAAGAGCTTGTCAGTTTAATCAGAAAGCCTTTCTGGAGTTGCGTGGCATCACTGATACAGCAAACCACACGGCAGCAGATTTTGAAGTCAATTTAGCAACAGCGATGAACAATTTAGCTCGATTGATTGTGTCTTGGATTCGGTAAAGTTCTGCTACGAAGCCGCAAAATTTGCGAAAAGTATCATAAGCTACAAAATATCTTGATTGCGTTTGCA	NZ_AP017308.1	WP_071837132.1	1752064	Leptolyngbya sp. NIES-3755	+	3079364	3079674	NA	NA	NA	NA	NA	NA	NA	NA	NA	NA
	NZ_JACJTR010000016.1_WP_190913277.1_691775	ATCCAGGTGCTGATGCCAAGCTGCTTCAATACAATCAGCTAGCTGACGAATTAGGGGATGTTGTTGCTCACGCAGCGAGGGTATAGAAGTAAATGACATATTCTAGTTGGGAATGCGATCTAGTGGCCAGTCTACAACCTGTTGTGCCATAGCTGTTGTGGTCTGCAATATAAGCAAACACTTGCACTTAGCCAACGTAAATTTATAAGACAGATGCTTTTCAGAAGGATTATTTATTTTGTAGTCTAGGTTACAGAATTAATTTTAGATTAGCCCATTAGTAAAGGCTAATAGAAAGCCATGAAACTAGA	NZ_JACJTR010000016.1	WP_190913277.1	2692843	Nostoc sp. FACHB-892	-	144412	144722	236	262	ATTTTGTAGTCTAGGTTACAGAATTAA	+	1,79E-12	83	123	ATAGAAGTAAATGACATATTCTAGTTGGGAATGCGATCTAG	+	2,14E-16
	NZ_JACJSI010000081.1_WP_190943682.1_691807	ATCCAGGTGCTGATGCCAAGCTGCCTCAATACAATCAGCTAGCTGACGAATTAGGGGATGTTGTTGCTCACGCAGCGAGGGTGTAGAAGTAAATGACATATTCTAGTTGGGAATGCGATCTAGTGGCCAGTCTACAACCTGTCGTGCCATACCTGTTGTGGTCTGCAATATAAGCAAACACTTACACCCAGCCAACGTAAATTTATAAGACAGATGCTTCTCAAAAAGATTATTTATTTTGTAGTCTAGGTTACAGAATTAATTTTGGATTAGCCCATTTGTGAAGGCTAATAGAAAGCTATGAAACTAGA	NZ_JACJSI010000081.1	WP_190943682.1	2692904	Nostoc flagelliforme FACHB-838	+	12640	12950	236	262	ATTTTGTAGTCTAGGTTACAGAATTAA	+	1,79E-12	83	123	GTAGAAGTAAATGACATATTCTAGTTGGGAATGCGATCTAG	+	4,07E-16
	NZ_JACJPR010000066.1_WP_242029867.1_691908	ACTGATTAATCTTTAGAGGCCGATTGACGCGATCAATTATGACCCTGACCCATCGCATTTATACAATACCAGCCCCAACTTCTGTAAAGTTATTAAACATTTTCTTGCCCCACAAAAGTAAATTTTGTAGTGTTAGATACAGAAATAATATTATCTCTTCTTTTTTTACAGGGCACTTGCCTTAGCCCAGCAAGACGTGACAGCCAGATTGCCCTAGACTTTGTCTCCTCGCTGGCTCGCTGACGTTGCGCTCACGGACAAAGCTGCCCGCCCTAGCAGAAGATAATTTAAGGAAAAAAAATGATGAAGCT	NZ_JACJPR010000066.1	WP_242029867.1	2692820	Microcoleus sp. FACHB-1	+	92565	92875	122	148	ATTTTGTAGTGTTAGATACAGAAATAA	+	1,79E-12	NA	NA	NA	NA	NA
	NZ_JACJQX010000031.1_WP_199316916.1_692093	AGAAGCAGGTGTCATGGAATACTCAATACCAGACTATAAATTTTGAGTTTATCACTCACAACTCCTCATTCTATTACTCTATGTGGCTCGGAACTTAAAAGGAGATCGTATATCTGGCTGGAACAAACGTAAAGTTATCCAACGATAGATGCAGCTTCTCTCGAAGTTTCTGTAGCATAAACTACAGAAATGCAATTTTTACAGATTGCCGATCGACTTTTCTGAGTAAAGAGGGCAAAGGCAGTGCAACTAAATTCTCACAAACAACACAAAACCGCCGATAGAACCCATTCGGACTGGTTGAACAAAAT	NZ_JACJQX010000031.1	WP_199316916.1	2692781	Chroococcidiopsis sp. FACHB-1243	-	76052	76362	167	193	TTTCTGTAGCATAAACTACAGAAATGC	+	5,17E-10	NA	NA	NA	NA	NA
	NZ_JACJNU010000068.1_WP_192222363.1_692137	GAAGCGTCAGGTGTCCTTGACTTGGATAGGCGAAGGTAAAGTTATTAGACATTTGCTTGTAGAAAGAAATCAAAATTCTGTAACATTAGCTACAGAAAATAATTGATTTTACCCGCTGTTTGCAGCGTTGCTCAGCCAAGTGGGAAGAAGCGATCACCTTGCACCACTGAAATCGGGACTACTCGTTGACAAAATATACATTTCTTCAGTGAGTAAAGGCAATTTCTTTGTAAAGCGATCGCATTTCTTTCCCTGAAGCATCTGCTTTTCTCAGTGGGTAGCTTGAAGGAATATAAGCTTATGAAACTCGA	NZ_JACJNU010000068.1	WP_192222363.1	2692830	Microcoleus sp. FACHB-SPT15	-	24305	24615	75	101	ATTCTGTAACATTAGCTACAGAAAATA	+	1,04E-11	NA	NA	NA	NA	NA
	NZ_JADEWW010000060.1_WP_193875018.1_692251	CCACGGGCGATCGCCCGCAATCAGCAAGCGGTACTCGATGTCCTGCTAAACCAAGCGGATGCCCCAGATTGTATTCCACCCATTTGAGAACCGCTATAAGCAAGTGATCGCCGAAAGGTAAAGTTATTCTACATTGGCTTGTCGAAATTCCAGGCAATCTGTAACATTAAATACAGAAAATATTGAATAAATTAGTAACAGGCAGGGTTAACAAACTAGCAAGGAGCAACTGTTGTCACAGTGCGATCGCTCTTTGACGGTAGCTCTGCCTAAACCGTAGTACCTTGAGGAAATCTGCTAATGAAACTTGA	NZ_JADEWW010000060.1	WP_193875018.1	2777967	Coleofasciculus sp. LEGE 07081	+	24235	24545	156	182	AATCTGTAACATTAAATACAGAAAATA	+	1,53E-10	NA	NA	NA	NA	NA
	NZ_JADEWV010000124.1_WP_193974775.1_692331	CTTGAAATTCATCTGTGTTTATCTGTGTCAATCTGCTTTGAATCTGCGGTTTCGGGATCGATCGCACATTTATCCAATCTTCTCTGCTGCAATCCAACGACAGCGTTCGCAACAATAGCCGATCGACCTTTCGAGCTTTGAGCCACTTTTCCCTCTCAATTATAAATTTTTGCAACAACTATACATAATCTTCAAAATAATTCGGTATTATAGACTACATAAATTAAATTATCTGTGCCTTCGCTTTCGGTTGTTAAAACCCCGCAAAAAGTGCAGACTCTTAGCTAGACAGGAGTAGTTATGCAACTGCA	NZ_JADEWV010000124.1	WP_193974775.1	915322	Microcoleus sp. LEGE 07076	-	14189	14499	200	226	ATTCGGTATTATAGACTACATAAATTA	+	3,68E-09	NA	NA	NA	NA	NA
	NZ_WBKL01000185.1_WP_196513330.1_692499	ATCCAGGTGCTGATGCCAAGCTGCCTCAATACAATCAGCTAGCTGACGAATTAGGGGATGTTGTTGCTCACGCAGCGAGGGCATAGAAGTAAATGACATATTCTAGTTGGGAATGCGATCTAGTGGCCAGTCTACAACCTGTGGTGCCATACCTGTTGTGGTCTGCAATATAAGCAAACACTTGCACTCAGCCAACGTAAATTTATAAGACAGCTACTTTCCACAATGATTATTTATTTTGTATTCTAGGTTACAGAAATAATTTTAGATTAGCCCATTGGTGAAGGCTAATAGAAAGCTATGAAACTAGA	NZ_WBKL01000185.1	WP_196513330.1	2650612	Nostoc sp. NZL	+	12434	12744	236	262	ATTTTGTATTCTAGGTTACAGAAATAA	+	8,72E-13	83	123	ATAGAAGTAAATGACATATTCTAGTTGGGAATGCGATCTAG	+	2,14E-16
	NZ_JAECZC010000030.1_WP_198125741.1_692581	ACATGTGTTCATTGAAAATGCTACCTATTTGCCAGTCTACAGCCACGCGCGCCACTTCTGGTCTAGCTTGCAATATAAGCAAACACTTACCTTAGTACTGAGTGGGCATAGGGCATAGGGCATGGGGCATTGGGCATTGGGCATGGAGTAGAAGTAGAAATAACTACTAACTCCTAACTTCTGATCACTGCCTAACGTAAAGTTATAAGACAGTGACTTTTCAAAAGTATTCTAAATTTTGTAGTCTTAGTTACAGAAATATTTTTAGGTTAGCCCATGAGTTAAGGCTAATACAAGGCTATGAAACTAGA	NZ_JAECZC010000030.1	WP_198125741.1	2794033	Amazonocrinis nigriterrae CENA67	-	32169	32479	236	262	ATTTTGTAGTCTTAGTTACAGAAATAT	+	8,72E-13	NA	NA	NA	NA	NA
	NZ_JAECZA010000282.1_WP_214436110.1_692657	TGCGCCACTTCTGGTCTGGCTTGCAATATATGCAAACACTTAGAGTGAGTGCTGAGTCAGTTGTCAGTTGTCAGAAGGCAGAAGGCAGAAGGCAGAAGTCGCAAGTTATTCACCCTTACTTCCTTGTCTTCCTTGTCTCCCTCATCCCCCTCAGCTCCCCACCTCCTTTGCCCTTCTGCCTGCTTCCACTAGCTGACGTAAAGTTATAAAACAGTTGCTTTTCAAAAGTACTGTTATTTTGTAGTCTTGGTTACAGAAATAATTTTAGATTAACCCATTGGTTAAGGCTAATAAAAAGCTATGAAACTAGA	NZ_JAECZA010000282.1	WP_214436110.1	1725256	Dendronalium phyllosphericum CENA369	+	39118	39428	236	262	ATTTTGTAGTCTTGGTTACAGAAATAA	+	7,42E-14	NA	NA	NA	NA	NA
	NZ_BLAY01000004.1_WP_226574061.1_693279	TAACCTGGCTAAAGTAATGCAGTGCTAACTTGAATCGAAAGATGCTTTTAATCTATAAATATAGCTGTTGATCTACCCTAGTTACCAGTCGCTTATTCGAGTGACACCCGTTTGTGGTAGCTCATTTGAGTCACACTTGGATCGCAACGTTAAGTTATAAAACATTTGCTAGCGCCTGAAACAAAATTTATGTATTTTAAGATACAGAAATTTTTATGATTATCCCCTCTGCCGAGGCGGCGCGGATCGCCAGAAGATCGGTCAGCCTTGGTGGTGTGTGGCTCTTTGGGAGGAAAAAAGATGAAACTCGA	NZ_BLAY01000004.1	WP_226574061.1	2530354	Microseira wollei NIES-4236	-	22171	22481	187	213	TTTATGTATTTTAAGATACAGAAATTT	+	6,48E-10	NA	NA	NA	NA	NA
	NZ_BLAY01000245.1_WP_226592801.1_693371	TGTTAGCGCGATCGCCAGTCCAATACCCCCACTTTACTTTTGAGAGCGGGCATCGTCTTTTTGTAAATTTATGAGACAATAATCCACACTGAATCTAAAACTTCTGTATCGTAAACTACGGAATTAAAAATTTCAGGACTTACACGCATATTCCTGGTTTCTACGAAAAATCGTTGGTTTGGAAACGAGAGATCGAGGTCGAAACTGGGTTTCTGGCAAGGCCCTGGCGTAAGTCCTGAATTTTTAGGGCTGTGCTGGCAACTCCAGCGCCACGAAAGTTCGCTGCAAAGGATTGTCGTTATGAAACTGCG	NZ_BLAY01000245.1	WP_226592801.1	2530354	Microseira wollei NIES-4236	-	9243	9553	98	124	ATTCCGTAGTTTACGATACAGAAGTTT	-	8,27E-09	NA	NA	NA	NA	NA
	NZ_JAIVFX010000005.1_WP_229553375.1_693529	ATCCAGGTGCTGATGCCAAGCTGCCTCAATACAATCAGCTAGCTGACGAATTAGGGGATGTTGTTGCTCACGCAGCGAGGGTATAGAAGTAAATGACATATTCTAGTTGGGAATGCGATCTAGTGGCCAGTCTACAACCTGTTGTGTCATAGCTGTTGTGGTCTGCAATATAAGCAAACACTTACACCCAGCCAACGTAAATTTATAAGACAGATCCTTTTCAGAAGGATTATTTATTTTGTAGTCTAGGTTACAGAATTAATTTGAGATTAGCCCATTCGTAAAGGCTAATAGAAAGCTATGAAACTAGA	NZ_JAIVFX010000005.1	WP_229553375.1	2780407	Nostoc sp. XA010	-	158138	158448	236	262	ATTTTGTAGTCTAGGTTACAGAATTAA	+	1,79E-12	83	123	ATAGAAGTAAATGACATATTCTAGTTGGGAATGCGATCTAG	+	2,14E-16
	NZ_JAIQZM010000019.1_WP_249101648.1_707301	CAACTTGGCGTGGATTAGCTGAGTGTTCAATTTTATGATTCATACTCCAACCTAGCAAGATTTCACCTGCATCGGGGAAGAAAAGAGCTATTTGGGAGGCTAATCTGCCGCTTCTAGAGAGGTTTTACTCAGAACTGTAAAGTTCTAAGACAGTTAGTTGACTAAAGTAGAAACTTTTCTGTAGCGTAAGTTACAGAAGCAATTTAATTTTAGACCATTGGCTAAGACCGCTTCGATCGAAAGCTTGAAGACGCGATCGCAAAGGCTTAGCAGCAGTCTGCTTACCAAGGCAAGAAAATTATGAAACTCGA	NZ_JAIQZM010000019.1	WP_249101648.1	2875781	Argonema galeatum A003/A1	+	31146	31456	176	202	TTTCTGTAGCGTAAGTTACAGAAGCAA	+	2,51E-09	NA	NA	NA	NA	NA
	NZ_AP025732.1_WP_251959111.1_709069	ATCCAGGTGCTGATGCCAAGCTGCTTCAATACAATCAGCTAGCTGACGAATTAGGGGGTGTTGTTGCTCACGCAGCGAGGGTATAGAAGTAAATGACATATTCTAGTTGGGAATGCGATCTAGTGGCCAGTCTACAACCTGTTGTGTCATAGCTGTCATAGACTGCAATATAAGCAAACACTTACACCCAGCCAACGTAAATTTATAAGACAGATGCTTTTCAGAAAGATTATTTATTTTGTAGTCTAGGTTACAGAATTAATTTTGGATTAGCCCATTCGCAAAGGCTAATAGAAAGCTATGAAACTAGA	NZ_AP025732.1	WP_251959111.1	449208	Nostoc cf. commune SO-36	+	1857999	1858309	236	262	ATTTTGTAGTCTAGGTTACAGAATTAA	+	1,79E-12	83	123	ATAGAAGTAAATGACATATTCTAGTTGGGAATGCGATCTAG	+	2,14E-16
	NZ_CP116619.1_WP_190433785.1_733213	AGTTTTTTAGAACGCTAGCGGGATTGATTCCAGAAGGAGGCGATCGCTGCCTATTACTGCCGCTTATTACTGCTGCCTATTATTGGTGCCTACCCCTTGAGACTGAGCCGCAAAACGTAAAGTTATACTTCAGGTGCTTGATCTAGCACTTCGACATTCTGTAGTCTTTGTTACAGAAATATTTTTTAGTTCTTAGCAGCAAAGTCACTTGACTGATGGCAATCTGCCAGTTGATTTAGCAGTTGCAACTCAATCTCAGACTAAGGCTTAGGTTAAGACTCAAATTAAGGAAACTGACTTATGAAAGCTCA	NZ_CP116619.1	WP_190433785.1	3023083	Trichocoleus desertorum NBK24	-	3737955	3738265	156	182	ATTCTGTAGTCTTTGTTACAGAAATAT	+	7,28E-12	NA	NA	NA	NA	NA
	NZ_WJFC01000063.1_WP_155747701.1_735201	CAAAGAACGGTCTTCACAGCTTTTTGCTTTGTTTGTGCTGACCTATCTATTTTTCAGCCTAGCGCCATCAAGACCCAACAGAACTCACTCGCAACACAACTCAACACTTAGGGGGGGGTAGGGTAGGGGTAGGGGGTAGCAAGCAAGTCTTTACAAGTACCTATGAAGGATGCTTTGCAAAAGCGTAAAGTTATAAAACATTTTCTTTTCAAAATTCTTAGTTATTTTGTAGTCTTAGTTACAGAAATAATTTTTTATTAGCCCATGAGATGAAGCTCTAACACGAGCTAAGTATGAAGTATGAAATATGA	NZ_WJFC01000063.1	WP_155747701.1	2304196	Scytonema sp. UIC 10036	+	54340	54650	224	250	ATTTTGTAGTCTTAGTTACAGAAATAA	+	1,55E-13	NA	NA	NA	NA	NA
	NZ_CP050440.1_WP_167725552.1_746298	CTCTGGGGATAAGGGGTAATGGGGATTGGGTATTGGGGATTGGGAAAAGCAGGGGAGAAAGAACCAAGGGCCAGGTCTTAAAGGACAGCTGATTGAGTGCAATAGTTGCATCTGCGGTGGTGGAAGGAGATGAGATGCGATCGCTTGCGTAAAATCGATGTCTCAAACTCCTCTAGCATTTGCAACAGCAGCACAAACTCACATGAGTACAACGTAAAGTTATAAGAAGTTTACTTTTCAAAAGTAATATTAATTTTGTATTGTTAGATACAGAATTAATTTACTACTACCCCATTAGTCATGAAGCTAGA	NZ_CP050440.1	WP_167725552.1	2099387	Tolypothrix sp. PCC 7910	-	6082992	6083302	253	279	ATTTTGTATTGTTAGATACAGAATTAA	+	2,79E-11	NA	NA	NA	NA	NA
	NZ_QMEB01000361.1_WP_169158145.1_748278	TATGCCACACTGCTTCTATACAATCTGCTAGTTGACGAATCAGCGGATGTTGTTGCTCGCGCAGCGATGGTAAAGGAGTTGTTGTCATATCTTATGGGATTTGTTACTGGGTAATGTGATTCAGTTATTAGTCTACCGTCCACAAAGTCTCACCCGAAGTAGCTCGCAACACAACCAAACACTTGCAACTGACAAATGTAAAGTTATAAAACACTCACTTTTCAAAAATAGGAGTTATTTTGTATTCTTAGTTACAGAAATAATTTTGTCTTAGTCCATTAGCGAAGGCTAAGCAGAGCCATGAAATTAGA	NZ_QMEB01000361.1	WP_169158145.1	385972	Brasilonema bromeliae SPC951	-	2390	2700	237	263	ATTTTGTATTCTTAGTTACAGAAATAA	+	8,72E-13	NA	NA	NA	NA	NA
	NZ_QMEC01000014.1_WP_169263891.1_748312	ATGCCACACTGCTTCTATACAATCTGCTAGTTTACGAATCAGCGGATGTTGTTGCTCGCGCAGTGATGGTAAAGGAGTTGTTGTCATAATCTTATGGGATTTCTAACCGGGTAATGTGATTCAGTTATTAGTCTACCGTTCACAAAGTCTCACCCGAAGTAGCTCGCAACACAACCAAACACTTGCAACTGACAAATGTAAAGTTATAAAACACTCGCTTTTCAAAAATAGGAGTTATTTTGTATTCTTAGTTACAGAAATAATTTTGTCTTAGTCCATTAGCGAAGGCTAAGCAGAGCCATGAAATTAGA	NZ_QMEC01000014.1	WP_169263891.1	417115	Brasilonema octagenarum UFV-OR1	-	47730	48040	237	263	ATTTTGTATTCTTAGTTACAGAAATAA	+	8,72E-13	NA	NA	NA	NA	NA
	NZ_SRRZ01000065.1_WP_172189516.1_748358	TACAAAGCGATCTAGAGTTTTCCACTGGGATTTGGCAGTTGGGTTCATGTGGGAATTTTTGAAATAAATCAGATGTTGTTTGCTATGGTAGTCTATCGTTGCCGAACCCAACAATAAAAGATCGACCTTTTCAGCTTTGAACCAGTTTTTTCCTCTCCATTGTAAATTTTTGCTACAACCCTACACATTCGCCTAGATAATTCGGTAACATAGACTACATAATCAAAGTTTATCTGCGCCTTCGCTCTGGGTTGTTTCAACCGCGCCCTGGTGCAGACTCTTAGCTAGACAGGAGTAGTTATGCAACTGCA	NZ_SRRZ01000065.1	WP_172189516.1	2563858	Microcoleus asticus IPMA8	+	16355	16665	200	226	ATTCGGTAACATAGACTACATAATCAA	+	1,49E-08	NA	NA	NA	NA	NA
	NZ_JACKZU010000097.1_WP_185565623.1_755105	TCCAGATGCTGATGCCAAGCTGCCTCAATACAATCAGCTAGCTGACGAATTAGGGGATGTTGTTGCTCGCGCAGCGAGGGCATAGAAGTAAATGACATATTCTAGTTGGAGAATTGCGGTCTAGTAGCCAGTCTACAACTTGCCGTGCCTCACAGTCATAGCTTGCAATATTAAGCAAACACTTACACTAGCCAACGTAAAGTTATAAGACAGTTGCTTTTCACAAGTATTATTTATTTTGTAGTGTAAGTTACAGAAATAATTTTATATTAGCCCATAAGTTCAGGCTGAGGCGAAGATATGAAACTAGA	NZ_JACKZU010000097.1	WP_185565623.1	2485484	Nostoc sp. 2RC	+	22441	22751	236	262	ATTTTGTAGTGTAAGTTACAGAAATAA	+	6,07E-12	82	122	ATAGAAGTAAATGACATATTCTAGTTGGAGAATTGCGGTCT	+	9,15E-09
	NZ_JACJPM010000040.1_WP_190376746.1_755130	GCAGCACGTTTGGATCGTCGGTGCTATAGAGAATTTTGGCTTTGCCTTCGTAGAGTTTTTGACCAACAGTCATGGTGGATGGGCTGAATTTTAAGCTTCATCATTCTACCGCCCTCGTAGCAGGGTAATTAATTCAAGCGCTCAAACTCCAGTAGCTCCCGAATCGTTCTACTCGTTGCCTCACTGCAATGTAAATTTCTCATACAACCTCTCCGGCGAAGGATGAGAAACAGTATCATAAGCTACAAAATTATGTTACGTCTGAGATTCGGCGCACTTTTCGCCTCAGAGAGCTGGATTATGTCACTTGA	NZ_JACJPM010000040.1	WP_190376746.1	2692803	Leptolyngbya sp. FACHB-17	-	30259	30569	228	254	AAACAGTATCATAAGCTACAAAATTAT	+	2,99E-07	NA	NA	NA	NA	NA
	NZ_JACJOY010000059.1_WP_190421185.1_755170	TTAAAACCCCTTTTTAATAGCTAAAGTCCTTTTGCATAGGACTTTAGCTATTAGCCCAGAACTTAAGTTCCGGGCGGAATCTGCGGCTTACCAAAATGGTGCAAGTCAGTTACATCCCTCTTTGGTGCTGTCTTGGTAAACATAAAGTTTTAAGACAGGTAGTTGCTTTCATCCCAATAAATTTCGTAGCATATGTTACAGAAATAATGTGAATATAGCCCACTAGGTGAGGCTATCAAGCGCCTTGAGAGCAAATAGCCTCAACTGCTTGCCGTATTGCTTATCGGAGGGAAGACAGATATGAAATTGGA	NZ_JACJOY010000059.1	WP_190421185.1	2692873	Trichocoleus sp. FACHB-6	-	19801	20111	181	207	ATTTCGTAGCATATGTTACAGAAATAA	+	2,04E-11	NA	NA	NA	NA	NA
	NZ_JACJPA010000110.1_WP_190554678.1_762343	TTCTAGTTTCTAGGTTCAGTTCCAGATTGTAACTTACCGAGCTTTTTACAGCCCTAGCGGGAGTGATTCCAGAAGGGGGCGATCGCTGCCTACTACTTGAGACTGAGCCGTAAAACGTAAAGTTATACTTCAGGCGCTTGATCAAGTACTTTGATATTCTGTAGTCTTTGTTACAGAAATATTTTTTAGTTCTTAGCAGGAAAGTCGCTTGACTGATAGCAATTTGCCAGTTGATTTAGCAGTTGCTACTCAATCTCAGACTAAGGCCCAGGCTAAGACTCAAATTAAGGAAACTGACTTATGAAAGCTCA	NZ_JACJPA010000110.1	WP_190554678.1	2692872	Trichocoleus sp. FACHB-591	-	216216	216526	156	182	ATTCTGTAGTCTTTGTTACAGAAATAT	+	7,28E-12	NA	NA	NA	NA	NA
	NZ_JACJPK010000086.1_WP_190561616.1_762893	TTCTAGTTTCTAGGTTCAGTTCCAGATTGTAACTTACCGAGCTTTTTACAGCCCTAGCGGGAGTGATTCCAAAAGGGGGCGATCGCTGCCTATTCCTTGAGGTTGAACCGTAAAACGTAAAGTTATACTTCAGGCGCTTGATCAAGTACTTTGATATTCTGTAGTCTTTGTTACAGAAATATTTTTTAGTTCTTAGCAGCAGAGTCGCTTGACTGATAGCAATCTGCCAGTTGATTTAGCAGTTGCTACTCAATCTCAAACTAAGGCCCAGGCTAAGACTCAAATTAAGGAAACTGACTTATGAAAGCTCA	NZ_JACJPK010000086.1	WP_190561616.1	2692869	Trichocoleus sp. FACHB-262	-	508800	509110	156	182	ATTCTGTAGTCTTTGTTACAGAAATAT	+	7,28E-12	NA	NA	NA	NA	NA
	NZ_JACJPJ010000035.1_WP_199333423.1_763120	AACTGATAAAGGCATGGGTTCTATTTCCTGCTTTTGCATTGTTCGTTACAGATTGTAACTGCAATTTTGGTGTGGCGATCGCCCCTCTTGCGTAAAGATGTGCGACAACTGCTTGATATCAGCAGCCAATATTCTGTATTTTTGTAGTAACTGATACAGAATATTTTCTGTTTATATCAACTTAGCCACAGTTCTATTTCCGAAACGATTTTGAGGAATTGCTGATGGCGAGATGACTTTGAAGCACAAGGTCGCTTATTTTTCCTGATTGGCTTATTTTTCCTGATTGAGAGACATGATATGAAGTTAGA	NZ_JACJPJ010000035.1	WP_199333423.1	2692845	Oculatella sp. FACHB-28	+	170442	170752	139	165	TTTTTGTAGTAACTGATACAGAATATT	+	4,43E-09	NA	NA	NA	NA	NA
	NZ_JACJQM010000012.1_WP_190729115.1_763666	ATCCAGGTGCTGATGCCAAGCTGCTTCAATACAATCAGCTAGCTGACGAATTAGGGGATGTTGTTGCTCACGCAGCGAGGGTGTAGAAGTAAATGACATATTCTAGTTGGGAATGCGATCTAGTGGCCAGTCTACAACCTGTTGTGCCATAGCTGTTGTGGTCTGCAATATAAGCAAACACTTGCACTCAGCCAACGTAAATTTATAAGACAGATGCTTTTCAGAAGGATTATTTATTTTGTAGTCTAGGTTACAGAATTAATTTTAGATTAGCCCATTGGTAAAGGCTAATAAAAAGCCATGAAACTAGA	NZ_JACJQM010000012.1	WP_190729115.1	2692842	Nostoc sp. FACHB-888	+	54067	54377	236	262	ATTTTGTAGTCTAGGTTACAGAATTAA	+	1,79E-12	83	123	GTAGAAGTAAATGACATATTCTAGTTGGGAATGCGATCTAG	+	4,07E-16
	NZ_JACJOT010000010.1_WP_190760071.1_763782	ATGATTTTTTGTTCGCATCGATTCGAGCAAGATTTGTGAGCGCCGGCCTGCCGATGATCCCCTCAAACCCAGTGCCGGCAGTGATTGCAGCCGTGCCGATTAAGAATAAGTTCGGGCAGCGTCCACAAGAGCAGCACTGATGCGGTTGTAAAGTTCTAAGACAATTGGTTGCCAGGTAACAAATATTTTCTGTATCCTTTGTTACAGAACGCAATAGATTTTAGCCCACTGCTAAGCCGGCGTAGCATCCTAGCCGGTCGGAAAGCCTTAGCTGTGTGCTGTTAACCAGAGGAGGAATTTATGAAACTCGA	NZ_JACJOT010000010.1	WP_190760071.1	2692826	Microcoleus sp. FACHB-68	-	7394	7704	184	210	GTTCTGTAACAAAGGATACAGAAAATA	-	1,35E-10	NA	NA	NA	NA	NA

## Sheet: Dataset 3_Promotor Assay
Supplementary Dataset 3 - Statistical analysis of promoter assay.	Fig2B. Shift to BG11 (-NaHCO3)	Measurements	PnirP1			PNtcA-Mut			Prepeat-Mut			Pless control				Plot	Time	PnirP1	std(PnirP1)	PNtcA-Mut	std(PNtcA-Mut)	PRepeat-Mut	std(Prepeat-Mut)	Pless control	std(Pless control)					Fig2C. Shift to BG11 (-N and recovery)			PnirP1			PNtcA-Mut			Prepeat-Mut			Pless control				Plot	Time	PnirP1	std(PnirP1)
			R1	R2	R3	R1	R2	R3	R1	R2	R3	R1	R2	R3			0	1746.22	244.128	2603.78	521.834	68.7778	6.32065	66.3333	9.22557								R1	R2	R3	R1	R2	R3	R1	R2	R3	R1	R2	R3			0	1731.44	148.637
		0 h	1962	1492	1697	2367	1944	2991	61	65	72	64	47	73			1	2507.22	169.066	5722.89	1109.6	79	8.37987	78	11.7189							0 h	1654	1632	1923	3057	3595	3743	67	65	58	114	116	114			6	63.2222	10.6956
			1922	1413	1793	2597	2022	3365	65	74	69	67	61	59			2	1441.22	303.444	3986.78	1237.45	58.8889	13.1186	50.3333	4.44722								1730	1613	1749	3181	3498	3971	61	53	54	115	116	127			24	91.4444	9.09348
			2091	1400	1946	2570	2148	3430	76	59	78	77	72	77			3	516.444	75.0024	1743.56	458.097	51.1111	9.12194	39	8.17856								1746	1514	2022	3132	3696	3896	54	46	58	107	110	115			48	79.8889	9.4451
		Average	1991.67	1435	1812	2511.33	2038	3262	67.3333	66	73	69.3333	60	69.6667			4	241.889	34.2067	805.333	153.138	34	5.03322	32.4444	5.2092							Average	1710	1586.33	1898	3123.33	3596.33	3870	60.6667	54.6667	56.6667	112	114	118.667			72	66.3333	7.90218
																	6	238.222	33.9895	551.444	91.1106	32.3333	4.2947	26.5556	6.76775																						144	45.2222	8.21621
																	12	547.111	39.9929	608.333	38.9358	28.6667	4.73756	26.7778	4.51609																					Rec	1	53.3333	6.27163
			PnirP1			PNtcA-Mut			Prepeat-Mut			Pless control					24	548	138.055	708.222	150.252	38.7778	3.58323	32.7778	7.34511								PnirP1			PNtcA-Mut			Prepeat-Mut			Pless control					3	47.3333	8.5894
			R1	R2	R3	R1	R2	R3	R1	R2	R3	R1	R2	R3																			R1	R2	R3	R1	R2	R3	R1	R2	R3	R1	R2	R3			6	65.7778	6.39058
		1 h	2633	2190	2624	5798	4470	7021	69	83	89	74	82	93																		6 h	61	66	60	761	690	722	63	60	50	55	47	41			12	46.8889	7.38534
			2626	2392	2555	5748	4385	7072	79	77	84	74	70	103																			78	60	61	830	779	867	70	58	53	61	34	49			24	63.5556	7.95978
			2678	2264	2603	5585	4266	7161	92	72	66	69	71	66																			83	46	54	924	745	842	58	56	79	68	43	65			72	203.444	34.4774
		Average	2645.67	2282	2594	5710.33	4373.67	7084.67	80	77.3333	79.6667	72.3333	74.3333	87.3333																		Average	74	57.3333	58.3333	838.333	738	810.333	63.6667	58	60.6667	61.3333	41.3333	51.6667
			PnirP1			PNtcA-Mut			Prepeat-Mut			Pless control																					PnirP1			PNtcA-Mut			Prepeat-Mut			Pless control
			R1	R2	R3	R1	R2	R3	R1	R2	R3	R1	R2	R3																			R1	R2	R3	R1	R2	R3	R1	R2	R3	R1	R2	R3
		2 h	1602	1416	792	4685	2434	5097	59	48	79	53	46	55																		24 h	102	85	86	313	324	413	98	85	78	82	78	81
			1777	1094	1448	4743	2327	4830	59	40	58	50	52	44																			86	75	98	376	288	385	72	84	91	70	88	55
			1757	1426	1659	4504	2035	5226	70	42	75	45	50	58																			94	91	106	367	314	392	72	98	81	85	74	69
		Average	1712	1312	1299.67	4644	2265.33	5051	62.6667	43.3333	70.6667	49.3333	49.3333	52.3333																		Average	94	83.6667	96.6667	352	308.667	396.667	80.6667	89	83.3333	79	80	68.3333
			PnirP1			PNtcA-Mut			Prepeat-Mut			Pless control																					PnirP1			PNtcA-Mut			Prepeat-Mut			Pless control
			R1	R2	R3	R1	R2	R3	R1	R2	R3	R1	R2	R3																			R1	R2	R3	R1	R2	R3	R1	R2	R3	R1	R2	R3
		3 h	528	467	555	1401	1506	2453	52	34	60	28	44	41																		48 h	67	82	84	173	175	205	58	53	64	70	81	80
			549	423	645	1571	1345	2376	47	49	62	50	24	49																			102	76	75	142	186	181	57	44	42	72	72	73
			522	386	573	1585	1181	2274	49	43	64	38	37	40																			72	77	84	151	186	222	56	61	56	58	65	73
		Average	533	425.333	591	1519	1344	2367.67	49.3333	42	62	38.6667	35	43.3333																		Average	80.3333	78.3333	81	155.333	182.333	202.667	57	52.6667	54	66.6667	72.6667	75.3333
			PnirP1			PNtcA-Mut			Prepeat-Mut			Pless control																					PnirP1			PNtcA-Mut			Prepeat-Mut			Pless control
			R1	R2	R3	R1	R2	R3	R1	R2	R3	R1	R2	R3																			R1	R2	R3	R1	R2	R3	R1	R2	R3	R1	R2	R3
		4 h	247	234	228	782	621	1038	28	32	39	24	39	39																		72 h	67	65	61	149	135	156	68	56	61	57	71	54
			254	190	284	763	637	1036	29	31	40	27	34	38																			86	61	65	108	138	162	60	58	58	61	66	52
			229	205	306	735	688	948	36	29	42	29	29	33		Satistics	Time	PnirP1 vs PNtcA-Mut	PnirP1 vs PRepeat-Mut	PnirP1 vs Pless control	PNtcA-Mut vs PRepeat-Mut	PNtcA-Mut vs Pless control	PRepeat-Mut vs Pless control			Legend							59	72	61	131	144	169	36	50	36	69	68	68		Satistics	Time	PnirP1 vs PNtcA-Mut	PnirP1 vs PRepeat-Mut
		Average	243.333	209.667	272.667	760	648.667	1007.33	31	30.6667	40.3333	26.6667	34	36.6667		t-test	0	0.0013665	5.03472e-08	4.90197e-08	7.57585e-07	7.50109e-07	0.546232			*	<0,05					Average	70.6667	66	62.3333	129.333	139	162.333	54.6667	54.6667	51.6667	62.3333	68.3333	58		t-test	0	1.15128e-08	9.79296e-10
																	1	3.06272e-05	1.37308e-10	1.27081e-10	5.31928e-07	5.30746e-07	0.847083			**	<0,01																				6	1.15945e-09	0.618763
																	2	0.000318577	1.21222e-06	1.18332e-06	1.88495e-05	1.85673e-05	0.111799			***	<0,001																				24	3.68396e-08	0.141039
			PnirP1			PNtcA-Mut			Prepeat-Mut			Pless control					3	5.37899e-05	8.64976e-08	7.42496e-08	6.07963e-06	5.76739e-06	0.0130565										PnirP1			PNtcA-Mut			Prepeat-Mut			Pless control					48	2.94475e-07	2.13816e-05
			R1	R2	R3	R1	R2	R3	R1	R2	R3	R1	R2	R3			4	3.74211e-06	9.03897e-08	8.27734e-08	5.64727e-07	5.55323e-07	0.552116										R1	R2	R3	R1	R2	R3	R1	R2	R3	R1	R2	R3			72	1.55724e-07	0.0153464
		6 h	202	273	273	656	422	516	25	37	27	26	31	25			6	3.25483e-06	1.02683e-07	5.38324e-08	2.12411e-07	1.83944e-07	0.0614811									144 h	48	48	52	40	48	63	49	51	41	32	39	23			144	0.0126966	0.396455
			183	270	225	729	491	517	35	37	30	23	31	19			12	0.0068503	2.20813e-10	2.22653e-10	6.94061e-11	7.05517e-11	0.426364										44	44	33	58	61	63	44	47	34	46	35	37			Rec1	2.3685e-06	0.0913693
			202	271	245	616	481	535	33	30	37	39	15	30			24	0.0412483	6.13488e-06	5.48306e-06	1.46367e-06	1.3329e-06	0.0607696										36	40	62	55	61	56	44	31	37	35	32	28			3	7.52072e-06	0.00458387
		Average	195.667	271.333	247.667	667	464.667	522.667	31	34.6667	31.3333	29.3333	25.6667	24.6667																		Average	42.6667	44	49	51	56.6667	60.6667	45.6667	43	37.3333	37.6667	35.3333	29.3333			6	9.78997e-08	0.447003
																																															12	6.06152e-11	0.0235429
																																															24	1.01137e-09	0.0794746
			PnirP1			PNtcA-Mut			Prepeat-Mut			Pless control																					PnirP1			PNtcA-Mut			Prepeat-Mut			Pless control					72	5.12892e-06	3.68963e-07
			R1	R2	R3	R1	R2	R3	R1	R2	R3	R1	R2	R3																			R1	R2	R3	R1	R2	R3	R1	R2	R3	R1	R2	R3
		12 h	630	508	508	581	571	643	31	21	28	27	31	25																	Rec	1 h	60	46	56	81	70	81	75	72	63	44	36	41
			556	504	595	622	559	669	30	39	26	36	23	26																			52	55	50	73	66	88	58	47	51	37	46	45
			545	546	532	624	560	646	31	27	25	26	19	28																			49	66	46	74	73	84	68	63	49	52	51	47
		Average	577	519.333	545	609	563.333	652.667	30.6667	29	26.3333	29.6667	24.3333	26.3333																		Average	53.6667	55.6667	50.6667	76	69.6667	84.3333	67	60.6667	54.3333	44.3333	44.3333	44.3333
			PnirP1			PNtcA-Mut			Prepeat-Mut			Pless control																					PnirP1			PNtcA-Mut			Prepeat-Mut			Pless control
			R1	R2	R3	R1	R2	R3	R1	R2	R3	R1	R2	R3																			R1	R2	R3	R1	R2	R3	R1	R2	R3	R1	R2	R3
		24 h	398	408	691	547	515	823	43	35	44	21	39	26																		3 h	42	60	52	103	74	101	93	60	64	42	29	56
			407	578	742	586	685	921	34	35	39	35	43	39																			43	49	39	75	65	95	86	61	57	42	34	24
			395	614	699	574	840	883	43	38	38	32	37	23																			62	36	43	95	85	109	71	49	58	33	56	40
		Average	400	533.333	710.667	569	680	875.667	40	36	40.3333	29.3333	39.6667	29.3333																		Average	49	48.3333	44.6667	91	74.6667	101.667	83.3333	56.6667	59.6667	39	39.6667	40
																																	PnirP1			PNtcA-Mut			Prepeat-Mut			Pless control
																																	R1	R2	R3	R1	R2	R3	R1	R2	R3	R1	R2	R3
																																6 h	76	59	71	162	118	158	81	72	75	58	52	50
																																	62	59	76	149	143	187	71	57	78	52	54	46
																																	62	63	64	161	145	156	65	67	53	50	60	48
																																Average	66.6667	60.3333	70.3333	157.333	135.333	167	72.3333	65.3333	68.6667	53.3333	55.3333	48
																																	PnirP1			PNtcA-Mut			Prepeat-Mut			Pless control
																																	R1	R2	R3	R1	R2	R3	R1	R2	R3	R1	R2	R3
																																12 h	57	39	49	289	253	268	71	57	99	35	31	29
																																	55	42	42	315	259	307	74	58	61	46	50	45
																																	57	37	44	285	254	284	74	35	49	40	27	34
																																Average	56.3333	39.3333	45	296.333	255.333	286.333	73	50	69.6667	40.3333	36	36
																																	PnirP1			PNtcA-Mut			Prepeat-Mut			Pless control
																																	R1	R2	R3	R1	R2	R3	R1	R2	R3	R1	R2	R3
																																24 h	67	68	77	279	248	238	74	53	72	51	34	48
																																	72	50	57	306	241	263	54	42	50	39	37	39
																																	62	63	56	285	230	254	50	54	44	55	44	37
																																Average	67	60.3333	63.3333	290	239.667	251.667	59.3333	49.6667	55.3333	48.3333	38.3333	41.3333
																																	PnirP1			PNtcA-Mut			Prepeat-Mut			Pless control
																																	R1	R2	R3	R1	R2	R3	R1	R2	R3	R1	R2	R3
																																72 h	251	236	195	612	524	460	75	60	71	47	52	29
																																	241	184	156	655	493	410	56	46	46	47	43	44
																																	225	191	152	628	497	359	30	56	72	44	37	29
																																Average	239	203.667	167.667	631.667	504.667	409.667	53.6667	54	63	46	44	34
[truncated: 29 more columns]

## Sheet: Dataset 10_Nitrate_-Nitrite
Supplementary Dataset 10 - Statistical analysis of nitrate consumption and nitrite excretion experiment.	Fig6A,B. Shift to LC ( -NaHCO3 )	Measurements		WT			ΔnirP1			NirP1oex				Plot	Time	WT	Std(WT)	ΔnirP1	Std(ΔnirP1)	NirP1oex	Std(NirP1oex)				Fig6C. Consumption of Nitrate.	Measurements			WT			ΔnirP1			NirP1oex						Plot	Time	WT	Std(WT)	ΔnirP1	Std(ΔnirP1)	NirP1oex	Std(NirP1oex)
				R1	R2	R3	R1	R2	R3	R1	R2	R3			HC	0.980171	0.214113	1.10868	0.0423759	152.007	6.08652								R1	R2	R3	R1	R2	R3	R1	R2	R3					0	1.01012	0.172908	0.921483	0.147825	1.03432	0.0505534
			Value Nitrite (µmol/l)	0.849487	0.849487	1.32143	1.13265	1.22704	1.13265	161.025	146.489	157.627			LC-0	0.833959	0.258446	0.402214	0.0427846	54.1854	7.13219							0 h	1.195	1.1998	0.9185	1.1643	0.8905	0.8101	1.0481	1.0113	0.9404					0.5	0.7023	0.0782366	0.75855	0.0651487	0.819567	0.0682223
			OD750 1/10	0.102	0.103	0.103	0.105	0.105	0.105	0.102	0.102	0.102			LC-2	1.31322	0	0.9327	0.121113	71.6274	0.682672								0.9895	0.6973	1.0606	0.7824	0.8017	1.0799	1.0411	1.059	1.106					1.0	0.6086	0.0617946	0.574433	0.0715013	0.696533	0.0404467
			NormFactor to OD 1	0.980392	0.970874	0.970874	0.952381	0.952381	0.952381	0.980392	0.980392	0.980392			LC-4	1.46489	0.0273148	0.860513	0.100617	75.51	1.15217							Average	1.09225	0.94855	0.98955	0.97335	0.8461	0.945	1.0446	1.03515	1.0232					2.0	0.209783	0.065964	0.3073	0.018543	0.387967	0.0467089
			Nitrite (µM/OD)	0.832831	0.824745	1.28294	1.07871	1.16861	1.07871	157.868	143.617	154.536			LC-6	1.99346	0.143053	1.08612	0.0633105	60.2093	0.506614
		HC	Average	0.980171			1.10868			152.007					LC-24	4.63781	0.0872014	1.78626	0.0287063	92.5431	0.843865
																													WT			ΔnirP1			NirP1oex							0	237.768	44.3582	215.029	37.9235	243.976	12.9691	in µM
																													R1	R2	R3	R1	R2	R3	R1	R2	R3					0.5	158.8	18.3222	173.23	16.7134	188.883	17.5019
				WT			ΔnirP1			NirP1oex																		0.5 h	0.8104	0.7515	0.7051	0.7408	0.7347	0.7886	0.7035	0.8354	0.765					1.0	134.762	15.8529	125.996	18.3431	157.32	10.3763
				R1	R2	R3	R1	R2	R3	R1	R2	R3																	0.6358	0.7175	0.5935	0.6722	0.7319	0.8831	0.8465	0.9176	0.8494					2.0	36.01	9.62863	57.4654	4.75706	78.1598	11.9828
			Value Nitrite (µmol/l)	0.849487	0.566325	1.22704	0.471938	0.37755	0.37755	43.2295	57.7651	45.306																Average	0.7231	0.7345	0.6493	0.7065	0.7333	0.83585	0.775	0.8765	0.8072
			OD750 1/10	0.107	0.105	0.105	0.102	0.102	0.101	0.09	0.09	0.09
			NormFactor to OD 1	0.934579	0.952381	0.952381	0.980392	0.980392	0.990099	1.11111	1.11111	1.11111
			Nitrite (µM/OD)	0.793914	0.539357	1.16861	0.462684	0.370147	0.373812	48.0328	64.1835	50.34																	WT			ΔnirP1			NirP1oex
		LC-0	Average	0.833959			0.402214			54.1854																			R1	R2	R3	R1	R2	R3	R1	R2	R3
																												1 h	0.6627	0.5637	0.5425	0.5087	0.5223	0.6707	0.6624	0.745	0.703
																													0.6364	0.5444	0.7019	0.4894	0.6008	0.6547	0.6307	0.6977	0.7404
																												Average	0.64955	0.55405	0.6222	0.49905	0.56155	0.6627	0.64655	0.72135	0.7217
				WT			ΔnirP1			NirP1oex
				R1	R2	R3	R1	R2	R3	R1	R2	R3
			Value Nitrite (µmol/l)	1.5102	1.5102	1.5102	1.32143	1.13265	0.943875	67.5814	66.4488	67.959																	WT			ΔnirP1			NirP1oex
			OD750 1/10	0.115	0.115	0.115	0.122	0.122	0.12	0.094	0.094	0.094																	R1	R2	R3	R1	R2	R3	R1	R2	R3
			NormFactor to OD 1	0.869565	0.869565	0.869565	0.819672	0.819672	0.833333	1.06383	1.06383	1.06383																2 h	0.2263	0.2689	0.2172	0.3061	0.2978	0.2915	0.3383	0.4571	0.3799
			Nitrite (µM/OD)	1.31322	1.31322	1.31322	1.08314	0.928402	0.786563	71.8952	70.6902	72.2968																	0.0691	0.259	0.2182	0.2993	0.3015	0.3476	0.3564	0.4459	0.3502
		LC-2	Average	1.31322			0.9327			71.6274																		Average	0.1477	0.26395	0.2177	0.3027	0.29965	0.31955	0.34735	0.4515	0.36505
				WT			ΔnirP1			NirP1oex
				R1	R2	R3	R1	R2	R3	R1	R2	R3
			Value Nitrite (µmol/l)	1.69897	1.60459	1.60459	0.849487	1.03826	1.13265	74.7549	77.5865	76.4539
			OD750 1/10	0.113	0.111	0.111	0.117	0.117	0.117	0.101	0.101	0.101
			NormFactor to OD 1	0.884956	0.900901	0.900901	0.854701	0.854701	0.854701	0.990099	0.990099	0.990099														Control with NH4CL			WT			ΔnirP1			NirP1oex					Control with NH4Cl	Plot	Time	WT	Std(WT)	ΔnirP1	Std(ΔnirP1)	NirP1oex	Std(NirP1oex)
			Nitrite (µM/OD)	1.50352	1.44557	1.44557	0.726058	0.887404	0.968077	74.0148	76.8183	75.6969																	R1	R2	R3	R1	R2	R3	R1	R2	R3					0	0.9683	0.0855189	0.94685	0.0276414	0.930217	0.0377937
		LC-4	Average	1.46489			0.860513			75.51																		0 h	1.1084	0.8604	0.9297	0.9864	0.8526	0.9656	0.9097	0.9441	0.9176					0.5	0.843517	0.0460113	0.935167	0.0395314	0.90665	0.0262736
																													0.9646	0.899	1.0477	0.9271	0.9657	0.9837	0.8461	0.9497	1.0141					1.0	0.932633	0.0262594	0.902183	0.0137775	0.905783	0.0282673
																												Average	1.0365	0.8797	0.9887	0.95675	0.90915	0.97465	0.8779	0.9469	0.96585					2.0	0.906	0.0176903	0.872717	0.0100178	0.92995	0.00951315
				WT			ΔnirP1			NirP1oex
				R1	R2	R3	R1	R2	R3	R1	R2	R3
			Value Nitrite (µmol/l)	2.45408	2.2653	2.07652	1.22704	1.41581	1.32143	56.7269	57.01	57.8595																	WT			ΔnirP1			NirP1oex							0	227.04	21.9392	221.537	11.8964	217.27	12.9397	in µM
			OD750 1/10	0.113	0.114	0.114	0.122	0.122	0.121	0.095	0.095	0.095																	R1	R2	R3	R1	R2	R3	R1	R2	R3					0.5	195.028	13.0996	218.54	14.0161	211.224	15.512
			NormFactor to OD 1	0.884956	0.877193	0.877193	0.819672	0.819672	0.826446	1.05263	1.05263	1.05263																0.5 h	0.8963	0.8607	0.8024	0.864	0.9967	0.898	0.9844	0.9093	0.8021					1.0	217.89	7.5006	210.078	7.85218	211.002	14.5619
			Nitrite (µM/OD)	2.17175	1.98711	1.82151	1.00577	1.1605	1.09209	59.7125	60.0106	60.9048																	0.904	0.8252	0.7725	0.8958	0.9435	1.013	0.9029	0.8729	0.9683					2.0	211.057	9.42512	202.519	6.87245	217.201	12.0568
		LC-6	Average	1.99346			1.08612			60.2093																		Average	0.90015	0.84295	0.78745	0.8799	0.9701	0.9555	0.94365	0.8911	0.8852
				WT			ΔnirP1			NirP1oex																			WT			ΔnirP1			NirP1oex
				R1	R2	R3	R1	R2	R3	R1	R2	R3																	R1	R2	R3	R1	R2	R3	R1	R2	R3
			Value Nitrite (µmol/l)	6.22958	6.13519	6.41835	2.83162	2.73724	2.73724	106.658	106.658	108.734																1 h	0.9798	0.937	0.9195	0.8867	0.9246	0.88	1.0093	0.9099	0.9129
			OD750 1/10	0.135	0.135	0.135	0.155	0.155	0.155	0.116	0.116	0.116																	0.9573	0.9087	0.8935	0.8868	0.8746	0.9604	0.864	0.9148	0.8238
			NormFactor to OD 1	0.740741	0.740741	0.740741	0.645161	0.645161	0.645161	0.862069	0.862069	0.862069																Average	0.96855	0.92285	0.9065	0.88675	0.8996	0.9202	0.93665	0.91235	0.86835
			Nitrite (µM/OD)	4.6145	4.54458	4.75433	1.82685	1.76596	1.76596	91.9464	91.9464	93.7366
		LC-24	Average	4.63781			1.78626			92.5431
																													WT			ΔnirP1			NirP1oex
														Statistics			WT vs ΔnirP1	WT vs NirP1oex	ΔnirP1 vs NirP1oex			Legend							R1	R2	R3	R1	R2	R3	R1	R2	R3
														t-test		HC	0.487095	0.000800503	0.000812054			*	<0,05					2 h	0.917	0.8561	0.8707	0.8473	0.8818	0.8474	0.9825	0.9687	0.9132
																LC-0h	0.138498	0.00874967	0.00867655			**	<0,01						0.9157	0.9061	0.9704	0.8767	0.8583	0.9248	0.8704	0.8722	0.9727
																LC-2h	0.0471029	4.71278e-05	2.80077e-05			***	<0,001					Average	0.91635	0.8811	0.92055	0.862	0.87005	0.8861	0.92645	0.92045	0.94295
																LC-4h	0.00956691	0.000120063	0.000106681
																LC-6h	0.00516261	1.02973e-05	2.82632e-05
																LC-24h	0.000139229	3.87087e-05	4.24078e-05
