# Supplementary material for: Protein NirP1 regulates nitrite reductase and nitrite excretion in cyanobacteria
Source: Nat Commun. 2024 Mar 1;15:1911. doi: 10.1038/s41467-024-46253-4 (PMC10907346; doi:10.1038/s41467-024-46253-4)
Supplement: Supplementary file 5 — Supplementary Dataset 4 [file 41467_2024_46253_MOESM5_ESM.xlsx]

## Sheet: Growth_curves
Supplemental Dataset 4 - Measurements of growth curves and absorption spectra under different conditions. Calculation of the growth rate and doubling time.	Measurements		WT/Synechocystis sp. PCC6803			ΔnirP1			NirP1oex			Δnirp1::oex										LC shift		Measuerements		WT / Synechocystis sp. PCC6803			ΔnirP1			NirP1oex			ΔnirP1::nirP1			Faktor (dilution)								with 10 mM NH4		Measuerements
		Time	WT1	WT2	WT3	KO1	KO2	KO3	OEX1	OEX2	OEX3	Komp1	Komp2	Komp3											Time	WT1	WT2	WT3	KO1	KO2	KO3	OEX1	OEX2	OEX3	Komp1_pNat	Komp2_pNat	Komp3_pNat												Time
		0	0.05	0.05	0.05	0.05	0.05	0.05	0.05	0.05	0.05	0.05	0.05	0.05											0	0.1	0.1	0.1	0.1	0.1	0.1	0.1	0.1	0.1	0.1	0.1	0.1												0
	Tag1_10:00	6	0.085	0.081	0.081	0.089	0.087	0.084	0.09	0.087	0.084	0.095	0.094	0.092											4	0.163	0.173	0.161	0.143	0.146	0.152	0.168	0.157	0.139	0.133	0.151	0.139											Tag1_17:00	6
	Tag2_8:00	22	0.229	0.247	0.227	0.281	0.26	0.243	0.154	0.142	0.154	0.164	0.16	0.151											20	0.574	0.575	0.565	0.584	0.545	0.529	0.333	0.313	0.313	0.554	0.533	0.536											Tag2_9:00	21
		26	0.328	0.317	0.317	0.392	0.367	0.346	0.225	0.211	0.215	0.215	0.214	0.201											24	0.755	0.75	0.745	0.745	0.696	0.686	0.373	0.359	0.358	0.731	0.7	0.7											Tag2_13:00	25
		30	0.379	0.38	0.356	0.417	0.401	0.37	0.246	0.219	0.225	0.222	0.227	0.204											28	0.907	0.91	0.895	0.886	0.851	0.816	0.438	0.407	0.427	0.863	0.84	0.879											Tag2_17:00	29
	Tag3_8:00	46	0.65	0.657	0.679	0.739	0.7	0.654	0.453	0.426	0.401	0.421	0.388	0.339											44	0.721	0.73	0.727	0.727	0.692	0.683	0.422	0.397	0.371	0.71	0.667	0.724	2										Tag3_9:00	45
		50	0.729	0.751	0.756	0.823	0.746	0.73	0.521	0.475	0.441	0.478	0.46	0.427											52	0.893	0.902	0.898	0.893	0.85	0.877	0.533	0.502	0.464	0.886	0.836	0.917	2										Tag3_13:00	49
		54	0.76	0.782	0.802	0.865	0.801	0.808	0.551	0.496	0.467	0.553	0.484	0.441											68	0.507	0.507	0.496	0.517	0.483	0.475	0.348	0.332	0.307	0.515	0.478	0.533	5										Tag3_17:00	53
	Tag4_8:00	70	1.128	1.122	1.164	1.246	1.166	1.098	0.85	0.762	0.664	0.804	0.7	0.694											76	0.599	0.588	0.608	0.622	0.586	0.586	0.434	0.41	0.381	0.631	0.581	0.653	5										Tag4_9:00	69
		74	1.234	1.25	1.278	1.32	1.286	1.166	0.948	0.866	0.782	0.916	0.776	0.76											92	0.808	0.765	0.788	0.832	0.769	0.774	0.603	0.587	0.516	0.84	0.755	0.886	5										Tag4_13:00	73
		78	1.356	1.364	1.382	1.472	1.396	1.328	1.106	1.004	0.838	1.056	0.938	0.882																																		Tag4_17:00	77
	Tag5_8:00	94	1.708	1.768	1.692	1.972	1.784	1.716	1.424	1.26	1.156	1.384	1.192	1.204																																		Tag5_9:00	93
		102	1.952	1.944	1.96	2.1	1.944	1.912	1.632	1.536	1.316	1.68	1.456	1.328																																		Tag5_13:00	97
																																																Tag5_17:00	101
																																																Tag8_9:00	165
	Caculation Average																							Caculation Average																								Caculation Average
		Time	WT	std. WT	ΔnirP1	std. Δnirp1	NirP1oex	std. NirP1oex	Δnirp1::oex	std. Δnirp1::oex															Time	WT	std. WT	ΔnirP1	std. ΔnirP1	NirP1oex	std. NirP1oex	ΔnirP1::nirP1	std. ΔnirP1::nirP1																Time
		0	0.05	6.93889e-18	0.05	6.93889e-18	0.05	6.93889e-18	0.05	6.93889e-18															0	0.1	1.38778e-17	0.1	1.38778e-17	0.1	1.38778e-17	0.1	1.38778e-17																0
		6	0.0823333	0.00188562	0.0866667	0.0020548	0.087	0.00244949	0.0936667	0.00124722															4	0.165667	0.00524934	0.147	0.00374166	0.154667	0.0119536	0.141	0.00748331																6
		22	0.234333	0.00899383	0.261333	0.0155421	0.15	0.00565685	0.158333	0.0054365															20	0.571333	0.00449691	0.552667	0.0230988	0.319667	0.00942809	0.541	0.00927362																21
		26	0.320667	0.00518545	0.368333	0.0188031	0.217	0.00588784	0.21	0.00637704															24	0.75	0.00408248	0.709	0.0257811	0.363333	0.00684755	0.710333	0.0146135																25
		30	0.371667	0.0110855	0.396	0.0195107	0.23	0.0115758	0.217667	0.00987702															28	0.904	0.00648074	0.851	0.0285774	0.424	0.0128323	0.860667	0.0160069																29
		46	0.662	0.0123558	0.697667	0.0347403	0.426667	0.0212341	0.382667	0.0336881															44	1.452	0.00748331	1.40133	0.037959	0.793333	0.041644	1.40067	0.0485066																45
		50	0.745333	0.0117284	0.766333	0.0405983	0.479	0.0327821	0.455	0.0211187															52	1.79533	0.00736357	1.74667	0.0354902	0.999333	0.0564348	1.75933	0.06674																49
		54	0.781333	0.0171529	0.824667	0.0286628	0.504667	0.0348361	0.492667	0.0461327															68	2.51667	0.0259272	2.45833	0.0910433	1.645	0.0843603	2.54333	0.114479																53
		70	1.138	0.0185472	1.17	0.0604869	0.758667	0.0759708	0.732667	0.0504997															76	2.99167	0.0408928	2.99	0.0848528	2.04167	0.108346	3.10833	0.150628																69
		74	1.254	0.0181842	1.25733	0.0660572	0.865333	0.0677709	0.817333	0.070073															92	3.935	0.0878446	3.95833	0.142965	2.84333	0.189047	4.135	0.271324																73
		78	1.36733	0.010873	1.39867	0.058818	0.982667	0.110446	0.958667	0.0725228																																							77
		94	1.72267	0.0327143	1.824	0.108271	1.28	0.110321	1.26	0.087818																																							93
		102	1.952	0.00653197	1.98533	0.0821273	1.49467	0.132276	1.488	0.145474																																							97
																																																	101
	Growth rateand doubling time																								Synechocystis sp. PCC6803 /WT			ΔnirP1			NirP1oex			Δnirp1::nirp1															165
		Synechocystis sp. PCC 6803 /WT			ΔNirR1			NirP1oex			Δnirp1::oex													"Early phase" (0-24 h)	WT1	WT2	WT3	KO1	KO2	KO3	OEX1	OEX2	OEX3	Komp1	Komp2	Komp3
	"Early phase" (0-30 h)	WT1	WT2	WT3	KO1	KO2	KO3	OEX1	OEX2	OEX3	Komp1	Komp2	Komp3											Growth rate µ	0.0842311	0.0839543	0.0836756	0.0836756	0.0808408	0.0802378	0.0548503	0.0532563	0.0531401	0.0828851	0.0810796	0.0810796
	Growth rate µ	0.0675171	0.0676049	0.0654303	0.0707021	0.0693979	0.066716	0.0531103	0.049235	0.0501359	0.0496885	0.0504309	0.0468699											doubling time (h)	8.22911	8.25624	8.28374	8.28374	8.57422	8.63866	12.6371	13.0153	13.0438	8.36274	8.54897	8.54897
	doubling time (d)	10.2662	10.2529	10.5937	9.80377	9.98801	10.3895	13.0511	14.0784	13.8254	13.9499	13.7445	14.7887																																			Growth rateand doubling time	Synechocystis sp. PCC 6803 /WT
																																																"Early phase" (0-30 h)	WT1
																									WT	std. WT	ΔnirP1	std. ΔnirP1	NirP1oex	std. NirP1oex	Δnirp1::nirp1	std. Δnirp1::nirp1																Growth rate µ	0.0798789
		WT	std. WT	ΔnirR1	std. ΔnirR1	NirP1oex	std. NirP1oex	Δnirp1::oex	std. Δnirp1::oex															Average growth rate µ	0.0839537	0.000226808	0.0815847	0.00149881	0.0537489	0.000780258	0.0816814	0.000851143																doubling time (d)	8.67748
	Average growth rate µ	0.0668508	0.00100509	0.0689387	0.00165941	0.0508271	0.00165586	0.0489964	0.00153392															doubling time (h)	8.25637	0.0223057	8.49888	0.154379	12.8987	0.185377	8.4869	0.0877889
	Average doubling time (h)	10.3709	0.157592	10.0604	0.244554	13.9512	0.437006	14.161	0.451711
																																																	WT
																									Synechocystis sp. PCC6803			ΔnirP1			NirP1oex			Δnirp1::nirp1														Average growth rate µ	0.0792393
		Synechocystis sp. PCC 6803 /WT			ΔNirR1			NirP1oex			Δnirp1::oex													"mid phase" (28-68 h)	WT1	WT2	WT3	KO1	KO2	KO3	OEX1	OEX2	OEX3	Komp1	Komp2	Komp3												Average doubling time (h)	8.75194
	"mid phase" (26 -70 h)	WT1	WT2	WT3	KO1	KO2	KO3	OEX1	OEX2	OEX3	Komp1	Komp2	Komp3											Growth rate µ	0.0256952	0.0256126	0.0254798	0.0267691	0.0260761	0.0267085	0.0344855	0.035144	0.0319875	0.0273298	0.0261412	0.0277294
	Growth rate µ	0.0300109	0.0322483	0.0331502	0.0282667	0.027875	0.0302901	0.0319869	0.0305256	0.0277033	0.03374	0.0291467	0.0280621											doubling time (h)	26.9758	27.0627	27.2038	25.8936	26.5817	25.9523	20.0996	19.7231	21.6693	25.3624	26.5155	24.9969
	doubling time (d)	23.0965	21.4941	20.9093	24.5217	24.8663	22.8836	21.6697	22.7071	25.0204	20.5438	23.7813	24.7004																																				Synechocystis sp. PCC 6803 /WT
																																																"mid phase" (45 -77 h)	WT1
																									WT	std. WT	ΔnirP1	std. ΔnirP1	NirP1oex	std. NirP1oex	Δnirp1::nirp1	std. Δnirp1::nirp1																Growth rate µ	0.027542
		WT	std. WT	ΔnirR1	std. ΔnirR1	NirP1oex	std. NirP1oex	Δnirp1::oex	std. Δnirp1::oex															Average growth rate µ	0.0255958	8.87358e-05	0.0265179	0.000313387	0.0338724	0.0013596	0.0270668	0.000674518																doubling time (d)	25.1669
	Average growth rate µ	0.0318032	0.00131973	0.0288106	0.00105833	0.0300719	0.00177799	0.0303163	0.00246108															Average doubling time (h)	27.0808	0.0939747	26.1426	0.311483	20.4973	0.842837	25.6249	0.647196
	Average doubling time (h)	21.8333	0.924602	24.0905	0.864941	23.1324	1.4006	23.0085	1.78276
																																																	WT
																																																Average µ	0.0278768
																									Synechocystis sp. PCC6803			ΔnirP1			NirP1oex			Δnirp1::nirp1														Average doubling time (h)	24.8694
		Synechocystis sp. PCC 6803/WT			ΔNirR1			NirP1oex			Δnirp1::oex													Stationary phase (68-92 h)	WT1	WT2	WT3	KO1	KO2	KO3	OEX1	OEX2	OEX3	Komp1	Komp2	Komp3
	Stationary phase (70-102 h)	WT1	WT2	WT3	KO1	KO2	KO3	OEX1	OEX2	OEX3	Komp1	Komp2	Komp3											Growth rate µ	0.0194188	0.0171402	0.0192884	0.0198246	0.0193781	0.020344	0.0229048	0.0237454	0.0216358	0.0203848	0.0190461	0.0211748
	Growth rate µ	0.0171378	0.0171761	0.0162838	0.0163125	0.015974	0.0173331	0.0203852	0.0219059	0.0213772	0.0230297	0.0228865	0.0202799											doubling time (d)	35.6947	40.4399	35.9359	34.9641	35.7696	34.0713	30.2621	29.1908	32.0371	34.0032	36.3931	32.7345
	doubling time (d)	40.4456	40.3554	42.5666	42.4919	43.3922	39.9898	34.0025	31.642	32.4246	30.098	30.2863	34.179																																				Synechocystis sp. PCC 6803/WT
																																																Stationary phase (77-165 h)	WT1
																									WT	std. WT	ΔnirP1	std. ΔnirP1	NirP1oex	std. NirP1oex	Δnirp1::nirp1	std. Δnirp1::nirp1																Growth rate µ	0.0136934
		WT	std. WT	ΔnirR1	std. ΔnirR1	NirP1oex	std. NirP1oex	Δnirp1::oex	std. Δnirp1::oex															Average growth rate µ	0.0186158	0.00104477	0.0198489	0.000394722	0.022762	0.000867146	0.0202019	0.000878602																doubling time (d)	50.6191
	Average growth rate µ	0.0168659	0.000411885	0.0165399	0.000577675	0.0212228	0.000630387	0.0220654	0.00126385															Average doubling time (h)	37.3568	2.18226	34.935	0.693659	31.7437	1.17376	34.3769	1.51681
	Average doubling time (h)	41.1225	1.0218	41.9579	1.43941	32.6897	0.98176	31.5211	1.88099
																																																	WT
																																																Average growth rate µ	0.0141348
																																																Average doubling time (h)	49.0677
[truncated: 16 more columns]

## Sheet: Absorption_spectra
Measurements														Average				WT + pVZ322_petE::nirP1-3Flag	ΔNirR1 + pVZ322_petE::nirP1-3Flag		Norm. to WT 750 nm																				10 mM NH4+ added	Measurements
Absorption / a.u.	WT1	WT2	WT3	KO1	KO2	KO3	OEX1	OEX2	OEX3	Komp1	Komp2	Komp3			Absorption / a.u.	WT	ΔNirP1	OEX	Komp			Absorption / a.u.	WT	ΔNirR1	OEX	Komp																Absorption / a.u.	WT1	WT2	WT3	KO1	KO2	KO3	WTox1
400	0.2957	0.3037	0.3131	0.3344	0.321	0.3064	0.2612	0.2363	0.2133	0.2619	0.2306	0.2192			400	0.304167	0.3206	0.236933	0.237233			400	0.304167	0.302915	0.273309	0.274619																400	0.3677	0.3839	0.3562	0.4025	0.391	0.3764	0.4392
401	0.2968	0.3048	0.3142	0.3356	0.3222	0.3075	0.261	0.2361	0.2131	0.2617	0.2304	0.2189			401	0.305267	0.321767	0.236733	0.237			401	0.305267	0.304017	0.273078	0.274349																401	0.3693	0.3856	0.3576	0.4043	0.3928	0.3781	0.4412
402	0.2982	0.3062	0.3157	0.3371	0.3237	0.309	0.2612	0.2363	0.2131	0.2618	0.2305	0.2191			402	0.3067	0.323267	0.236867	0.237133			402	0.3067	0.305434	0.273232	0.274503																402	0.3712	0.3875	0.3594	0.4064	0.3949	0.3801	0.4437
403	0.2999	0.3079	0.3175	0.3389	0.3255	0.3107	0.2617	0.2369	0.2134	0.2623	0.2309	0.2194			403	0.308433	0.325033	0.237333	0.237533			403	0.308433	0.307103	0.27377	0.274967																403	0.3734	0.3898	0.3615	0.4087	0.3973	0.3824	0.4465
404	0.302	0.31	0.3198	0.3412	0.3277	0.3129	0.2627	0.2377	0.2141	0.2632	0.2317	0.2201			404	0.3106	0.327267	0.238167	0.238333			404	0.3106	0.309214	0.274732	0.275893																404	0.3762	0.3928	0.3641	0.4119	0.4005	0.3854	0.4501
405	0.3045	0.3126	0.3223	0.3439	0.3304	0.3153	0.2639	0.2388	0.215	0.2644	0.2327	0.221			405	0.313133	0.329867	0.239233	0.239367			405	0.313133	0.31167	0.275962	0.277089																405	0.3794	0.3962	0.3672	0.4155	0.404	0.3887	0.4542
406	0.3074	0.3154	0.3254	0.3471	0.3335	0.3183	0.2655	0.2403	0.2162	0.2661	0.2342	0.2223			406	0.316067	0.332967	0.240667	0.240867			406	0.316067	0.314599	0.277615	0.278825																406	0.3831	0.4	0.3707	0.4196	0.408	0.3925	0.4588
407	0.3105	0.3186	0.3286	0.3506	0.3368	0.3214	0.2675	0.2421	0.2175	0.268	0.2358	0.2238			407	0.319233	0.336267	0.242367	0.242533			407	0.319233	0.317717	0.279576	0.280754																407	0.3872	0.4043	0.3745	0.4241	0.4125	0.3967	0.4639
408	0.3139	0.322	0.3323	0.3544	0.3404	0.325	0.2697	0.244	0.2191	0.2702	0.2377	0.2256			408	0.322733	0.339933	0.244267	0.2445			408	0.322733	0.321181	0.281768	0.283031																408	0.3915	0.4087	0.3786	0.4288	0.4172	0.4012	0.4693
409	0.3175	0.3256	0.3361	0.3583	0.3443	0.3287	0.272	0.2461	0.2209	0.2726	0.2397	0.2275			409	0.3264	0.343767	0.246333	0.2466			409	0.3264	0.324803	0.284152	0.285462																409	0.3961	0.4135	0.3829	0.4338	0.4221	0.4058	0.475
410	0.3211	0.3294	0.3399	0.3625	0.3483	0.3324	0.2745	0.2483	0.2227	0.2751	0.2419	0.2295			410	0.330133	0.347733	0.2485	0.248833			410	0.330133	0.328551	0.286651	0.288047																410	0.4007	0.4184	0.3874	0.439	0.4271	0.4107	0.4809
411	0.3248	0.333	0.3438	0.3665	0.3522	0.3362	0.277	0.2505	0.2245	0.2775	0.244	0.2314			411	0.333867	0.351633	0.250667	0.250967			411	0.333867	0.332236	0.289151	0.290517																411	0.4054	0.4231	0.3917	0.444	0.4322	0.4153	0.4867
412	0.3284	0.3367	0.3476	0.3706	0.3561	0.3399	0.2796	0.2527	0.2264	0.2801	0.2462	0.2334			412	0.337567	0.355533	0.2529	0.253233			412	0.337567	0.335921	0.291727	0.293141																412	0.4099	0.4279	0.3959	0.449	0.437	0.42	0.4924
413	0.3318	0.3402	0.3513	0.3745	0.3599	0.3435	0.282	0.2549	0.2282	0.2826	0.2483	0.2354			413	0.3411	0.3593	0.255033	0.255433			413	0.3411	0.33948	0.294188	0.295687																413	0.4142	0.4323	0.4	0.4538	0.4417	0.4244	0.4979
414	0.3351	0.3434	0.3547	0.3781	0.3634	0.3468	0.2842	0.2568	0.2299	0.2848	0.2503	0.2372			414	0.3444	0.362767	0.256967	0.257433			414	0.3444	0.342755	0.296418	0.298003																414	0.4182	0.4365	0.4037	0.4581	0.4461	0.4285	0.5029
415	0.338	0.3464	0.3578	0.3814	0.3666	0.3498	0.2863	0.2587	0.2314	0.2869	0.2521	0.2388			415	0.3474	0.365933	0.2588	0.259267			415	0.3474	0.345747	0.298533	0.300125																415	0.4218	0.4402	0.4071	0.4622	0.45	0.4322	0.5075
416	0.3407	0.3491	0.3606	0.3844	0.3695	0.3525	0.2882	0.2603	0.2327	0.2888	0.2537	0.2403			416	0.350133	0.3688	0.2604	0.260933			416	0.350133	0.348456	0.300378	0.302054																416	0.425	0.4436	0.4102	0.4658	0.4535	0.4355	0.5116
417	0.343	0.3514	0.3631	0.3869	0.372	0.3549	0.2898	0.2617	0.2339	0.2904	0.2551	0.2416			417	0.3525	0.371267	0.2618	0.262367			417	0.3525	0.350786	0.301993	0.303713																417	0.4278	0.4465	0.4128	0.4689	0.4566	0.4384	0.5152
418	0.345	0.3534	0.3652	0.3892	0.3742	0.3569	0.2913	0.2629	0.2349	0.2918	0.2563	0.2427			418	0.354533	0.373433	0.263033	0.2636			418	0.354533	0.352833	0.303416	0.305141																418	0.4302	0.449	0.415	0.4716	0.4592	0.4408	0.5184
419	0.3468	0.3551	0.367	0.391	0.376	0.3586	0.2925	0.2639	0.2357	0.293	0.2572	0.2435			419	0.3563	0.3752	0.264033	0.264567			419	0.3563	0.354503	0.30457	0.30626																419	0.4323	0.451	0.4168	0.4738	0.4614	0.4428	0.5209
420	0.3481	0.3564	0.3685	0.3924	0.3774	0.3599	0.2933	0.2647	0.2363	0.2939	0.2579	0.2441			420	0.357667	0.376567	0.264767	0.2653			420	0.357667	0.355794	0.305415	0.307109																420	0.4339	0.4527	0.4183	0.4757	0.4631	0.4445	0.5231
421	0.3492	0.3576	0.3696	0.3936	0.3785	0.3611	0.2941	0.2653	0.2368	0.2946	0.2585	0.2447			421	0.3588	0.377733	0.2654	0.265933			421	0.3588	0.356896	0.306146	0.307842																421	0.4352	0.454	0.4195	0.4773	0.4647	0.4459	0.5249
422	0.3501	0.3585	0.3706	0.3946	0.3795	0.362	0.2947	0.2658	0.2372	0.2952	0.259	0.245			422	0.359733	0.3787	0.2659	0.2664			422	0.359733	0.35781	0.306723	0.308382																422	0.4364	0.4552	0.4205	0.4786	0.466	0.447	0.5264
423	0.351	0.3594	0.3716	0.3955	0.3803	0.3627	0.2953	0.2662	0.2375	0.2958	0.2594	0.2454			423	0.360667	0.3795	0.266333	0.266867			423	0.360667	0.358565	0.307223	0.308923																423	0.4374	0.4562	0.4214	0.4797	0.4671	0.448	0.5278
424	0.3518	0.3602	0.3724	0.3963	0.3812	0.3636	0.2958	0.2666	0.2379	0.2963	0.2598	0.2458			424	0.361467	0.380367	0.266767	0.2673			424	0.361467	0.359384	0.307723	0.309424																424	0.4385	0.4573	0.4222	0.4809	0.4683	0.4491	0.5292
425	0.3526	0.3611	0.3733	0.3972	0.3821	0.3645	0.2965	0.267	0.2383	0.2969	0.2602	0.2462			425	0.362333	0.381267	0.267267	0.267767			425	0.362333	0.360235	0.308299	0.309964																425	0.4398	0.4584	0.4233	0.4823	0.4696	0.4503	0.5307
426	0.3537	0.3622	0.3744	0.3984	0.3832	0.3655	0.2971	0.2676	0.2387	0.2976	0.2608	0.2467			426	0.363433	0.382367	0.2678	0.268367			426	0.363433	0.361274	0.308915	0.310659																426	0.4412	0.46	0.4246	0.4841	0.4713	0.4518	0.5327
427	0.3551	0.3635	0.3758	0.3999	0.3847	0.367	0.2982	0.2685	0.2394	0.2986	0.2616	0.2474			427	0.3648	0.383867	0.2687	0.2692			427	0.3648	0.362691	0.309953	0.311624																427	0.4432	0.4619	0.4264	0.4862	0.4734	0.4537	0.5351
428	0.3568	0.3653	0.3776	0.4018	0.3867	0.3688	0.2995	0.2696	0.2404	0.2999	0.2627	0.2484			428	0.366567	0.385767	0.269833	0.270333			428	0.366567	0.364486	0.31126	0.312936																428	0.4455	0.4644	0.4286	0.4889	0.4759	0.4561	0.538
429	0.3591	0.3675	0.38	0.4042	0.389	0.371	0.3011	0.271	0.2416	0.3015	0.264	0.2497			429	0.368867	0.388067	0.271233	0.271733			429	0.368867	0.36666	0.312875	0.314556																429	0.4484	0.4672	0.4311	0.4921	0.4791	0.459	0.5416
430	0.3617	0.37	0.3826	0.407	0.3919	0.3736	0.3029	0.2726	0.2429	0.3034	0.2656	0.2511			430	0.371433	0.390833	0.2728	0.273367			430	0.371433	0.369274	0.314682	0.316447																430	0.4518	0.4707	0.4343	0.4959	0.4828	0.4624	0.5459
431	0.3645	0.3729	0.3855	0.4103	0.395	0.3766	0.3051	0.2745	0.2445	0.3056	0.2674	0.2528			431	0.3743	0.393967	0.2747	0.275267			431	0.3743	0.372234	0.316874	0.318646																431	0.4555	0.4747	0.4378	0.5	0.4868	0.4662	0.5506
432	0.3677	0.376	0.3889	0.4139	0.3984	0.3798	0.3074	0.2766	0.2463	0.308	0.2695	0.2548			432	0.377533	0.397367	0.276767	0.277433			432	0.377533	0.375447	0.319258	0.321154																432	0.4595	0.4788	0.4416	0.5045	0.4911	0.4703	0.5557
433	0.3709	0.3794	0.3924	0.4176	0.402	0.3833	0.3099	0.2788	0.2482	0.3105	0.2716	0.2568			433	0.3809	0.400967	0.278967	0.279633			433	0.3809	0.378848	0.321796	0.323701																433	0.4637	0.4832	0.4455	0.5092	0.4957	0.4747	0.561
434	0.3742	0.3827	0.396	0.4214	0.4057	0.3867	0.3125	0.281	0.25	0.3131	0.2738	0.2588			434	0.3843	0.4046	0.281167	0.2819			434	0.3843	0.382281	0.324333	0.326325																434	0.468	0.4876	0.4495	0.5139	0.5003	0.4789	0.5662
435	0.3774	0.386	0.3994	0.425	0.4091	0.39	0.3149	0.2832	0.2518	0.3155	0.276	0.2608			435	0.3876	0.408033	0.2833	0.2841			435	0.3876	0.385525	0.326794	0.328872																435	0.4719	0.4918	0.4533	0.5182	0.5046	0.483	0.5713
436	0.3803	0.389	0.4025	0.4284	0.4124	0.3931	0.3171	0.2851	0.2536	0.3179	0.2779	0.2627			436	0.3906	0.4113	0.285267	0.286167			436	0.3906	0.388611	0.329063	0.331264																436	0.4755	0.4954	0.4566	0.5222	0.5084	0.4867	0.5758
437	0.3827	0.3914	0.4051	0.4314	0.4151	0.3958	0.319	0.2868	0.255	0.3198	0.2796	0.2642			437	0.393067	0.4141	0.286933	0.287867			437	0.393067	0.391257	0.330985	0.333232																437	0.4785	0.4986	0.4595	0.5256	0.5117	0.4898	0.5796
438	0.3845	0.3934	0.4071	0.4336	0.4172	0.3977	0.3205	0.288	0.2561	0.3213	0.2809	0.2654			438	0.395	0.416167	0.2882	0.2892			438	0.395	0.393209	0.332446	0.334775																438	0.4806	0.5008	0.4615	0.5279	0.5139	0.4919	0.5824
439	0.3857	0.3945	0.4083	0.435	0.4184	0.3989	0.3213	0.2887	0.2567	0.3222	0.2816	0.266			439	0.396167	0.417433	0.2889	0.289933			439	0.396167	0.394406	0.333254	0.335624																439	0.4816	0.5019	0.4624	0.5291	0.5151	0.4929	0.5839
440	0.3858	0.3946	0.4085	0.4352	0.4187	0.399	0.3214	0.2888	0.2567	0.3223	0.2816	0.2661			440	0.3963	0.417633	0.288967	0.29			440	0.3963	0.394595	0.333331	0.335701																440	0.4813	0.5017	0.4622	0.5287	0.5148	0.4927	0.5838
441	0.3849	0.3938	0.4076	0.4342	0.4177	0.398	0.3208	0.2881	0.2561	0.3216	0.281	0.2654			441	0.395433	0.416633	0.288333	0.289333			441	0.395433	0.39365	0.3326	0.33493																441	0.4797	0.4999	0.4605	0.5269	0.513	0.491	0.5818
442	0.3828	0.3916	0.4053	0.4317	0.4154	0.3958	0.3191	0.2866	0.2548	0.3199	0.2795	0.264			442	0.393233	0.4143	0.286833	0.2878			442	0.393233	0.391446	0.33087	0.333155																442	0.4764	0.4966	0.4575	0.5233	0.5096	0.4877	0.578
443	0.3795	0.3883	0.402	0.4279	0.4118	0.3923	0.3166	0.2843	0.2528	0.3173	0.2772	0.2618			443	0.389933	0.410667	0.284567	0.285433			443	0.389933	0.388013	0.328255	0.330415																443	0.4715	0.4915	0.4529	0.518	0.5043	0.4827	0.5722
444	0.3749	0.3837	0.3972	0.4225	0.4068	0.3875	0.313	0.281	0.25	0.3138	0.274	0.2588			444	0.385267	0.4056	0.281333	0.2822			444	0.385267	0.383226	0.324526	0.326672																444	0.4652	0.4848	0.4468	0.5111	0.4975	0.4762	0.5646
445	0.3692	0.378	0.3912	0.4159	0.4006	0.3814	0.3087	0.277	0.2466	0.3093	0.27	0.2551			445	0.379467	0.3993	0.277433	0.278133			445	0.379467	0.377273	0.320027	0.321965																445	0.4573	0.4767	0.4393	0.5025	0.4891	0.4682	0.5551
446	0.3625	0.3711	0.3841	0.4079	0.3932	0.3742	0.3034	0.2722	0.2424	0.304	0.2654	0.2507			446	0.372567	0.391767	0.272667	0.273367			446	0.372567	0.370155	0.314528	0.316447																446	0.4483	0.4672	0.4306	0.4927	0.4794	0.459	0.5441
447	0.3549	0.3633	0.3761	0.3991	0.3848	0.3663	0.2976	0.2669	0.2378	0.298	0.2601	0.2458			447	0.364767	0.3834	0.267433	0.267967			447	0.364767	0.36225	0.308492	0.310196																447	0.4383	0.4567	0.421	0.4818	0.4687	0.4486	0.5319
448	0.3468	0.3551	0.3675	0.3896	0.3759	0.3577	0.2913	0.2612	0.2329	0.2917	0.2544	0.2405			448	0.356467	0.3744	0.2618	0.2622			448	0.356467	0.353747	0.301993	0.30352																448	0.4277	0.4456	0.4108	0.4703	0.4573	0.4377	0.5189
449	0.3383	0.3464	0.3585	0.3797	0.3666	0.3487	0.2848	0.2552	0.2278	0.285	0.2485	0.2349			449	0.347733	0.365	0.255933	0.256133			449	0.347733	0.344865	0.295226	0.296498																449	0.4169	0.4341	0.4003	0.4587	0.4457	0.4266	0.5057
450	0.3297	0.3377	0.3495	0.3697	0.3572	0.3397	0.2781	0.2492	0.2226	0.2783	0.2425	0.2293			450	0.338967	0.355533	0.249967	0.250033			450	0.338967	0.335921	0.288343	0.289436																450	0.4063	0.4228	0.3899	0.4471	0.4341	0.4154	0.4926
451	0.3215	0.3292	0.3406	0.36	0.3481	0.3309	0.2718	0.2434	0.2176	0.2719	0.2368	0.224			451	0.330433	0.346333	0.244267	0.244233			451	0.330433	0.327228	0.281768	0.282722																451	0.396	0.4118	0.3798	0.436	0.423	0.4047	0.4798
452	0.3136	0.3211	0.3322	0.3508	0.3393	0.3226	0.2656	0.2378	0.2128	0.2657	0.2313	0.2188			452	0.3223	0.337567	0.238733	0.2386			452	0.3223	0.318945	0.275385	0.276201																452	0.3863	0.4015	0.3703	0.4256	0.4126	0.3946	0.4679
453	0.3064	0.3136	0.3245	0.3424	0.3314	0.3149	0.26	0.2327	0.2084	0.2599	0.2262	0.214			453	0.314833	0.329567	0.2337	0.233367			453	0.314833	0.311387	0.269579	0.270143																453	0.3775	0.392	0.3616	0.416	0.4031	0.3853	0.457
454	0.2998	0.3069	0.3175	0.3346	0.3241	0.308	0.2549	0.228	0.2043	0.2549	0.2216	0.2098			454	0.308067	0.322233	0.229067	0.228767			454	0.308067	0.304458	0.264235	0.264818																454	0.3696	0.3836	0.3537	0.4076	0.3946	0.3771	0.4473
455	0.2941	0.3009	0.3113	0.328	0.3178	0.3019	0.2505	0.224	0.2008	0.2503	0.2176	0.2059			455	0.3021	0.3159	0.2251	0.2246			455	0.3021	0.298474	0.259659	0.259995																455	0.3627	0.3763	0.347	0.4002	0.3872	0.3699	0.4388
456	0.2891	0.2958	0.306	0.3221	0.3123	0.2966	0.2465	0.2204	0.1977	0.2463	0.214	0.2026			456	0.296967	0.310333	0.221533	0.220967			456	0.296967	0.293214	0.255545	0.255789																456	0.3569	0.37	0.3412	0.3939	0.3809	0.3637	0.4315
457	0.2848	0.2914	0.3015	0.3171	0.3076	0.2921	0.2432	0.2173	0.1951	0.243	0.211	0.1998			457	0.292567	0.3056	0.218533	0.217933			457	0.292567	0.288742	0.252084	0.252278																457	0.3519	0.3646	0.3362	0.3885	0.3755	0.3584	0.4253
458	0.2812	0.2877	0.2976	0.313	0.3037	0.2883	0.2403	0.2148	0.1929	0.2401	0.2084	0.1974			458	0.288833	0.301667	0.216	0.2153			458	0.288833	0.285026	0.249162	0.249229																458	0.3477	0.3601	0.3321	0.3839	0.371	0.354	0.4201
459	0.2781	0.2846	0.2943	0.3094	0.3003	0.2851	0.2379	0.2125	0.191	0.2376	0.2063	0.1953			459	0.285667	0.298267	0.2138	0.213067			459	0.285667	0.281813	0.246624	0.246644																459	0.3441	0.3563	0.3285	0.3801	0.3672	0.3504	0.4157
460	0.2755	0.2819	0.2915	0.3064	0.2975	0.2824	0.2358	0.2106	0.1893	0.2355	0.2044	0.1936			460	0.282967	0.295433	0.2119	0.211167			460	0.282967	0.279136	0.244432	0.244445																460	0.341	0.353	0.3255	0.3767	0.3639	0.3472	0.4118
461	0.2733	0.2796	0.2891	0.3039	0.2951	0.2801	0.234	0.2091	0.1879	0.2337	0.2029	0.1921			461	0.280667	0.293033	0.210333	0.209567			461	0.280667	0.276869	0.242625	0.242593																461	0.3383	0.3503	0.323	0.3738	0.361	0.3444	0.4086
462	0.2714	0.2776	0.2871	0.3017	0.293	0.2781	0.2324	0.2076	0.1867	0.2321	0.2015	0.1908			462	0.2787	0.290933	0.2089	0.208133			462	0.2787	0.274884	0.240972	0.240933																462	0.336	0.3478	0.3207	0.3713	0.3585	0.342	0.4057
463	0.2696	0.2757	0.2852	0.2997	0.291	0.2763	0.231	0.2064	0.1856	0.2307	0.2002	0.1896			463	0.276833	0.289	0.207667	0.206833			463	0.276833	0.273058	0.239549	0.239428																463	0.3338	0.3455	0.3186	0.3689	0.3562	0.3398	0.403
464	0.268	0.274	0.2834	0.2979	0.2893	0.2746	0.2297	0.2052	0.1846	0.2294	0.199	0.1886			464	0.275133	0.287267	0.2065	0.205667			464	0.275133	0.27142	0.238203	0.238078																464	0.3318	0.3434	0.3167	0.3667	0.3541	0.3377	0.4006
465	0.2664	0.2725	0.2818	0.2962	0.2877	0.273	0.2285	0.2041	0.1836	0.2281	0.198	0.1876			465	0.273567	0.285633	0.2054	0.204567			465	0.273567	0.269877	0.236934	0.236805																465	0.3299	0.3415	0.3149	0.3646	0.352	0.3358	0.3982
466	0.2649	0.2709	0.2801	0.2945	0.286	0.2714	0.2272	0.203	0.1826	0.2268	0.1969	0.1866			466	0.271967	0.283967	0.204267	0.203433			466	0.271967	0.268302	0.235627	0.235493																466	0.328	0.3395	0.3131	0.3625	0.35	0.3339	0.3959
467	0.2634	0.2693	0.2785	0.2928	0.2844	0.2699	0.226	0.2019	0.1817	0.2256	0.1958	0.1856			467	0.2704	0.282367	0.2032	0.202333			467	0.2704	0.26679	0.234397	0.234219																467	0.3261	0.3375	0.3113	0.3605	0.348	0.332	0.3936
468	0.2619	0.2678	0.2769	0.2912	0.2828	0.2683	0.2248	0.2009	0.1808	0.2244	0.1948	0.1847			468	0.268867	0.280767	0.202167	0.2013			468	0.268867	0.265279	0.233205	0.233023																468	0.3242	0.3356	0.3095	0.3585	0.3459	0.3301	0.3913
469	0.2603	0.2663	0.2753	0.2896	0.2812	0.2668	0.2237	0.1999	0.1799	0.2232	0.1939	0.1837			469	0.2673	0.2792	0.201167	0.200267			469	0.2673	0.263798	0.232051	0.231827																469	0.3224	0.3337	0.3078	0.3565	0.344	0.3281	0.3891
470	0.2586	0.2645	0.2734	0.2877	0.2792	0.265	0.2224	0.1987	0.1789	0.2221	0.1927	0.1827			470	0.2655	0.2773	0.2	0.199167			470	0.2655	0.262003	0.230705	0.230554																470	0.3205	0.3317	0.3059	0.3545	0.342	0.3262	0.3867
471	0.257	0.2629	0.2717	0.286	0.2775	0.2634	0.2212	0.1976	0.178	0.2209	0.1917	0.1817			471	0.263867	0.275633	0.198933	0.1981			471	0.263867	0.260428	0.229475	0.229319																471	0.3186	0.3296	0.304	0.3524	0.3398	0.324	0.3843
472	0.2555	0.2613	0.2701	0.2844	0.2759	0.2618	0.2201	0.1966	0.1771	0.2197	0.1907	0.1808			472	0.2623	0.274033	0.197933	0.197067			472	0.2623	0.258917	0.228321	0.228123																472	0.3169	0.3278	0.3023	0.3506	0.3379	0.3222	0.3822
473	0.254	0.2598	0.2685	0.2828	0.2743	0.2603	0.219	0.1956	0.1763	0.2186	0.1897	0.1799			473	0.260767	0.272467	0.196967	0.196067			473	0.260767	0.257436	0.227206	0.226965																473	0.3152	0.326	0.3006	0.3488	0.3361	0.3204	0.3801
474	0.2526	0.2582	0.267	0.2813	0.2728	0.2588	0.218	0.1946	0.1754	0.2176	0.1888	0.179			474	0.259267	0.270967	0.196	0.195133			474	0.259267	0.256019	0.226091	0.225885																474	0.3137	0.3243	0.299	0.3472	0.3343	0.3187	0.3782
475	0.2512	0.2567	0.2655	0.2799	0.2713	0.2573	0.217	0.1937	0.1746	0.2165	0.1879	0.1781			475	0.2578	0.2695	0.1951	0.194167			475	0.2578	0.254633	0.225053	0.224766																475	0.3122	0.3227	0.2974	0.3457	0.3327	0.3171	0.3764
476	0.2499	0.2554	0.2641	0.2785	0.2699	0.256	0.216	0.1929	0.1739	0.2156	0.187	0.1773			476	0.256467	0.268133	0.194267	0.1933			476	0.256467	0.253342	0.224092	0.223762																476	0.3109	0.3211	0.296	0.3444	0.3311	0.3155	0.3747
477	0.2487	0.2542	0.2628	0.2772	0.2686	0.2548	0.2152	0.1921	0.1732	0.2147	0.1862	0.1766			477	0.255233	0.266867	0.1935	0.1925			477	0.255233	0.252145	0.223207	0.222836																477	0.3097	0.3198	0.2947	0.3432	0.3298	0.3141	0.3732
478	0.2476	0.253	0.2616	0.276	0.2674	0.2536	0.2144	0.1913	0.1726	0.2139	0.1855	0.1759			478	0.254067	0.265667	0.192767	0.191767			478	0.254067	0.251012	0.222362	0.221987																478	0.3086	0.3186	0.2935	0.3421	0.3285	0.3129	0.3719
479	0.2466	0.252	0.2605	0.275	0.2663	0.2525	0.2137	0.1907	0.172	0.2132	0.1849	0.1753			479	0.253033	0.2646	0.192133	0.191133			479	0.253033	0.250004	0.221631	0.221254																479	0.3077	0.3175	0.2925	0.3412	0.3275	0.3117	0.3707
480	0.2457	0.2511	0.2595	0.2741	0.2653	0.2516	0.213	0.1901	0.1715	0.2125	0.1843	0.1747			480	0.2521	0.263667	0.191533	0.1905			480	0.2521	0.249122	0.220939	0.220521																480	0.3069	0.3165	0.2915	0.3404	0.3265	0.3108	0.3697
481	0.245	0.2503	0.2587	0.2733	0.2645	0.2508	0.2125	0.1896	0.1711	0.212	0.1838	0.1742			481	0.251333	0.262867	0.191067	0.19			481	0.251333	0.248366	0.220401	0.219942																481	0.3063	0.3158	0.2908	0.3397	0.3257	0.31	0.3689
482	0.2444	0.2496	0.258	0.2727	0.2638	0.2502	0.212	0.1891	0.1707	0.2115	0.1834	0.1739			482	0.250667	0.262233	0.1906	0.1896			482	0.250667	0.247768	0.219862	0.219479																482	0.3057	0.3152	0.2902	0.3392	0.3251	0.3093	0.3682
483	0.2438	0.2491	0.2574	0.2721	0.2632	0.2496	0.2116	0.1887	0.1703	0.2111	0.183	0.1735			483	0.2501	0.261633	0.1902	0.1892			483	0.2501	0.247201	0.219401	0.219016																483	0.3053	0.3146	0.2897	0.3387	0.3246	0.3088	0.3676
484	0.2434	0.2486	0.257	0.2717	0.2628	0.2492	0.2113	0.1884	0.1701	0.2107	0.1827	0.1732			484	0.249667	0.261233	0.189933	0.188867			484	0.249667	0.246823	0.219093	0.21863																484	0.3049	0.3142	0.2893	0.3384	0.3242	0.3083	0.3672
485	0.243	0.2482	0.2566	0.2713	0.2624	0.2488	0.211	0.1882	0.1698	0.2104	0.1824	0.173			485	0.249267	0.260833	0.189667	0.1886			485	0.249267	0.246445	0.218786	0.218322																485	0.3046	0.3138	0.2889	0.338	0.3238	0.308	0.3667
486	0.2428	0.2479	0.2563	0.271	0.2621	0.2486	0.2107	0.1879	0.1696	0.2101	0.1822	0.1728			486	0.249	0.260567	0.1894	0.188367			486	0.249	0.246193	0.218478	0.218052																486	0.3043	0.3136	0.2887	0.3377	0.3235	0.3077	0.3664
487	0.2425	0.2477	0.256	0.2707	0.2618	0.2483	0.2104	0.1877	0.1694	0.2099	0.182	0.1726			487	0.248733	0.260267	0.189167	0.188167			487	0.248733	0.245909	0.218209	0.21782																487	0.304	0.3133	0.2884	0.3373	0.3232	0.3074	0.366
488	0.2422	0.2474	0.2557	0.2705	0.2616	0.2481	0.2102	0.1875	0.1692	0.2097	0.1818	0.1724			488	0.248433	0.260067	0.188967	0.187967			488	0.248433	0.245721	0.217978	0.217589																488	0.3036	0.313	0.2882	0.3369	0.3228	0.3072	0.3656
489	0.242	0.2472	0.2554	0.2702	0.2613	0.2478	0.2099	0.1873	0.169	0.2094	0.1816	0.1722			489	0.2482	0.259767	0.188733	0.187733			489	0.2482	0.245437	0.217709	0.217318																489	0.3032	0.3127	0.288	0.3364	0.3225	0.3069	0.3651
490	0.2417	0.2469	0.2552	0.2699	0.261	0.2476	0.2096	0.1871	0.1688	0.2091	0.1814	0.172			490	0.247933	0.2595	0.1885	0.1875			490	0.247933	0.245185	0.21744	0.217048																490	0.3027	0.3123	0.2876	0.3358	0.322	0.3065	0.3645
491	0.2413	0.2466	0.2548	0.2696	0.2607	0.2473	0.2092	0.1868	0.1685	0.2088	0.1811	0.1718			491	0.247567	0.2592	0.188167	0.187233			491	0.247567	0.244902	0.217055	0.21674																491	0.3021	0.3117	0.2872	0.335	0.3214	0.306	0.3637
492	0.2409	0.2461	0.2544	0.2691	0.2602	0.2469	0.2088	0.1864	0.1682	0.2083	0.1808	0.1715			492	0.247133	0.258733	0.1878	0.186867			492	0.247133	0.244461	0.216632	0.216315																492	0.3013	0.3111	0.2867	0.3341	0.3207	0.3054	0.3629
493	0.2404	0.2456	0.2538	0.2686	0.2597	0.2464	0.2083	0.1861	0.1678	0.2078	0.1805	0.1711			493	0.2466	0.258233	0.1874	0.186467			493	0.2466	0.243988	0.216171	0.215852																493	0.3004	0.3103	0.286	0.333	0.3198	0.3047	0.3618
494	0.2397	0.245	0.2532	0.2679	0.2591	0.2457	0.2077	0.1856	0.1674	0.2073	0.18	0.1707			494	0.245967	0.257567	0.1869	0.186			494	0.245967	0.243358	0.215594	0.215312																494	0.2994	0.3093	0.2852	0.3317	0.3187	0.3038	0.3605
495	0.2389	0.2442	0.2524	0.267	0.2583	0.245	0.207	0.185	0.1669	0.2066	0.1795	0.1702			495	0.245167	0.256767	0.1863	0.185433			495	0.245167	0.242603	0.214902	0.214656																495	0.2981	0.3082	0.2842	0.3302	0.3175	0.3027	0.3589
496	0.2379	0.2433	0.2514	0.266	0.2573	0.2441	0.2062	0.1843	0.1663	0.2058	0.1789	0.1696			496	0.2442	0.2558	0.1856	0.184767			496	0.2442	0.241689	0.214095	0.213884																496	0.2967	0.3069	0.283	0.3285	0.316	0.3013	0.3572
497	0.2368	0.2422	0.2503	0.2648	0.2562	0.243	0.2053	0.1836	0.1657	0.2049	0.1781	0.169			497	0.2431	0.254667	0.184867	0.184			497	0.2431	0.240618	0.213249	0.212997																497	0.2951	0.3054	0.2817	0.3267	0.3144	0.2999	0.3553
498	0.2356	0.241	0.249	0.2635	0.2549	0.2418	0.2043	0.1828	0.1649	0.204	0.1774	0.1683			498	0.241867	0.2534	0.184	0.183233			498	0.241867	0.239422	0.212249	0.212109																498	0.2933	0.3037	0.2802	0.3247	0.3126	0.2982	0.3532
499	0.2342	0.2396	0.2476	0.2621	0.2535	0.2404	0.2032	0.1819	0.1641	0.2029	0.1765	0.1674			499	0.240467	0.252	0.183067	0.182267			499	0.240467	0.238099	0.211172	0.21099																499	0.2914	0.3018	0.2786	0.3225	0.3106	0.2964	0.3508
500	0.2327	0.2381	0.246	0.2605	0.2519	0.2389	0.202	0.1809	0.1632	0.2017	0.1755	0.1665			500	0.238933	0.250433	0.182033	0.181233			500	0.238933	0.236619	0.20998	0.209794																500	0.2894	0.2998	0.2767	0.3202	0.3084	0.2944	0.3483
501	0.231	0.2364	0.2443	0.2587	0.2501	0.2372	0.2008	0.1798	0.1623	0.2004	0.1745	0.1656			501	0.237233	0.248667	0.180967	0.180167			501	0.237233	0.234949	0.20875	0.208559																501	0.2872	0.2976	0.2748	0.3177	0.3061	0.2922	0.3456
502	0.2292	0.2346	0.2425	0.2568	0.2483	0.2355	0.1994	0.1786	0.1612	0.199	0.1734	0.1645			502	0.235433	0.246867	0.179733	0.178967			502	0.235433	0.233249	0.207327	0.20717																502	0.2849	0.2952	0.2726	0.3151	0.3036	0.2899	0.3427
503	0.2273	0.2326	0.2405	0.2549	0.2463	0.2336	0.198	0.1774	0.1601	0.1976	0.1722	0.1634			503	0.233467	0.244933	0.1785	0.177733			503	0.233467	0.231422	0.205905	0.205743																503	0.2825	0.2928	0.2704	0.3125	0.301	0.2874	0.3398
504	0.2253	0.2306	0.2384	0.2528	0.2442	0.2316	0.1965	0.176	0.159	0.1961	0.1709	0.1622			504	0.231433	0.242867	0.177167	0.1764			504	0.231433	0.229469	0.204367	0.204199																504	0.28	0.2902	0.268	0.3097	0.2983	0.2848	0.3367
505	0.2232	0.2285	0.2362	0.2506	0.242	0.2295	0.1949	0.1747	0.1578	0.1945	0.1696	0.161			505	0.2293	0.2407	0.1758	0.175033			505	0.2293	0.227422	0.20279	0.202617																505	0.2775	0.2876	0.2656	0.307	0.2955	0.2822	0.3336
506	0.221	0.2263	0.234	0.2484	0.2397	0.2273	0.1933	0.1733	0.1565	0.1929	0.1683	0.1597			506	0.2271	0.238467	0.174367	0.173633			506	0.2271	0.225312	0.201137	0.200996																506	0.2749	0.2849	0.2631	0.3042	0.2927	0.2795	0.3304
507	0.2188	0.2241	0.2316	0.2461	0.2373	0.2251	0.1917	0.1718	0.1553	0.1913	0.1669	0.1584			507	0.224833	0.236167	0.172933	0.1722			507	0.224833	0.223139	0.199483	0.199337																507	0.2723	0.2821	0.2606	0.3014	0.2899	0.2767	0.3272
508	0.2166	0.2218	0.2292	0.2437	0.2349	0.2228	0.1901	0.1703	0.1541	0.1896	0.1655	0.1571			508	0.222533	0.2338	0.1715	0.170733			508	0.222533	0.220903	0.19783	0.197639																508	0.2697	0.2794	0.258	0.2987	0.287	0.274	0.3239
509	0.2143	0.2196	0.2268	0.2413	0.2325	0.2205	0.1884	0.1689	0.1528	0.1879	0.1641	0.1558			509	0.220233	0.231433	0.170033	0.169267			509	0.220233	0.218667	0.196138	0.195942																509	0.2671	0.2766	0.2555	0.296	0.2841	0.2712	0.3207
510	0.2121	0.2173	0.2244	0.2389	0.2301	0.2182	0.1868	0.1674	0.1516	0.1863	0.1627	0.1545			510	0.217933	0.229067	0.1686	0.167833			510	0.217933	0.216431	0.194485	0.194282																510	0.2646	0.2739	0.253	0.2934	0.2813	0.2685	0.3176
511	0.2098	0.215	0.2219	0.2365	0.2276	0.2158	0.1851	0.1659	0.1503	0.1846	0.1613	0.1531			511	0.215567	0.226633	0.1671	0.166333			511	0.215567	0.214131	0.192754	0.192546																511	0.2621	0.2711	0.2504	0.2907	0.2785	0.2657	0.3144
512	0.2075	0.2126	0.2194	0.2341	0.2251	0.2134	0.1835	0.1644	0.1491	0.183	0.1598	0.1518			512	0.213167	0.2242	0.165667	0.164867			512	0.213167	0.211832	0.191101	0.190848																512	0.2596	0.2684	0.2479	0.2882	0.2757	0.263	0.3113
513	0.2052	0.2102	0.217	0.2317	0.2227	0.2111	0.1818	0.163	0.1479	0.1813	0.1584	0.1505			513	0.2108	0.221833	0.164233	0.1634			513	0.2108	0.209596	0.189448	0.18915																513	0.2572	0.2657	0.2453	0.2856	0.2729	0.2602	0.3082
514	0.2029	0.2079	0.2145	0.2293	0.2202	0.2087	0.1802	0.1615	0.1466	0.1797	0.157	0.1491			514	0.208433	0.2194	0.162767	0.161933			514	0.208433	0.207297	0.187756	0.187453																514	0.2548	0.263	0.2428	0.283	0.2701	0.2574	0.3051
515	0.2006	0.2055	0.2121	0.2269	0.2177	0.2063	0.1786	0.16	0.1453	0.178	0.1556	0.1478			515	0.206067	0.216967	0.1613	0.160467			515	0.206067	0.204998	0.186064	0.185755																515	0.2524	0.2604	0.2403	0.2805	0.2674	0.2547	0.3021
516	0.1984	0.2031	0.2097	0.2246	0.2153	0.204	0.177	0.1586	0.1441	0.1764	0.1541	0.1465			516	0.203733	0.214633	0.1599	0.159			516	0.203733	0.202793	0.184449	0.184057																516	0.25	0.2578	0.2379	0.2781	0.2648	0.2521	0.2992
517	0.1962	0.2009	0.2074	0.2223	0.213	0.2018	0.1755	0.1572	0.1429	0.1748	0.1528	0.1452			517	0.2015	0.212367	0.158533	0.1576			517	0.2015	0.200652	0.182872	0.182436																517	0.2478	0.2553	0.2355	0.2757	0.2621	0.2495	0.2962
518	0.1941	0.1987	0.2051	0.22	0.2106	0.1996	0.1739	0.1558	0.1417	0.1733	0.1514	0.144			518	0.1993	0.210067	0.157133	0.156233			518	0.1993	0.198479	0.181258	0.180854																518	0.2455	0.2528	0.2332	0.2733	0.2596	0.247	0.2934
519	0.192	0.1965	0.2029	0.2179	0.2084	0.1975	0.1724	0.1545	0.1405	0.1718	0.1501	0.1427			519	0.197133	0.207933	0.1558	0.154867			519	0.197133	0.196463	0.17972	0.179272																519	0.2433	0.2504	0.2309	0.271	0.2571	0.2445	0.2906
520	0.1899	0.1944	0.2007	0.2157	0.2062	0.1954	0.1709	0.1531	0.1394	0.1702	0.1488	0.1416			520	0.195	0.205767	0.154467	0.153533			520	0.195	0.194416	0.178181	0.177729																520	0.2412	0.248	0.2287	0.2687	0.2546	0.2421	0.2879
521	0.188	0.1924	0.1986	0.2136	0.2041	0.1934	0.1695	0.1518	0.1383	0.1688	0.1476	0.1404			521	0.193	0.2037	0.1532	0.152267			521	0.193	0.192463	0.17672	0.176263																521	0.2391	0.2457	0.2265	0.2665	0.2523	0.2398	0.2852
522	0.186	0.1904	0.1965	0.2116	0.202	0.1914	0.168	0.1505	0.1372	0.1673	0.1464	0.1392			522	0.190967	0.201667	0.1519	0.150967			522	0.190967	0.190542	0.175221	0.174758																522	0.237	0.2434	0.2244	0.2643	0.2499	0.2375	0.2826
523	0.1842	0.1885	0.1946	0.2096	0.2	0.1895	0.1667	0.1493	0.1361	0.1659	0.1452	0.1381			523	0.1891	0.1997	0.1507	0.149733			523	0.1891	0.188684	0.173837	0.17333																523	0.2348	0.2412	0.2224	0.262	0.2476	0.2353	0.28
524	0.1824	0.1867	0.1926	0.2077	0.1981	0.1877	0.1653	0.1481	0.1351	0.1646	0.144	0.1371			524	0.187233	0.197833	0.1495	0.148567			524	0.187233	0.18692	0.172452	0.171979																524	0.2328	0.239	0.2204	0.2599	0.2454	0.2331	0.2774
525	0.1807	0.185	0.1908	0.2058	0.1962	0.1859	0.1639	0.1469	0.1341	0.1632	0.1429	0.136			525	0.1855	0.195967	0.1483	0.147367			525	0.1855	0.185156	0.171068	0.17059																525	0.2308	0.237	0.2185	0.2577	0.2432	0.231	0.2749
526	0.179	0.1833	0.189	0.204	0.1944	0.1842	0.1626	0.1458	0.1332	0.1619	0.1418	0.135			526	0.183767	0.1942	0.1472	0.146233			526	0.183767	0.183487	0.169799	0.169278																526	0.2288	0.2349	0.2167	0.2556	0.2411	0.229	0.2724
527	0.1774	0.1817	0.1873	0.2023	0.1927	0.1826	0.1614	0.1447	0.1322	0.1607	0.1408	0.134			527	0.182133	0.192533	0.1461	0.145167			527	0.182133	0.181913	0.16853	0.168044																527	0.2269	0.2329	0.2149	0.2534	0.239	0.2271	0.2699
528	0.1759	0.1802	0.1857	0.2006	0.1911	0.1811	0.1601	0.1437	0.1313	0.1594	0.1398	0.1331			528	0.1806	0.190933	0.145033	0.1441			528	0.1806	0.180401	0.1673	0.166809																528	0.225	0.231	0.2132	0.2513	0.2369	0.2252	0.2675
529	0.1744	0.1787	0.1841	0.199	0.1895	0.1796	0.1589	0.1427	0.1305	0.1583	0.1388	0.1322			529	0.179067	0.189367	0.144033	0.1431			529	0.179067	0.178921	0.166146	0.165651																529	0.2231	0.2291	0.2116	0.2492	0.2349	0.2234	0.2652
530	0.173	0.1773	0.1827	0.1975	0.188	0.1782	0.1577	0.1417	0.1296	0.1571	0.1379	0.1314			530	0.177667	0.1879	0.143	0.142133			530	0.177667	0.177535	0.164954	0.164532																530	0.2212	0.2273	0.2099	0.2471	0.233	0.2216	0.2628
531	0.1716	0.176	0.1812	0.196	0.1866	0.1768	0.1566	0.1408	0.1288	0.156	0.137	0.1306			531	0.176267	0.186467	0.142067	0.1412			531	0.176267	0.176181	0.163878	0.163452																531	0.2194	0.2255	0.2084	0.245	0.2311	0.2199	0.2606
532	0.1703	0.1747	0.1799	0.1945	0.1852	0.1755	0.1555	0.1399	0.128	0.1549	0.1362	0.1298			532	0.174967	0.185067	0.141133	0.1403			532	0.174967	0.174858	0.162801	0.16241																532	0.2176	0.2238	0.2069	0.243	0.2293	0.2182	0.2583
533	0.1691	0.1734	0.1786	0.1932	0.1839	0.1743	0.1545	0.139	0.1273	0.1539	0.1354	0.129			533	0.1737	0.1838	0.140267	0.139433			533	0.1737	0.173661	0.161801	0.161407																533	0.2158	0.2221	0.2055	0.241	0.2275	0.2166	0.2561
534	0.1678	0.1723	0.1774	0.1918	0.1827	0.1731	0.1534	0.1382	0.1266	0.1529	0.1346	0.1283			534	0.1725	0.182533	0.1394	0.1386			534	0.1725	0.172464	0.160802	0.160442																534	0.2141	0.2205	0.2041	0.239	0.2257	0.2151	0.254
535	0.1667	0.1711	0.1762	0.1906	0.1815	0.172	0.1525	0.1374	0.1259	0.1519	0.1338	0.1276			535	0.171333	0.181367	0.1386	0.137767			535	0.171333	0.171362	0.159879	0.159477																535	0.2125	0.219	0.2028	0.2372	0.2241	0.2136	0.2519
536	0.1656	0.1701	0.1751	0.1894	0.1804	0.171	0.1516	0.1367	0.1253	0.1511	0.1332	0.127			536	0.170267	0.180267	0.137867	0.1371			536	0.170267	0.170323	0.159033	0.158706																536	0.2109	0.2176	0.2016	0.2354	0.2226	0.2122	0.25
537	0.1646	0.1691	0.1741	0.1883	0.1794	0.17	0.1507	0.136	0.1247	0.1502	0.1325	0.1264			537	0.169267	0.179233	0.137133	0.136367			537	0.169267	0.169346	0.158187	0.157857																537	0.2095	0.2162	0.2004	0.2337	0.2211	0.211	0.2482
538	0.1637	0.1683	0.1732	0.1874	0.1784	0.1692	0.1499	0.1355	0.1241	0.1495	0.132	0.1259			538	0.1684	0.178333	0.1365	0.1358			538	0.1684	0.168496	0.157456	0.157201																538	0.2081	0.215	0.1994	0.2322	0.2198	0.2098	0.2465
539	0.1629	0.1675	0.1724	0.1865	0.1776	0.1684	0.1492	0.1349	0.1237	0.1488	0.1315	0.1255			539	0.1676	0.1775	0.135933	0.135267			539	0.1676	0.167708	0.156803	0.156584																539	0.2069	0.214	0.1986	0.2308	0.2187	0.2088	0.245
540	0.1622	0.1668	0.1717	0.1858	0.177	0.1678	0.1486	0.1345	0.1233	0.1482	0.131	0.1251			540	0.1669	0.176867	0.135467	0.134767			540	0.1669	0.16711	0.156264	0.156005																540	0.2058	0.2131	0.1978	0.2295	0.2176	0.208	0.2437
541	0.1616	0.1663	0.1711	0.1852	0.1763	0.1672	0.1481	0.1341	0.1229	0.1477	0.1307	0.1248			541	0.166333	0.176233	0.135033	0.1344			541	0.166333	0.166512	0.155765	0.15558																541	0.2049	0.2122	0.1971	0.2284	0.2167	0.2072	0.2425
542	0.1611	0.1658	0.1706	0.1846	0.1759	0.1668	0.1476	0.1338	0.1226	0.1472	0.1304	0.1245			542	0.165833	0.175767	0.134667	0.134033			542	0.165833	0.166071	0.155342	0.155156																542	0.204	0.2115	0.1966	0.2274	0.216	0.2066	0.2414
543	0.1607	0.1654	0.1702	0.1842	0.1755	0.1665	0.1472	0.1335	0.1224	0.1469	0.1301	0.1243			543	0.165433	0.1754	0.134367	0.133767			543	0.165433	0.165724	0.154996	0.154847																543	0.2033	0.211	0.1962	0.2266	0.2153	0.2061	0.2405
544	0.1603	0.1651	0.1699	0.1839	0.1751	0.1662	0.1469	0.1333	0.1222	0.1466	0.13	0.1242			544	0.1651	0.175067	0.134133	0.1336			544	0.1651	0.165409	0.154726	0.154654																544	0.2027	0.2106	0.1959	0.2259	0.2149	0.2057	0.2398
545	0.1601	0.1649	0.1697	0.1837	0.1749	0.166	0.1467	0.1332	0.1221	0.1464	0.1299	0.1241			545	0.1649	0.174867	0.134	0.133467			545	0.1649	0.16522	0.154573	0.1545																545	0.2022	0.2103	0.1958	0.2254	0.2145	0.2055	0.2393
546	0.16	0.1648	0.1696	0.1836	0.1749	0.166	0.1465	0.1332	0.1221	0.1462	0.1299	0.1241			546	0.1648	0.174833	0.133933	0.1334			546	0.1648	0.165189	0.154496	0.154423																546	0.2019	0.2102	0.1957	0.2251	0.2143	0.2054	0.2389
547	0.1599	0.1648	0.1697	0.1836	0.1748	0.166	0.1465	0.1332	0.1221	0.1462	0.1299	0.1241			547	0.1648	0.1748	0.133933	0.1334			547	0.1648	0.165157	0.154496	0.154423																547	0.2017	0.2101	0.1958	0.2248	0.2142	0.2054	0.2386
548	0.16	0.1649	0.1697	0.1837	0.175	0.1661	0.1465	0.1333	0.1221	0.1462	0.13	0.1243			548	0.164867	0.174933	0.133967	0.1335			548	0.164867	0.165283	0.154534	0.154538																548	0.2017	0.2103	0.196	0.2248	0.2143	0.2056	0.2386
549	0.1601	0.1651	0.17	0.184	0.1752	0.1664	0.1466	0.1335	0.1223	0.1463	0.1302	0.1244			549	0.165067	0.1752	0.134133	0.133633			549	0.165067	0.165535	0.154726	0.154693																549	0.2018	0.2105	0.1963	0.2249	0.2146	0.2059	0.2387
550	0.1604	0.1654	0.1703	0.1844	0.1755	0.1667	0.1468	0.1337	0.1225	0.1465	0.1304	0.1247			550	0.165367	0.175533	0.134333	0.133867			550	0.165367	0.16585	0.154957	0.154963																550	0.202	0.211	0.1968	0.2252	0.215	0.2064	0.239
551	0.1608	0.1658	0.1707	0.1848	0.1759	0.1672	0.147	0.134	0.1227	0.1468	0.1307	0.125			551	0.165767	0.175967	0.134567	0.134167			551	0.165767	0.16626	0.155226	0.15531																551	0.2024	0.2115	0.1974	0.2257	0.2155	0.207	0.2394
552	0.1612	0.1664	0.1712	0.1855	0.1765	0.1677	0.1474	0.1344	0.1231	0.1471	0.1311	0.1253			552	0.166267	0.176567	0.134967	0.1345			552	0.166267	0.166827	0.155688	0.155696																552	0.2029	0.2122	0.1981	0.2262	0.2162	0.2077	0.24
553	0.1618	0.167	0.1719	0.1861	0.1771	0.1684	0.1478	0.1349	0.1235	0.1476	0.1316	0.1258			553	0.1669	0.1772	0.1354	0.135			553	0.1669	0.167425	0.156188	0.156275																553	0.2035	0.2131	0.199	0.227	0.217	0.2086	0.2408
554	0.1624	0.1677	0.1726	0.187	0.1779	0.1691	0.1483	0.1354	0.1239	0.1481	0.1321	0.1263			554	0.167567	0.178	0.135867	0.1355			554	0.167567	0.168181	0.156726	0.156854																554	0.2043	0.2141	0.2	0.2279	0.218	0.2096	0.2418
555	0.1632	0.1685	0.1735	0.1879	0.1787	0.17	0.1489	0.136	0.1244	0.1487	0.1327	0.1268			555	0.1684	0.178867	0.136433	0.136067			555	0.1684	0.169	0.15738	0.15751																555	0.2052	0.2152	0.2011	0.229	0.2192	0.2108	0.2429
556	0.164	0.1693	0.1744	0.1889	0.1797	0.1709	0.1495	0.1367	0.1249	0.1493	0.1333	0.1274			556	0.169233	0.179833	0.137033	0.136667			556	0.169233	0.169913	0.158072	0.158204																556	0.2062	0.2165	0.2023	0.2302	0.2204	0.212	0.2442
557	0.1649	0.1703	0.1754	0.19	0.1807	0.1719	0.1503	0.1374	0.1256	0.1501	0.134	0.1281			557	0.1702	0.180867	0.137767	0.1374			557	0.1702	0.170889	0.158918	0.159053																557	0.2073	0.2178	0.2036	0.2315	0.2218	0.2134	0.2456
558	0.1659	0.1714	0.1765	0.1912	0.1818	0.173	0.151	0.1382	0.1262	0.1508	0.1348	0.1288			558	0.171267	0.182	0.138467	0.138133			558	0.171267	0.17196	0.159725	0.159902																558	0.2085	0.2192	0.205	0.233	0.2232	0.2148	0.247
559	0.167	0.1724	0.1776	0.1925	0.183	0.1742	0.1519	0.139	0.1269	0.1516	0.1356	0.1296			559	0.172333	0.183233	0.139267	0.138933			559	0.172333	0.173126	0.160648	0.160828																559	0.2098	0.2207	0.2064	0.2345	0.2248	0.2164	0.2486
560	0.1681	0.1736	0.1788	0.1938	0.1842	0.1754	0.1528	0.1398	0.1276	0.1525	0.1364	0.1304			560	0.1735	0.184467	0.140067	0.139767			560	0.1735	0.174291	0.161571	0.161793																560	0.2112	0.2223	0.208	0.2361	0.2264	0.218	0.2503
561	0.1692	0.1748	0.1801	0.1952	0.1855	0.1766	0.1537	0.1407	0.1284	0.1534	0.1373	0.1312			561	0.1747	0.185767	0.140933	0.140633			561	0.1747	0.175519	0.16257	0.162796																561	0.2126	0.224	0.2096	0.2377	0.2281	0.2197	0.2521
562	0.1705	0.1761	0.1815	0.1967	0.1869	0.178	0.1547	0.1417	0.1292	0.1545	0.1382	0.132			562	0.176033	0.1872	0.141867	0.141567			562	0.176033	0.176873	0.163647	0.163876																562	0.2141	0.2257	0.2113	0.2395	0.2299	0.2214	0.254
563	0.1717	0.1774	0.1829	0.1982	0.1883	0.1794	0.1557	0.1427	0.1301	0.1555	0.1392	0.1329			563	0.177333	0.188633	0.142833	0.142533			563	0.177333	0.178228	0.164762	0.164995																563	0.2157	0.2276	0.213	0.2413	0.2317	0.2233	0.2559
564	0.1731	0.1788	0.1843	0.1998	0.1898	0.1808	0.1567	0.1437	0.1309	0.1565	0.1401	0.1339			564	0.178733	0.190133	0.143767	0.1435			564	0.178733	0.179645	0.165839	0.166114																564	0.2174	0.2294	0.2148	0.2432	0.2336	0.2252	0.2579
565	0.1745	0.1803	0.1858	0.2014	0.1913	0.1823	0.1578	0.1447	0.1318	0.1576	0.1412	0.1348			565	0.1802	0.191667	0.144767	0.144533			565	0.1802	0.181094	0.166992	0.167311																565	0.219	0.2313	0.2166	0.2452	0.2356	0.2271	0.26
566	0.1759	0.1817	0.1873	0.2031	0.1929	0.1838	0.159	0.1458	0.1327	0.1588	0.1422	0.1358			566	0.181633	0.193267	0.145833	0.1456			566	0.181633	0.182605	0.168223	0.168545																566	0.2208	0.2333	0.2185	0.2472	0.2376	0.2291	0.2622
567	0.1773	0.1833	0.1889	0.2048	0.1945	0.1854	0.1601	0.1469	0.1337	0.1599	0.1433	0.1368			567	0.183167	0.1949	0.1469	0.146667			567	0.183167	0.184149	0.169453	0.16978																567	0.2226	0.2353	0.2205	0.2493	0.2397	0.2311	0.2644
568	0.1788	0.1848	0.1905	0.2066	0.1961	0.187	0.1613	0.148	0.1346	0.1611	0.1444	0.1379			568	0.1847	0.196567	0.147967	0.1478			568	0.1847	0.185723	0.170684	0.171092																568	0.2244	0.2374	0.2224	0.2514	0.2418	0.2332	0.2666
569	0.1803	0.1864	0.1922	0.2083	0.1978	0.1886	0.1625	0.1492	0.1356	0.1623	0.1455	0.1389			569	0.1863	0.198233	0.1491	0.1489			569	0.1863	0.187298	0.171991	0.172365																569	0.2263	0.2395	0.2244	0.2536	0.244	0.2353	0.2689
570	0.1819	0.188	0.1938	0.2102	0.1995	0.1903	0.1638	0.1503	0.1366	0.1635	0.1466	0.14			570	0.1879	0.2	0.150233	0.150033			570	0.1879	0.188967	0.173298	0.173677																570	0.2282	0.2416	0.2264	0.2558	0.2462	0.2375	0.2713
571	0.1834	0.1896	0.1955	0.212	0.2012	0.1919	0.165	0.1515	0.1376	0.1648	0.1478	0.141			571	0.1895	0.2017	0.151367	0.1512			571	0.1895	0.190574	0.174606	0.175028																571	0.2301	0.2438	0.2285	0.258	0.2483	0.2396	0.2737
572	0.185	0.1912	0.1972	0.2138	0.2029	0.1936	0.1663	0.1527	0.1386	0.1661	0.1489	0.1421			572	0.191133	0.203433	0.152533	0.152367			572	0.191133	0.192211	0.175951	0.176378																572	0.2321	0.2459	0.2305	0.2602	0.2506	0.2418	0.2761
573	0.1866	0.1928	0.199	0.2157	0.2047	0.1953	0.1675	0.1538	0.1396	0.1673	0.1501	0.1432			573	0.1928	0.205233	0.153633	0.153533			573	0.1928	0.193912	0.17722	0.177729																573	0.234	0.2481	0.2326	0.2625	0.2528	0.244	0.2785
574	0.1882	0.1945	0.2007	0.2176	0.2064	0.197	0.1688	0.155	0.1406	0.1686	0.1512	0.1443			574	0.194467	0.207	0.1548	0.1547			574	0.194467	0.195581	0.178566	0.179079																574	0.236	0.2503	0.2346	0.2647	0.2551	0.2462	0.281
575	0.1898	0.1961	0.2024	0.2194	0.2082	0.1987	0.1701	0.1562	0.1417	0.1699	0.1524	0.1454			575	0.1961	0.208767	0.156	0.1559			575	0.1961	0.19725	0.17995	0.180468																575	0.238	0.2526	0.2367	0.267	0.2574	0.2484	0.2835
576	0.1914	0.1978	0.2041	0.2213	0.21	0.2005	0.1714	0.1574	0.1427	0.1712	0.1536	0.1465			576	0.197767	0.2106	0.157167	0.1571			576	0.197767	0.198983	0.181296	0.181858																576	0.24	0.2548	0.2388	0.2693	0.2596	0.2506	0.2859
577	0.193	0.1995	0.2059	0.2232	0.2117	0.2022	0.1727	0.1586	0.1437	0.1725	0.1548	0.1476			577	0.199467	0.212367	0.158333	0.1583			577	0.199467	0.200652	0.182642	0.183247																577	0.242	0.257	0.2409	0.2716	0.2619	0.2528	0.2884
578	0.1946	0.2011	0.2076	0.2251	0.2135	0.2039	0.174	0.1599	0.1448	0.1738	0.156	0.1487			578	0.2011	0.214167	0.159567	0.1595			578	0.2011	0.202353	0.184064	0.184636																578	0.244	0.2591	0.243	0.2739	0.2642	0.255	0.2908
579	0.1962	0.2028	0.2093	0.227	0.2152	0.2056	0.1752	0.161	0.1458	0.1751	0.1571	0.1498			579	0.202767	0.215933	0.160667	0.160667			579	0.202767	0.204022	0.185333	0.185986																579	0.2459	0.2613	0.245	0.2761	0.2664	0.2572	0.2933
580	0.1978	0.2044	0.211	0.2288	0.217	0.2072	0.1765	0.1622	0.1468	0.1763	0.1583	0.1509			580	0.2044	0.217667	0.161833	0.161833			580	0.2044	0.205659	0.186679	0.187337																580	0.2479	0.2634	0.2471	0.2784	0.2686	0.2594	0.2957
581	0.1994	0.206	0.2127	0.2306	0.2187	0.2089	0.1778	0.1634	0.1478	0.1776	0.1594	0.1519			581	0.206033	0.2194	0.163	0.162967			581	0.206033	0.207297	0.188025	0.188649																581	0.2498	0.2656	0.2491	0.2806	0.2708	0.2615	0.2981
582	0.2009	0.2076	0.2144	0.2325	0.2204	0.2106	0.1791	0.1646	0.1488	0.1789	0.1606	0.153			582	0.207633	0.221167	0.164167	0.164167			582	0.207633	0.208966	0.189371	0.190038																582	0.2517	0.2677	0.2511	0.2828	0.273	0.2637	0.3005
583	0.2025	0.2092	0.2161	0.2343	0.2221	0.2123	0.1803	0.1658	0.1498	0.1802	0.1618	0.1541			583	0.209267	0.2229	0.1653	0.165367			583	0.209267	0.210604	0.190678	0.191427																583	0.2537	0.2699	0.2531	0.2851	0.2753	0.2659	0.3029
584	0.204	0.2108	0.2177	0.2361	0.2238	0.2139	0.1816	0.1669	0.1509	0.1815	0.1629	0.1552			584	0.210833	0.2246	0.166467	0.166533			584	0.210833	0.21221	0.192024	0.192778																584	0.2557	0.2721	0.2552	0.2873	0.2775	0.2681	0.3054
585	0.2056	0.2125	0.2195	0.238	0.2256	0.2156	0.1829	0.1681	0.1519	0.1828	0.1641	0.1563			585	0.212533	0.2264	0.167633	0.167733			585	0.212533	0.213911	0.19337	0.194167																585	0.2576	0.2742	0.2572	0.2896	0.2798	0.2703	0.3078
586	0.2072	0.2141	0.2212	0.2399	0.2273	0.2173	0.1842	0.1694	0.153	0.1841	0.1653	0.1574			586	0.214167	0.228167	0.168867	0.168933			586	0.214167	0.21558	0.194792	0.195556																586	0.2597	0.2764	0.2593	0.292	0.2821	0.2725	0.3103
587	0.2088	0.2157	0.2229	0.2418	0.2291	0.2191	0.1855	0.1706	0.154	0.1854	0.1665	0.1586			587	0.2158	0.23	0.170033	0.170167			587	0.2158	0.217312	0.196138	0.196983																587	0.2617	0.2787	0.2614	0.2944	0.2845	0.2748	0.3128
588	0.2105	0.2174	0.2247	0.2437	0.2309	0.2208	0.1869	0.1719	0.1551	0.1868	0.1677	0.1597			588	0.217533	0.2318	0.1713	0.1714			588	0.217533	0.219013	0.197599	0.198411																588	0.2638	0.281	0.2636	0.2968	0.2868	0.2771	0.3154
589	0.2121	0.2191	0.2264	0.2457	0.2327	0.2226	0.1882	0.1731	0.1562	0.1881	0.1689	0.1608			589	0.2192	0.233667	0.1725	0.1726			589	0.2192	0.220777	0.198983	0.1998																589	0.2659	0.2833	0.2658	0.2992	0.2892	0.2794	0.3181
590	0.2138	0.2209	0.2283	0.2477	0.2346	0.2244	0.1896	0.1744	0.1573	0.1895	0.1702	0.162			590	0.221	0.235567	0.173767	0.1739			590	0.221	0.222572	0.200445	0.201305																590	0.268	0.2857	0.2681	0.3017	0.2917	0.2818	0.3208
591	0.2155	0.2227	0.2301	0.2497	0.2365	0.2262	0.1911	0.1758	0.1584	0.1909	0.1715	0.1633			591	0.222767	0.237467	0.1751	0.175233			591	0.222767	0.224367	0.201983	0.202849																591	0.2702	0.2881	0.2704	0.3043	0.2942	0.2842	0.3235
592	0.2173	0.2244	0.232	0.2518	0.2384	0.2281	0.1925	0.1771	0.1596	0.1924	0.1728	0.1645			592	0.224567	0.239433	0.1764	0.176567			592	0.224567	0.226225	0.203482	0.204392																592	0.2724	0.2905	0.2727	0.3069	0.2968	0.2867	0.3262
593	0.219	0.2262	0.2339	0.2539	0.2403	0.23	0.1939	0.1784	0.1608	0.1938	0.1741	0.1657			593	0.226367	0.2414	0.1777	0.177867			593	0.226367	0.228084	0.204982	0.205897																593	0.2746	0.293	0.275	0.3095	0.2993	0.2892	0.329
594	0.2208	0.2281	0.2358	0.256	0.2423	0.2319	0.1954	0.1798	0.1619	0.1953	0.1755	0.167			594	0.228233	0.2434	0.179033	0.179267			594	0.228233	0.229973	0.20652	0.207518																594	0.2769	0.2955	0.2773	0.3122	0.3019	0.2917	0.3318
595	0.2226	0.2299	0.2377	0.2581	0.2442	0.2338	0.1969	0.1812	0.1631	0.1968	0.1768	0.1682			595	0.230067	0.245367	0.1804	0.1806			595	0.230067	0.231831	0.208096	0.209061																595	0.2791	0.298	0.2797	0.3149	0.3045	0.2942	0.3346
596	0.2244	0.2318	0.2397	0.2603	0.2463	0.2358	0.1984	0.1826	0.1644	0.1983	0.1782	0.1695			596	0.231967	0.247467	0.1818	0.182			596	0.231967	0.233816	0.209711	0.210682																596	0.2814	0.3006	0.2821	0.3176	0.3072	0.2968	0.3375
597	0.2262	0.2337	0.2417	0.2625	0.2483	0.2378	0.2	0.184	0.1656	0.1999	0.1796	0.1708			597	0.233867	0.249533	0.1832	0.183433			597	0.233867	0.235768	0.211326	0.212341																597	0.2838	0.3032	0.2846	0.3204	0.3099	0.2994	0.3405
598	0.2281	0.2357	0.2438	0.2648	0.2504	0.2398	0.2015	0.1855	0.1669	0.2014	0.181	0.1722			598	0.235867	0.251667	0.184633	0.184867			598	0.235867	0.237784	0.21298	0.214																598	0.2862	0.3059	0.2872	0.3233	0.3128	0.3021	0.3435
599	0.2301	0.2377	0.2459	0.2671	0.2526	0.2419	0.2032	0.187	0.1682	0.2031	0.1825	0.1736			599	0.2379	0.253867	0.186133	0.1864			599	0.2379	0.239863	0.21471	0.215775																599	0.2888	0.3087	0.2898	0.3263	0.3157	0.305	0.3466
600	0.2322	0.2398	0.2481	0.2696	0.2549	0.2441	0.2049	0.1886	0.1696	0.2048	0.1841	0.1751			600	0.240033	0.2562	0.1877	0.188			600	0.240033	0.242067	0.216517	0.217627																600	0.2914	0.3116	0.2925	0.3294	0.3187	0.3079	0.3499
601	0.2343	0.242	0.2504	0.2721	0.2572	0.2464	0.2066	0.1902	0.171	0.2065	0.1857	0.1766			601	0.242233	0.258567	0.189267	0.1896			601	0.242233	0.244303	0.218324	0.219479																601	0.2941	0.3146	0.2954	0.3326	0.3219	0.3109	0.3533
602	0.2365	0.2443	0.2528	0.2747	0.2597	0.2488	0.2085	0.1919	0.1724	0.2084	0.1874	0.1781			602	0.244533	0.261067	0.190933	0.1913			602	0.244533	0.246665	0.220247	0.221447																602	0.2969	0.3177	0.2983	0.336	0.3251	0.3141	0.3569
603	0.2388	0.2467	0.2553	0.2775	0.2623	0.2513	0.2104	0.1937	0.174	0.2103	0.1891	0.1797			603	0.246933	0.2637	0.1927	0.193033			603	0.246933	0.249153	0.222285	0.223454																603	0.3	0.3211	0.3015	0.3395	0.3286	0.3174	0.3607
604	0.2413	0.2492	0.2579	0.2804	0.265	0.254	0.2124	0.1956	0.1756	0.2123	0.1909	0.1814			604	0.249467	0.266467	0.194533	0.194867			604	0.249467	0.251767	0.224399	0.225576																604	0.3032	0.3246	0.3048	0.3433	0.3323	0.321	0.3647
605	0.2438	0.2519	0.2607	0.2835	0.2678	0.2567	0.2145	0.1975	0.1772	0.2144	0.1928	0.1832			605	0.252133	0.269333	0.1964	0.1968			605	0.252133	0.254476	0.226553	0.227814																605	0.3065	0.3283	0.3082	0.3472	0.3361	0.3246	0.3688
606	0.2466	0.2546	0.2636	0.2867	0.2708	0.2596	0.2167	0.1996	0.179	0.2166	0.1948	0.1851			606	0.254933	0.272367	0.198433	0.198833			606	0.254933	0.257342	0.228898	0.230168																606	0.31	0.3321	0.3118	0.3513	0.3401	0.3284	0.3732
607	0.2493	0.2575	0.2666	0.29	0.2739	0.2626	0.219	0.2017	0.1808	0.2189	0.1969	0.187			607	0.2578	0.2755	0.2005	0.200933			607	0.2578	0.260302	0.231282	0.232599																607	0.3136	0.336	0.3155	0.3555	0.3442	0.3324	0.3777
608	0.2522	0.2605	0.2698	0.2935	0.2771	0.2657	0.2214	0.2038	0.1827	0.2213	0.199	0.189			608	0.260833	0.278767	0.202633	0.2031			608	0.260833	0.263389	0.233743	0.235107																608	0.3173	0.3401	0.3193	0.3598	0.3485	0.3365	0.3824
609	0.2552	0.2635	0.2729	0.297	0.2804	0.2689	0.2238	0.206	0.1846	0.2237	0.2012	0.191			609	0.263867	0.2821	0.2048	0.2053			609	0.263867	0.266538	0.236242	0.237653																609	0.3211	0.3443	0.3232	0.3642	0.3528	0.3406	0.3871
610	0.2581	0.2666	0.2761	0.3005	0.2837	0.2721	0.2262	0.2083	0.1865	0.2262	0.2034	0.1931			610	0.266933	0.285433	0.207	0.207567			610	0.266933	0.269688	0.23878	0.240277																610	0.325	0.3484	0.3271	0.3687	0.3571	0.3448	0.3919
611	0.2611	0.2697	0.2794	0.3041	0.287	0.2753	0.2287	0.2105	0.1884	0.2286	0.2055	0.1951			611	0.270067	0.2888	0.2092	0.209733			611	0.270067	0.272869	0.241318	0.242785																611	0.3288	0.3526	0.331	0.3731	0.3615	0.3489	0.3967
612	0.2641	0.2727	0.2825	0.3076	0.2903	0.2784	0.2311	0.2127	0.1903	0.231	0.2077	0.1971			612	0.2731	0.2921	0.211367	0.211933			612	0.2731	0.275987	0.243817	0.245332																612	0.3326	0.3568	0.3349	0.3776	0.3658	0.3531	0.4015
613	0.267	0.2757	0.2857	0.311	0.2935	0.2815	0.2334	0.2148	0.1922	0.2334	0.2098	0.1991			613	0.276133	0.295333	0.213467	0.2141			613	0.276133	0.279042	0.24624	0.24784																613	0.3363	0.3608	0.3387	0.3819	0.37	0.3571	0.4062
614	0.2698	0.2786	0.2887	0.3144	0.2966	0.2845	0.2357	0.2169	0.194	0.2357	0.2119	0.201			614	0.279033	0.2985	0.215533	0.2162			614	0.279033	0.282034	0.248624	0.250271																614	0.3399	0.3647	0.3423	0.386	0.3741	0.361	0.4107
615	0.2725	0.2813	0.2916	0.3176	0.2996	0.2874	0.2379	0.219	0.1957	0.2379	0.2138	0.2029			615	0.2818	0.301533	0.217533	0.2182			615	0.2818	0.2849	0.250931	0.252586																615	0.3434	0.3685	0.3458	0.39	0.378	0.3647	0.4151
616	0.275	0.284	0.2943	0.3206	0.3024	0.2902	0.24	0.2208	0.1973	0.24	0.2157	0.2046			616	0.284433	0.3044	0.219367	0.2201			616	0.284433	0.287608	0.253045	0.254786																616	0.3466	0.372	0.3491	0.3938	0.3816	0.3683	0.4191
617	0.2774	0.2864	0.2969	0.3234	0.3051	0.2927	0.242	0.2226	0.1989	0.242	0.2174	0.2063			617	0.2869	0.307067	0.221167	0.2219			617	0.2869	0.290128	0.255122	0.25687																617	0.3497	0.3753	0.3521	0.3973	0.3851	0.3715	0.4229
618	0.2795	0.2886	0.2992	0.326	0.3075	0.295	0.2438	0.2243	0.2003	0.2438	0.2191	0.2078			618	0.2891	0.3095	0.2228	0.223567			618	0.2891	0.292427	0.257006	0.258799																618	0.3524	0.3783	0.3549	0.4005	0.3882	0.3745	0.4264
619	0.2814	0.2906	0.3013	0.3283	0.3097	0.2971	0.2454	0.2257	0.2015	0.2454	0.2205	0.2091			619	0.2911	0.3117	0.2242	0.225			619	0.2911	0.294506	0.258621	0.260458																619	0.3548	0.3809	0.3574	0.4032	0.3909	0.3771	0.4295
620	0.2831	0.2923	0.3031	0.3303	0.3115	0.2988	0.2468	0.227	0.2026	0.2468	0.2217	0.2102			620	0.292833	0.313533	0.225467	0.226233			620	0.292833	0.296238	0.260082	0.261886																620	0.3568	0.3831	0.3594	0.4056	0.3932	0.3792	0.432
621	0.2844	0.2937	0.3045	0.3319	0.313	0.3003	0.2479	0.228	0.2035	0.2479	0.2227	0.2112			621	0.2942	0.315067	0.226467	0.227267			621	0.2942	0.297687	0.261235	0.263082																621	0.3585	0.3848	0.3611	0.4074	0.395	0.381	0.4341
622	0.2854	0.2947	0.3056	0.3331	0.3141	0.3013	0.2488	0.2288	0.2041	0.2488	0.2235	0.2119			622	0.295233	0.316167	0.227233	0.228067			622	0.295233	0.298726	0.26212	0.264008																622	0.3596	0.3861	0.3622	0.4087	0.3963	0.3822	0.4356
623	0.286	0.2953	0.3063	0.3339	0.3149	0.302	0.2493	0.2293	0.2046	0.2494	0.224	0.2124			623	0.295867	0.316933	0.227733	0.2286			623	0.295867	0.29945	0.262697	0.264625																623	0.3604	0.3869	0.363	0.4095	0.3971	0.383	0.4365
624	0.2863	0.2957	0.3066	0.3343	0.3152	0.3023	0.2496	0.2296	0.2048	0.2497	0.2242	0.2126			624	0.2962	0.317267	0.228	0.228833			624	0.2962	0.299765	0.263004	0.264895																624	0.3607	0.3872	0.3633	0.4099	0.3975	0.3833	0.4369
625	0.2863	0.2957	0.3067	0.3343	0.3153	0.3023	0.2497	0.2296	0.2048	0.2498	0.2243	0.2126			625	0.296233	0.3173	0.228033	0.2289			625	0.296233	0.299797	0.263043	0.264973																625	0.3606	0.3871	0.3632	0.4098	0.3973	0.3832	0.4368
626	0.286	0.2954	0.3064	0.334	0.315	0.302	0.2495	0.2294	0.2047	0.2496	0.2241	0.2125			626	0.295933	0.317	0.227867	0.228733			626	0.295933	0.299513	0.26285	0.26478																626	0.3601	0.3866	0.3628	0.4091	0.3968	0.3827	0.4362
627	0.2854	0.2948	0.3058	0.3333	0.3143	0.3014	0.2491	0.229	0.2043	0.2492	0.2237	0.2121			627	0.295333	0.316333	0.227467	0.228333			627	0.295333	0.298883	0.262389	0.264317																627	0.3593	0.3857	0.3619	0.4082	0.3959	0.3818	0.4352
628	0.2846	0.2939	0.3049	0.3323	0.3134	0.3005	0.2485	0.2284	0.2038	0.2486	0.2231	0.2116			628	0.294467	0.3154	0.2269	0.227767			628	0.294467	0.298001	0.261735	0.263661																628	0.3581	0.3845	0.3608	0.4068	0.3946	0.3806	0.4338
629	0.2834	0.2928	0.3037	0.331	0.3122	0.2993	0.2477	0.2277	0.2031	0.2478	0.2224	0.2109			629	0.2933	0.314167	0.226167	0.227033			629	0.2933	0.296836	0.260889	0.262812																629	0.3567	0.3828	0.3593	0.405	0.3928	0.379	0.432
630	0.282	0.2914	0.3022	0.3294	0.3107	0.2978	0.2466	0.2267	0.2023	0.2468	0.2214	0.21			630	0.291867	0.312633	0.2252	0.226067			630	0.291867	0.295387	0.259774	0.261693																630	0.3548	0.3808	0.3575	0.4028	0.3908	0.377	0.4297
631	0.2803	0.2897	0.3004	0.3274	0.3089	0.296	0.2453	0.2255	0.2013	0.2455	0.2202	0.2089			631	0.290133	0.310767	0.224033	0.224867			631	0.290133	0.293624	0.258428	0.260304																631	0.3526	0.3784	0.3553	0.4002	0.3882	0.3746	0.4269
632	0.2783	0.2877	0.2983	0.3251	0.3067	0.2939	0.2438	0.2241	0.2	0.244	0.2188	0.2076			632	0.2881	0.308567	0.222633	0.223467			632	0.2881	0.291545	0.256814	0.258683																632	0.3499	0.3756	0.3526	0.3971	0.3852	0.3718	0.4237
633	0.2761	0.2853	0.2958	0.3224	0.3042	0.2915	0.242	0.2224	0.1986	0.2422	0.2172	0.206			633	0.285733	0.306033	0.221	0.2218			633	0.285733	0.289151	0.254929	0.256754																633	0.3469	0.3723	0.3496	0.3936	0.3818	0.3685	0.4199
634	0.2734	0.2826	0.293	0.3192	0.3013	0.2887	0.2399	0.2206	0.197	0.2402	0.2153	0.2043			634	0.283	0.303067	0.219167	0.219933			634	0.283	0.286348	0.252815	0.254593																634	0.3435	0.3685	0.3462	0.3896	0.378	0.3649	0.4157
635	0.2705	0.2796	0.2899	0.3158	0.2981	0.2855	0.2377	0.2185	0.1952	0.2379	0.2133	0.2023			635	0.28	0.2998	0.217133	0.217833			635	0.28	0.283262	0.250469	0.252162																635	0.3397	0.3644	0.3423	0.3851	0.3737	0.3608	0.411
636	0.2673	0.2763	0.2865	0.312	0.2945	0.2821	0.2351	0.2161	0.1931	0.2354	0.211	0.2002			636	0.2767	0.2962	0.214767	0.215533			636	0.2767	0.279861	0.247739	0.2495																636	0.3356	0.3599	0.3382	0.3803	0.369	0.3564	0.4059
637	0.2639	0.2728	0.2828	0.3079	0.2908	0.2784	0.2324	0.2137	0.191	0.2328	0.2085	0.1979			637	0.273167	0.292367	0.212367	0.213067			637	0.273167	0.276239	0.244971	0.246644																637	0.3312	0.3552	0.3338	0.3752	0.3641	0.3516	0.4005
638	0.2603	0.2691	0.279	0.3037	0.2868	0.2746	0.2296	0.211	0.1887	0.23	0.2059	0.1955			638	0.269467	0.288367	0.209767	0.210467			638	0.269467	0.272459	0.241972	0.243634																638	0.3267	0.3502	0.3292	0.3699	0.3589	0.3467	0.3949
639	0.2566	0.2654	0.275	0.2993	0.2828	0.2707	0.2267	0.2083	0.1864	0.2271	0.2033	0.193			639	0.265667	0.284267	0.207133	0.2078			639	0.265667	0.268586	0.238934	0.240547																639	0.3221	0.3451	0.3245	0.3645	0.3537	0.3417	0.3892
640	0.2529	0.2615	0.271	0.2948	0.2787	0.2667	0.2237	0.2056	0.184	0.2241	0.2006	0.1905			640	0.2618	0.280067	0.204433	0.205067			640	0.2618	0.264617	0.235819	0.237383																640	0.3174	0.34	0.3197	0.3591	0.3484	0.3367	0.3834
641	0.2492	0.2577	0.2671	0.2905	0.2746	0.2628	0.2208	0.2029	0.1817	0.2212	0.1979	0.188			641	0.258	0.275967	0.2018	0.202367			641	0.258	0.260743	0.232782	0.234258																641	0.3127	0.3349	0.315	0.3537	0.3432	0.3317	0.3777
642	0.2456	0.254	0.2632	0.2862	0.2706	0.2589	0.2179	0.2003	0.1794	0.2184	0.1953	0.1855			642	0.254267	0.2719	0.1992	0.199733			642	0.254267	0.256901	0.229783	0.23121																642	0.3083	0.33	0.3104	0.3485	0.3381	0.3268	0.3721
643	0.2421	0.2504	0.2595	0.282	0.2668	0.2552	0.2151	0.1977	0.1772	0.2156	0.1928	0.1832			643	0.250667	0.268	0.196667	0.1972			643	0.250667	0.253216	0.22686	0.228277																643	0.304	0.3252	0.306	0.3435	0.3332	0.3222	0.3668
644	0.2388	0.247	0.2559	0.2781	0.2631	0.2516	0.2124	0.1952	0.175	0.2129	0.1903	0.1809			644	0.247233	0.264267	0.1942	0.1947			644	0.247233	0.249689	0.224015	0.225383																644	0.2998	0.3207	0.3018	0.3387	0.3285	0.3177	0.3617
645	0.2356	0.2437	0.2524	0.2743	0.2596	0.2482	0.2099	0.1929	0.173	0.2104	0.188	0.1787			645	0.2439	0.2607	0.191933	0.192367			645	0.2439	0.246319	0.2214	0.222682																645	0.2959	0.3163	0.2978	0.3341	0.3241	0.3135	0.3569
646	0.2326	0.2406	0.2492	0.2707	0.2563	0.245	0.2075	0.1907	0.1711	0.208	0.1858	0.1766			646	0.2408	0.257333	0.189767	0.190133			646	0.2408	0.243138	0.218901	0.220097																646	0.2923	0.3123	0.294	0.3299	0.32	0.3095	0.3524
647	0.2299	0.2377	0.2462	0.2674	0.2532	0.2421	0.2052	0.1886	0.1693	0.2057	0.1837	0.1747			647	0.237933	0.254233	0.1877	0.188033			647	0.237933	0.240209	0.216517	0.217666																647	0.2889	0.3086	0.2905	0.326	0.3161	0.3058	0.3483
648	0.2273	0.2351	0.2435	0.2644	0.2504	0.2393	0.2031	0.1866	0.1676	0.2037	0.1818	0.1729			648	0.2353	0.251367	0.185767	0.186133			648	0.2353	0.2375	0.214287	0.215466																648	0.2859	0.3052	0.2873	0.3224	0.3127	0.3025	0.3446
649	0.2251	0.2328	0.2411	0.2617	0.2479	0.2369	0.2013	0.185	0.1661	0.2018	0.1801	0.1713			649	0.233	0.248833	0.184133	0.1844			649	0.233	0.235107	0.212403	0.21346																649	0.2833	0.3022	0.2845	0.3193	0.3097	0.2995	0.3413
650	0.2232	0.2307	0.2389	0.2593	0.2457	0.2348	0.1996	0.1834	0.1648	0.2002	0.1786	0.1699			650	0.230933	0.2466	0.1826	0.1829			650	0.230933	0.232997	0.210634	0.211723																650	0.2809	0.2995	0.282	0.3165	0.307	0.2969	0.3384
651	0.2215	0.229	0.2371	0.2573	0.2439	0.233	0.1982	0.1821	0.1636	0.1988	0.1773	0.1687			651	0.2292	0.244733	0.1813	0.1816			651	0.2292	0.231233	0.209134	0.210219																651	0.279	0.2972	0.2799	0.3142	0.3046	0.2947	0.3359
652	0.2201	0.2275	0.2355	0.2556	0.2423	0.2315	0.197	0.181	0.1626	0.1976	0.1762	0.1677			652	0.2277	0.243133	0.1802	0.1805			652	0.2277	0.229721	0.207866	0.208945																652	0.2773	0.2953	0.2781	0.3122	0.3027	0.2928	0.3339
653	0.2191	0.2264	0.2343	0.2542	0.241	0.2303	0.196	0.18	0.1618	0.1966	0.1753	0.1668			653	0.2266	0.241833	0.179267	0.179567			653	0.2266	0.228493	0.206789	0.207865																653	0.276	0.2938	0.2766	0.3105	0.3011	0.2913	0.3322
654	0.2183	0.2255	0.2334	0.2532	0.2401	0.2294	0.1952	0.1793	0.1611	0.1958	0.1745	0.1661			654	0.225733	0.2409	0.178533	0.1788			654	0.225733	0.227611	0.205943	0.206977																654	0.275	0.2926	0.2754	0.3092	0.2998	0.29	0.331
655	0.2178	0.225	0.2329	0.2525	0.2396	0.2288	0.1946	0.1787	0.1606	0.1952	0.174	0.1656			655	0.225233	0.2403	0.177967	0.178267			655	0.225233	0.227044	0.205289	0.20636																655	0.2744	0.2918	0.2746	0.3082	0.299	0.2892	0.3302
656	0.2177	0.2248	0.2327	0.2522	0.2393	0.2286	0.1943	0.1783	0.1603	0.1949	0.1737	0.1653			656	0.225067	0.240033	0.177633	0.177967			656	0.225067	0.226792	0.204905	0.206013																656	0.2742	0.2914	0.2742	0.3077	0.2985	0.2887	0.3298
657	0.2179	0.225	0.2329	0.2523	0.2396	0.2288	0.1942	0.1782	0.1602	0.1948	0.1736	0.1652			657	0.225267	0.240233	0.177533	0.177867			657	0.225267	0.226981	0.204789	0.205897																657	0.2744	0.2915	0.2742	0.3076	0.2986	0.2887	0.33
658	0.2186	0.2256	0.2335	0.2528	0.2402	0.2294	0.1944	0.1784	0.1603	0.1949	0.1737	0.1653			658	0.2259	0.2408	0.1777	0.177967			658	0.2259	0.227517	0.204982	0.206013																658	0.2752	0.292	0.2746	0.308	0.2991	0.2892	0.3308
659	0.2198	0.2268	0.2347	0.254	0.2414	0.2304	0.195	0.1788	0.1607	0.1955	0.1742	0.1657			659	0.2271	0.241933	0.178167	0.178467			659	0.2271	0.228587	0.20552	0.206591																659	0.2764	0.2932	0.2756	0.309	0.3002	0.2903	0.3323
660	0.2215	0.2284	0.2365	0.2557	0.2431	0.2321	0.1959	0.1796	0.1613	0.1964	0.175	0.1665			660	0.2288	0.243633	0.178933	0.1793			660	0.2288	0.230194	0.206404	0.207556																660	0.2784	0.2951	0.2773	0.3107	0.302	0.292	0.3345
661	0.2238	0.2307	0.2388	0.2581	0.2455	0.2343	0.1973	0.1807	0.1623	0.1978	0.1762	0.1676			661	0.2311	0.245967	0.1801	0.180533			661	0.2311	0.232398	0.20775	0.208984																661	0.2811	0.2978	0.2797	0.3132	0.3046	0.2945	0.3377
662	0.2267	0.2336	0.2418	0.2612	0.2486	0.2372	0.1991	0.1823	0.1636	0.1996	0.1777	0.169			662	0.234033	0.249	0.181667	0.1821			662	0.234033	0.235264	0.209557	0.210797																662	0.2845	0.3013	0.2828	0.3165	0.308	0.2978	0.3418
663	0.2301	0.2371	0.2455	0.2649	0.2523	0.2407	0.2014	0.1843	0.1653	0.2018	0.1797	0.1709			663	0.237567	0.252633	0.183667	0.184133			663	0.237567	0.238697	0.211864	0.213151																663	0.2886	0.3055	0.2866	0.3205	0.3122	0.3017	0.3467
664	0.2341	0.2412	0.2497	0.2693	0.2565	0.2447	0.204	0.1866	0.1673	0.2045	0.182	0.173			664	0.241667	0.256833	0.185967	0.1865			664	0.241667	0.242666	0.214518	0.215891																664	0.2933	0.3103	0.2909	0.3253	0.317	0.3064	0.3524
665	0.2384	0.2456	0.2543	0.2741	0.2612	0.2492	0.207	0.1892	0.1696	0.2075	0.1846	0.1755			665	0.2461	0.2615	0.1886	0.1892			665	0.2461	0.247075	0.217555	0.219016																665	0.2986	0.3157	0.2958	0.3305	0.3224	0.3115	0.3587
666	0.2431	0.2503	0.2591	0.2792	0.2662	0.2539	0.2102	0.192	0.172	0.2107	0.1874	0.1781			666	0.250833	0.266433	0.1914	0.192067			666	0.250833	0.251736	0.220785	0.222335																666	0.3041	0.3214	0.301	0.3362	0.3281	0.317	0.3654
667	0.2478	0.2551	0.2642	0.2845	0.2713	0.2588	0.2136	0.195	0.1745	0.214	0.1904	0.1808			667	0.2557	0.271533	0.194367	0.195067			667	0.2557	0.256555	0.224207	0.225807																667	0.3098	0.3273	0.3063	0.342	0.334	0.3227	0.3723
668	0.2525	0.2599	0.2691	0.2897	0.2764	0.2636	0.2169	0.1979	0.177	0.2173	0.1933	0.1835			668	0.2605	0.276567	0.197267	0.198033			668	0.2605	0.26131	0.227552	0.229242																668	0.3154	0.3331	0.3116	0.3478	0.3399	0.3283	0.3791
669	0.257	0.2645	0.2739	0.2947	0.2813	0.2683	0.2201	0.2007	0.1794	0.2206	0.1961	0.1861			669	0.265133	0.281433	0.200067	0.200933			669	0.265133	0.265909	0.230782	0.232599																669	0.3208	0.3387	0.3167	0.3534	0.3456	0.3337	0.3857
670	0.2613	0.2688	0.2784	0.2995	0.286	0.2727	0.2231	0.2034	0.1817	0.2236	0.1988	0.1886			670	0.2695	0.286067	0.202733	0.203667			670	0.2695	0.270286	0.233858	0.235763																670	0.3258	0.344	0.3215	0.3587	0.3509	0.3388	0.3919
671	0.2653	0.2728	0.2826	0.3039	0.2903	0.2767	0.226	0.2059	0.1839	0.2265	0.2013	0.191			671	0.273567	0.2903	0.205267	0.206267			671	0.273567	0.274286	0.236781	0.238772																671	0.3305	0.3489	0.3259	0.3635	0.3558	0.3435	0.3976
672	0.2689	0.2765	0.2865	0.308	0.2942	0.2805	0.2286	0.2082	0.1859	0.2291	0.2035	0.1931			672	0.2773	0.294233	0.207567	0.208567			672	0.2773	0.278002	0.239434	0.241435																672	0.3347	0.3533	0.3299	0.3678	0.3603	0.3477	0.4028
673	0.2722	0.28	0.29	0.3118	0.2979	0.284	0.231	0.2103	0.1877	0.2315	0.2057	0.1951			673	0.280733	0.2979	0.209667	0.210767			673	0.280733	0.281467	0.241856	0.243982																673	0.3386	0.3574	0.3336	0.3719	0.3644	0.3517	0.4077
674	0.2754	0.2832	0.2934	0.3153	0.3014	0.2872	0.2333	0.2124	0.1894	0.2338	0.2077	0.1969			674	0.284	0.3013	0.2117	0.2128			674	0.284	0.284679	0.244202	0.246335																674	0.3424	0.3613	0.3372	0.3757	0.3683	0.3554	0.4124
675	0.2784	0.2864	0.2967	0.3188	0.3048	0.2904	0.2356	0.2143	0.1911	0.2361	0.2096	0.1988			675	0.287167	0.304667	0.213667	0.214833			675	0.287167	0.28786	0.24647	0.248689																675	0.346	0.3651	0.3406	0.3794	0.3721	0.3591	0.4169
676	0.2815	0.2895	0.3	0.3222	0.3081	0.2936	0.2378	0.2163	0.1928	0.2383	0.2116	0.2006			676	0.290333	0.307967	0.215633	0.216833			676	0.290333	0.290978	0.248739	0.251004																676	0.3495	0.3689	0.3441	0.3831	0.3759	0.3627	0.4214
677	0.2844	0.2925	0.3031	0.3255	0.3113	0.2966	0.24	0.2182	0.1944	0.2405	0.2135	0.2024			677	0.293333	0.311133	0.217533	0.2188			677	0.293333	0.29397	0.250931	0.253281																677	0.3529	0.3724	0.3474	0.3866	0.3796	0.3662	0.4257
678	0.2869	0.2951	0.3058	0.3284	0.3142	0.2993	0.242	0.2199	0.1959	0.2425	0.2152	0.204			678	0.295933	0.313967	0.219267	0.220567			678	0.295933	0.296647	0.25293	0.255326																678	0.3558	0.3756	0.3502	0.3896	0.3827	0.3692	0.4295
679	0.2889	0.2971	0.308	0.3306	0.3163	0.3013	0.2435	0.2212	0.1971	0.2439	0.2165	0.2052			679	0.298	0.316067	0.2206	0.221867			679	0.298	0.298631	0.254468	0.256831																679	0.3579	0.3778	0.3522	0.3917	0.3849	0.3713	0.4322
680	0.2898	0.2982	0.309	0.3318	0.3174	0.3023	0.2442	0.2219	0.1976	0.2447	0.2171	0.2058			680	0.299	0.317167	0.221233	0.222533			680	0.299	0.299671	0.255199	0.257603																680	0.3586	0.3786	0.353	0.3924	0.3857	0.3722	0.4333
681	0.2895	0.2979	0.3088	0.3314	0.3172	0.3019	0.244	0.2216	0.1974	0.2444	0.2169	0.2055			681	0.298733	0.316833	0.221	0.222267			681	0.298733	0.299356	0.254929	0.257294																681	0.3576	0.3777	0.3522	0.3913	0.3847	0.3712	0.4323
682	0.2878	0.2962	0.307	0.3294	0.3153	0.3001	0.2426	0.2204	0.1964	0.243	0.2157	0.2044			682	0.297	0.314933	0.2198	0.221033			682	0.297	0.297561	0.253545	0.255866																682	0.3548	0.3749	0.3496	0.388	0.3817	0.3684	0.4291
683	0.2845	0.2929	0.3036	0.3256	0.3117	0.2966	0.2401	0.2181	0.1944	0.2404	0.2134	0.2023			683	0.293667	0.3113	0.217533	0.2187			683	0.293667	0.294128	0.250931	0.253165																683	0.35	0.3699	0.345	0.3826	0.3765	0.3634	0.4233
684	0.2796	0.2881	0.2985	0.3201	0.3065	0.2915	0.2363	0.2147	0.1915	0.2366	0.2101	0.1992			684	0.288733	0.306033	0.214167	0.2153			684	0.288733	0.289151	0.247047	0.249229																684	0.3432	0.3629	0.3386	0.3751	0.3692	0.3564	0.4152
685	0.2733	0.2817	0.2919	0.3129	0.2996	0.2849	0.2314	0.2102	0.1876	0.2317	0.2058	0.1951			685	0.2823	0.299133	0.209733	0.210867			685	0.2823	0.282632	0.241933	0.244097																685	0.3346	0.3539	0.3303	0.3655	0.3598	0.3475	0.4047
686	0.2657	0.2739	0.2838	0.3041	0.2913	0.2769	0.2254	0.2049	0.1831	0.2257	0.2005	0.1903			686	0.274467	0.290767	0.204467	0.2055			686	0.274467	0.274727	0.235858	0.237885																686	0.3243	0.3431	0.3203	0.3542	0.3487	0.3368	0.3921
687	0.2568	0.2649	0.2744	0.294	0.2816	0.2676	0.2186	0.1987	0.1777	0.2188	0.1945	0.1846			687	0.265367	0.281067	0.198333	0.1993			687	0.265367	0.265562	0.228783	0.230708																687	0.3127	0.3309	0.3091	0.3414	0.3361	0.3247	0.3779
688	0.247	0.2549	0.264	0.2828	0.271	0.2574	0.211	0.1919	0.1719	0.2112	0.1878	0.1784			688	0.2553	0.2704	0.1916	0.192467			688	0.2553	0.255484	0.221016	0.222798																688	0.3001	0.3176	0.2967	0.3276	0.3224	0.3115	0.3624
689	0.2366	0.2444	0.253	0.271	0.2597	0.2465	0.203	0.1847	0.1657	0.2032	0.1808	0.1718			689	0.244667	0.259067	0.184467	0.185267			689	0.244667	0.244776	0.212787	0.214463																689	0.2871	0.3038	0.284	0.3133	0.3082	0.2978	0.3463
690	0.226	0.2336	0.2418	0.259	0.2482	0.2355	0.1949	0.1774	0.1595	0.195	0.1736	0.1651			690	0.2338	0.247567	0.177267	0.1779			690	0.2338	0.23391	0.204482	0.205935																690	0.2741	0.29	0.2711	0.2991	0.294	0.2841	0.3302
691	0.2157	0.2231	0.2308	0.2473	0.237	0.2248	0.187	0.1703	0.1534	0.1871	0.1667	0.1586			691	0.2232	0.236367	0.170233	0.1708			691	0.2232	0.223328	0.196369	0.197717																691	0.2616	0.2767	0.2588	0.2855	0.2804	0.271	0.3148
692	0.206	0.2131	0.2205	0.2363	0.2264	0.2147	0.1796	0.1636	0.1476	0.1797	0.1601	0.1525			692	0.2132	0.2258	0.1636	0.1641			692	0.2132	0.213344	0.188717	0.189961																692	0.25	0.2642	0.2473	0.2729	0.2677	0.2587	0.3003
693	0.197	0.2039	0.2109	0.2261	0.2167	0.2054	0.1728	0.1574	0.1423	0.1728	0.1541	0.1469			693	0.203933	0.216067	0.1575	0.157933			693	0.203933	0.204148	0.18168	0.182822																693	0.2394	0.2529	0.2367	0.2613	0.2561	0.2474	0.2871
694	0.1889	0.1956	0.2022	0.2169	0.2078	0.197	0.1666	0.1518	0.1375	0.1666	0.1486	0.1417			694	0.195567	0.207233	0.151967	0.1523			694	0.195567	0.195802	0.175298	0.176301																694	0.2299	0.2427	0.2272	0.251	0.2458	0.2373	0.2753
695	0.1817	0.1882	0.1945	0.2087	0.2	0.1895	0.1611	0.1469	0.1333	0.1611	0.1438	0.1372			695	0.188133	0.1994	0.1471	0.147367			695	0.188133	0.1884	0.169684	0.17059																695	0.2214	0.2336	0.2188	0.2419	0.2365	0.2284	0.2648
696	0.1753	0.1817	0.1877	0.2016	0.1931	0.1829	0.1562	0.1425	0.1295	0.1562	0.1395	0.1332			696	0.181567	0.192533	0.142733	0.142967			696	0.181567	0.181913	0.164647	0.165497																696	0.214	0.2256	0.2114	0.2338	0.2284	0.2205	0.2555
697	0.1697	0.1759	0.1817	0.1952	0.187	0.1771	0.1519	0.1386	0.1262	0.1519	0.1357	0.1297			697	0.175767	0.186433	0.1389	0.1391			697	0.175767	0.176149	0.160225	0.161021																697	0.2074	0.2185	0.2048	0.2267	0.2213	0.2135	0.2473
698	0.1648	0.1708	0.1764	0.1896	0.1817	0.172	0.1482	0.1353	0.1233	0.1481	0.1324	0.1266			698	0.170667	0.1811	0.1356	0.1357			698	0.170667	0.17111	0.156418	0.157085																698	0.2017	0.2123	0.199	0.2205	0.215	0.2074	0.2401
699	0.1604	0.1663	0.1717	0.1847	0.1769	0.1675	0.1448	0.1323	0.1207	0.1448	0.1294	0.1238			699	0.166133	0.176367	0.1326	0.132667			699	0.166133	0.166638	0.152958	0.153574																699	0.1966	0.2068	0.1939	0.215	0.2095	0.2019	0.2338
700	0.1566	0.1623	0.1675	0.1803	0.1727	0.1635	0.1419	0.1296	0.1185	0.1418	0.1268	0.1214			700	0.162133	0.172167	0.13	0.13			700	0.162133	0.162669	0.149959	0.150487																700	0.1921	0.202	0.1894	0.2102	0.2045	0.1971	0.2281
701	0.1529	0.1585	0.1636	0.1761	0.1686	0.1597	0.139	0.127	0.1163	0.1389	0.1243	0.119			701	0.158333	0.168133	0.127433	0.1274			701	0.158333	0.158859	0.146998	0.147477																701	0.1877	0.1973	0.185	0.2055	0.1998	0.1925	0.2227
702	0.1496	0.1551	0.1601	0.1724	0.1651	0.1563	0.1365	0.1248	0.1144	0.1364	0.1221	0.117			702	0.154933	0.1646	0.125233	0.125167			702	0.154933	0.15552	0.14446	0.144892																702	0.1839	0.1932	0.1811	0.2013	0.1956	0.1884	0.2179
703	0.1466	0.152	0.1568	0.169	0.1618	0.1531	0.1342	0.1227	0.1126	0.1341	0.1201	0.1151			703	0.1518	0.1613	0.123167	0.1231			703	0.1518	0.152402	0.142076	0.142499																703	0.1804	0.1894	0.1776	0.1975	0.1917	0.1846	0.2135
704	0.1439	0.1492	0.1539	0.1658	0.1588	0.1503	0.1321	0.1208	0.111	0.132	0.1183	0.1134			704	0.149	0.1583	0.1213	0.121233			704	0.149	0.149568	0.139923	0.140339																704	0.1772	0.1859	0.1744	0.194	0.1882	0.1812	0.2095
705	0.1414	0.1466	0.1512	0.1629	0.156	0.1476	0.1302	0.1191	0.1095	0.13	0.1165	0.1118			705	0.1464	0.1555	0.1196	0.119433			705	0.1464	0.146922	0.137962	0.138255																705	0.1742	0.1827	0.1714	0.1908	0.1849	0.178	0.2057
706	0.1391	0.1442	0.1486	0.1603	0.1535	0.1452	0.1284	0.1175	0.1081	0.1282	0.115	0.1103			706	0.143967	0.153	0.118	0.117833			706	0.143967	0.14456	0.136116	0.136403																706	0.1715	0.1797	0.1686	0.1879	0.1819	0.1751	0.2023
707	0.1369	0.142	0.1463	0.1578	0.1511	0.143	0.1268	0.116	0.1069	0.1266	0.1136	0.109			707	0.141733	0.150633	0.116567	0.1164			707	0.141733	0.142324	0.134463	0.134744																707	0.1689	0.177	0.1661	0.1851	0.1792	0.1724	0.1991
708	0.135	0.14	0.1442	0.1556	0.149	0.141	0.1252	0.1147	0.1058	0.1251	0.1122	0.1078			708	0.139733	0.148533	0.115233	0.115033			708	0.139733	0.14034	0.132925	0.133162																708	0.1666	0.1745	0.1638	0.1826	0.1766	0.1699	0.1962
709	0.1332	0.1381	0.1423	0.1535	0.147	0.1391	0.1239	0.1134	0.1047	0.1237	0.1111	0.1067			709	0.137867	0.146533	0.114	0.113833			709	0.137867	0.13845	0.131502	0.131772																709	0.1645	0.1722	0.1616	0.1803	0.1743	0.1676	0.1935
710	0.1316	0.1365	0.1405	0.1517	0.1452	0.1374	0.1227	0.1124	0.1038	0.1225	0.11	0.1057			710	0.1362	0.144767	0.112967	0.112733			710	0.1362	0.136781	0.13031	0.130499																710	0.1626	0.1701	0.1596	0.1782	0.1721	0.1656	0.1911
711	0.1301	0.1349	0.1389	0.15	0.1435	0.1358	0.1215	0.1114	0.103	0.1213	0.109	0.1048			711	0.134633	0.1431	0.111967	0.1117			711	0.134633	0.135206	0.129157	0.129303																711	0.1608	0.1682	0.1579	0.1763	0.1702	0.1636	0.1889
712	0.1288	0.1335	0.1374	0.1484	0.1421	0.1344	0.1205	0.1105	0.1023	0.1203	0.1082	0.104			712	0.133233	0.141633	0.1111	0.110833			712	0.133233	0.13382	0.128157	0.1283																712	0.1593	0.1665	0.1563	0.1746	0.1684	0.1619	0.1868
713	0.1276	0.1323	0.1361	0.147	0.1407	0.1332	0.1196	0.1097	0.1016	0.1194	0.1074	0.1033			713	0.132	0.1403	0.1103	0.110033			713	0.132	0.132561	0.127234	0.127374																713	0.1578	0.1648	0.1548	0.1729	0.1668	0.1603	0.1849
714	0.1265	0.1311	0.1349	0.1457	0.1395	0.132	0.1188	0.1089	0.101	0.1186	0.1067	0.1026			714	0.130833	0.139067	0.109567	0.1093			714	0.130833	0.131395	0.126388	0.126525																714	0.1564	0.1633	0.1534	0.1714	0.1653	0.1589	0.1832
715	0.1254	0.13	0.1337	0.1444	0.1383	0.1309	0.118	0.1082	0.1004	0.1178	0.106	0.102			715	0.1297	0.137867	0.108867	0.1086			715	0.1297	0.130261	0.125581	0.125714																715	0.1551	0.1619	0.1521	0.17	0.1638	0.1575	0.1815
716	0.1244	0.129	0.1326	0.1433	0.1371	0.1298	0.1172	0.1076	0.0999	0.117	0.1053	0.1014			716	0.128667	0.136733	0.108233	0.1079			716	0.128667	0.129191	0.12485	0.124904																716	0.1539	0.1606	0.1509	0.1687	0.1625	0.1561	0.1799
717	0.1235	0.128	0.1316	0.1422	0.1361	0.1288	0.1165	0.1069	0.0993	0.1163	0.1047	0.1008			717	0.1277	0.1357	0.107567	0.107267			717	0.1277	0.128214	0.124081	0.124171																717	0.1527	0.1593	0.1497	0.1674	0.1612	0.1549	0.1785
718	0.1226	0.127	0.1306	0.1411	0.1351	0.1279	0.1158	0.1063	0.0988	0.1156	0.1041	0.1003			718	0.126733	0.1347	0.106967	0.106667			718	0.126733	0.127269	0.123389	0.123476																718	0.1517	0.1582	0.1486	0.1662	0.16	0.1538	0.1771
719	0.1218	0.1262	0.1297	0.1402	0.1342	0.1271	0.1152	0.1058	0.0984	0.115	0.1036	0.0998			719	0.1259	0.133833	0.106467	0.106133			719	0.1259	0.126451	0.122812	0.122859																719	0.1507	0.1571	0.1476	0.1651	0.1589	0.1527	0.1758
720	0.121	0.1254	0.1289	0.1393	0.1333	0.1262	0.1146	0.1053	0.0979	0.1144	0.1031	0.0994			720	0.1251	0.132933	0.105933	0.105633			720	0.1251	0.1256	0.122197	0.12228																720	0.1498	0.1561	0.1467	0.1641	0.1579	0.1517	0.1747
721	0.1204	0.1247	0.1282	0.1385	0.1326	0.1255	0.1141	0.1048	0.0976	0.1139	0.1027	0.099			721	0.124433	0.1322	0.1055	0.1052			721	0.124433	0.124907	0.121697	0.121779																721	0.149	0.1552	0.1459	0.1632	0.157	0.1508	0.1736
722	0.1198	0.1241	0.1275	0.1378	0.1319	0.1249	0.1136	0.1044	0.0972	0.1135	0.1023	0.0986			722	0.1238	0.131533	0.105067	0.1048			722	0.1238	0.124278	0.121197	0.121316																722	0.1482	0.1544	0.1451	0.1624	0.1562	0.15	0.1727
723	0.1193	0.1236	0.127	0.1372	0.1313	0.1244	0.1133	0.1041	0.097	0.1131	0.102	0.0983			723	0.1233	0.130967	0.1048	0.104467			723	0.1233	0.123742	0.12089	0.12093																723	0.1476	0.1537	0.1445	0.1617	0.1555	0.1493	0.1719
724	0.1189	0.1231	0.1265	0.1367	0.1308	0.1239	0.1129	0.1039	0.0968	0.1128	0.1017	0.0981			724	0.122833	0.130467	0.104533	0.1042			724	0.122833	0.12327	0.120582	0.120621																724	0.1471	0.1531	0.144	0.1611	0.1549	0.1488	0.1711
725	0.1186	0.1227	0.1261	0.1362	0.1304	0.1236	0.1127	0.1037	0.0967	0.1125	0.1016	0.098			725	0.122467	0.130067	0.104367	0.104033			725	0.122467	0.122892	0.12039	0.120428																725	0.1466	0.1526	0.1435	0.1606	0.1543	0.1483	0.1705
726	0.1183	0.1225	0.1258	0.1358	0.1301	0.1233	0.1125	0.1035	0.0966	0.1123	0.1014	0.0979			726	0.1222	0.129733	0.1042	0.103867			726	0.1222	0.122577	0.120198	0.120235																726	0.1463	0.1522	0.1431	0.1602	0.1539	0.1479	0.17
727	0.1181	0.1222	0.1255	0.1356	0.1298	0.123	0.1124	0.1034	0.0965	0.1122	0.1014	0.0978			727	0.121933	0.129467	0.1041	0.1038			727	0.121933	0.122325	0.120082	0.120158																727	0.146	0.1519	0.1428	0.1598	0.1536	0.1475	0.1695
728	0.118	0.1221	0.1254	0.1354	0.1296	0.1229	0.1123	0.1034	0.0966	0.1122	0.1014	0.0978			728	0.121833	0.1293	0.1041	0.1038			728	0.121833	0.122167	0.120082	0.120158																728	0.1458	0.1516	0.1426	0.1595	0.1533	0.1473	0.1692
729	0.1179	0.122	0.1253	0.1353	0.1296	0.1228	0.1124	0.1035	0.0967	0.1122	0.1015	0.098			729	0.121733	0.129233	0.1042	0.1039			729	0.121733	0.122104	0.120198	0.120274																729	0.1456	0.1514	0.1425	0.1594	0.1531	0.1471	0.1689
730	0.118	0.1221	0.1253	0.1353	0.1296	0.1229	0.1125	0.1037	0.0969	0.1123	0.1016	0.0981			730	0.1218	0.129267	0.104367	0.104			730	0.1218	0.122136	0.12039	0.120389																730	0.1456	0.1514	0.1425	0.1593	0.153	0.147	0.1687
731	0.1181	0.1222	0.1254	0.1353	0.1296	0.123	0.1127	0.1039	0.0971	0.1125	0.1019	0.0984			731	0.1219	0.1293	0.104567	0.104267			731	0.1219	0.122167	0.12062	0.120698																731	0.1456	0.1514	0.1425	0.1593	0.153	0.147	0.1686
732	0.1183	0.1223	0.1255	0.1354	0.1297	0.1231	0.1129	0.1041	0.0974	0.1127	0.1021	0.0987			732	0.122033	0.1294	0.1048	0.1045			732	0.122033	0.122262	0.12089	0.120968																732	0.1457	0.1514	0.1425	0.1593	0.153	0.1471	0.1686
733	0.1184	0.1224	0.1256	0.1355	0.1298	0.1232	0.1131	0.1044	0.0977	0.1129	0.1024	0.0989			733	0.122133	0.1295	0.105067	0.104733			733	0.122133	0.122356	0.121197	0.121238																733	0.1457	0.1514	0.1426	0.1593	0.1531	0.1471	0.1685
734	0.1186	0.1226	0.1258	0.1356	0.1299	0.1234	0.1133	0.1046	0.098	0.1131	0.1026	0.0992			734	0.122333	0.129633	0.1053	0.104967			734	0.122333	0.122482	0.121466	0.121508																734	0.1458	0.1514	0.1427	0.1593	0.1531	0.1472	0.1685
735	0.1187	0.1226	0.1258	0.1356	0.13	0.1235	0.1134	0.1048	0.0982	0.1132	0.1028	0.0993			735	0.122367	0.1297	0.105467	0.1051			735	0.122367	0.122545	0.121659	0.121663																735	0.1458	0.1514	0.1427	0.1592	0.153	0.1471	0.1684
736	0.1187	0.1227	0.1258	0.1356	0.13	0.1235	0.1135	0.1049	0.0983	0.1133	0.1029	0.0995			736	0.1224	0.1297	0.105567	0.105233			736	0.1224	0.122545	0.121774	0.121817																736	0.1458	0.1514	0.1427	0.1592	0.153	0.1471	0.1683
737	0.1187	0.1226	0.1258	0.1356	0.13	0.1235	0.1136	0.105	0.0984	0.1134	0.1029	0.0995			737	0.122367	0.1297	0.105667	0.105267			737	0.122367	0.122545	0.121889	0.121856																737	0.1457	0.1513	0.1426	0.1591	0.1529	0.147	0.1681
738	0.1187	0.1226	0.1258	0.1354	0.1298	0.1234	0.1135	0.105	0.0984	0.1134	0.103	0.0996			738	0.122367	0.129533	0.105633	0.105333			738	0.122367	0.122388	0.121851	0.121933																738	0.1456	0.1511	0.1425	0.1589	0.1527	0.1468	0.1679
739	0.1186	0.1225	0.1257	0.1353	0.1298	0.1233	0.1135	0.105	0.0984	0.1133	0.103	0.0996			739	0.122267	0.129467	0.105633	0.1053			739	0.122267	0.122325	0.121851	0.121894																739	0.1454	0.1509	0.1423	0.1587	0.1526	0.1467	0.1677
740	0.1185	0.1224	0.1255	0.1352	0.1296	0.1232	0.1134	0.1049	0.0984	0.1132	0.1029	0.0995			740	0.122133	0.129333	0.105567	0.1052			740	0.122133	0.122199	0.121774	0.121779																740	0.1453	0.1507	0.1422	0.1585	0.1524	0.1465	0.1675
741	0.1184	0.1223	0.1254	0.135	0.1294	0.1231	0.1133	0.1048	0.0983	0.1131	0.1028	0.0995			741	0.122033	0.129167	0.105467	0.105133			741	0.122033	0.122041	0.121659	0.121701																741	0.1451	0.1505	0.142	0.1583	0.1521	0.1463	0.1672
742	0.1182	0.1221	0.1252	0.1348	0.1293	0.1229	0.1132	0.1047	0.0983	0.113	0.1027	0.0994			742	0.121833	0.129	0.1054	0.105033			742	0.121833	0.121884	0.121582	0.121586																742	0.1449	0.1503	0.1418	0.1581	0.1519	0.146	0.1669
743	0.1181	0.1219	0.125	0.1346	0.1291	0.1227	0.1131	0.1046	0.0982	0.1129	0.1026	0.0993			743	0.121667	0.1288	0.1053	0.104933			743	0.121667	0.121695	0.121466	0.12147																743	0.1446	0.1501	0.1415	0.1578	0.1517	0.1458	0.1666
744	0.1179	0.1217	0.1248	0.1344	0.1289	0.1225	0.1129	0.1045	0.0981	0.1127	0.1025	0.0992			744	0.121467	0.1286	0.105167	0.1048			744	0.121467	0.121506	0.121313	0.121316																744	0.1444	0.1498	0.1413	0.1575	0.1514	0.1456	0.1663
745	0.1177	0.1216	0.1247	0.1342	0.1287	0.1224	0.1128	0.1043	0.098	0.1126	0.1024	0.0991			745	0.121333	0.128433	0.105033	0.1047			745	0.121333	0.121349	0.121159	0.1212																745	0.1442	0.1496	0.1411	0.1573	0.1512	0.1453	0.166
746	0.1176	0.1214	0.1245	0.134	0.1285	0.1222	0.1126	0.1042	0.0978	0.1124	0.1023	0.0989			746	0.121167	0.128233	0.104867	0.104533			746	0.121167	0.12116	0.120967	0.121007																746	0.144	0.1493	0.1409	0.157	0.1509	0.1451	0.1657
747	0.1174	0.1212	0.1243	0.1338	0.1283	0.122	0.1125	0.1041	0.0977	0.1123	0.1021	0.0988			747	0.120967	0.128033	0.104767	0.1044			747	0.120967	0.120971	0.120851	0.120853																747	0.1438	0.1491	0.1407	0.1568	0.1507	0.1449	0.1655
748	0.1172	0.121	0.1241	0.1336	0.1281	0.1218	0.1123	0.104	0.0977	0.1121	0.102	0.0987			748	0.120767	0.127833	0.104667	0.104267			748	0.120767	0.120782	0.120736	0.120698																748	0.1436	0.1489	0.1405	0.1566	0.1505	0.1447	0.1652
749	0.1171	0.1209	0.1239	0.1334	0.128	0.1217	0.1122	0.1039	0.0976	0.112	0.1019	0.0986			749	0.120633	0.1277	0.104567	0.104167			749	0.120633	0.120656	0.12062	0.120582																749	0.1433	0.1487	0.1403	0.1563	0.1502	0.1445	0.1649
750	0.1169	0.1207	0.1238	0.1332	0.1278	0.1215	0.1121	0.1037	0.0975	0.1119	0.1018	0.0985			750	0.120467	0.1275	0.104433	0.104067			750	0.120467	0.120467	0.120467	0.120467																750	0.1432	0.1485	0.1401	0.1561	0.15	0.1443	0.1647
															Factor Norm		0.944837	1.15353	1.15759
[truncated: 20 more columns]
