# Supplementary material for: Protein NirP1 regulates nitrite reductase and nitrite excretion in cyanobacteria
Source: Nat Commun. 2024 Mar 1;15:1911. doi: 10.1038/s41467-024-46253-4 (PMC10907346; doi:10.1038/s41467-024-46253-4)
Supplement: Supplementary file 6 — Supplementary Dataset 5 [file 41467_2024_46253_MOESM6_ESM.xlsx]

## Sheet: Metabolites_Raw Data
		03/2021 AG Hess - Freibung
		-MS analysis Plant Physiology Rostock (S.Timm)								check												check											check											check
		Carnitine	Standard (single) - 1 mg/ml (1:1000)			partially rather fluctuative				Asparagine	Standard (amino acid mix 1) - 1 mg/ml (1:1000)											Aspartate	Standard (amino acid mix 1) - 1 mg/ml (1:1000)										Serine	Standard (amino acid mix 1) - 1 mg/ml (1:1000)										Alanine	Standard (amino acid mix 1) - 1 mg/ml (1:1000)
						was the std added in a master mix prior extraction?
		Data#	Data Filename	Ret. Time	Area					Data#	Data Filename	Ret. Time	Area									Data#	Data Filename	Ret. Time	Area								Data#	Data Filename	Ret. Time	Area								Data#	Data Filename	Ret. Time	Area
		121	0121 Carnitin 1000 1ul	4.483	7876849					122	0122 AS 1000 1ul	2.112	1454948									122	0122 AS 1000 1ul	2.075	2575116								122	0122 AS 1000 1ul	2.143	4942908								122	0122 AS 1000 1ul	2.447	2867318
		122	0121 Carnitin 1000 1ul	4.478	7898280					121	0122 AS 1000 1ul	2.114	1435091									122	0122 AS 1000 1ul	2.074	2518861								122	0122 AS 1000 1ul	2.145	4944634								122	0122 AS 1000 1ul	2.449	2860717
				MW	7.88756e+06	(corresp. to 1 ng)						MW	1.44502e+06	(corresp. to 1 ng)										MW	2.54699e+06	(corresp. to 1 ng)									MW	4943771	(corresp. to 1 ng)									MW	2.86402e+06	(corresp. to 1 ng)
				StabW	15154							StabW	14041											StabW	39778.3										StabW	1220.47										StabW	4667.61
				% dev	0.192125							% dev	0.971684											% dev	1.56178										% dev	0.024687										% dev	0.162974
		Zellextrakte	(dissolved in 1000 µl; 5 µl injected)														Peak area	Peak area											Peak area	Peak area										Peak area	Peak area
													Peak area	Total volume	Peak area	Factor IT	per total sample	per total sample	normalization to FW/DW/OD						Peak area	Total volume	Peak area	Factor IT	per total sample	per total sample	normalization to FW/DW/OD					Peak area	Total volume	Peak area	Factor IT	per total sample	per total sample	normalization to FW/DW/OD					Peak area	Total volume	Peak area
		Data#	Data Filename	Ret. Time	Area	Factor	Area/whole sample			Data#	Data Filename	Ret. Time	undiluted	of the sample	per total sample		normalized to IT	normalized to Std (ng)	needs to be done here			Data#	Data Filename	Ret. Time	undiluted	of the sample	per total sample		normalized to IT	normalized to Std (ng)	needs to be done here		Data#	Data Filename	Ret. Time	undiluted	of the sample	per total sample		normalized to IT	normalized to Std (ng)	needs to be done here		Data#	Data Filename	Ret. Time	undiluted	of the sample	per total sample
0.8		1	0001 WT1 Oh 5ul	4.41	34570174	0.724406	6914034800			1	0001 WT1 Oh 5ul	2.112	16399	1000	3279800	0.724406	2.37591e+06	1.6442	1.31536			1	0001 WT1 Oh 5ul	2.112	596655	1000	119331000	0.724406	8.64441e+07	33.9397	27.1518		1	0001 WT1 Oh 5ul	2.167	789337	1000	157867400	0.724406	1.1436e+08	23.1322	18.5057		1	0001 WT1 Oh 5ul	2.467	945305	1000	189061000
0.755287		2	0002 WT2 Oh 5ul	4.413	25927485	0.96588	5185497000			2	0002 WT2 Oh 5ul	2.183	18242	1000	3648400	0.96588	3.52392e+06	2.43866	1.84189			2	0002 WT2 Oh 5ul	2.111	389282	1000	77856400	0.96588	7.52e+07	29.525	22.2999		2	0002 WT2 Oh 5ul	2.155	711547	1000	142309400	0.96588	1.37454e+08	27.8034	20.9996		2	0002 WT2 Oh 5ul	2.456	771267	1000	154253400
0.768049		3	0003 WT1 1h 5ul	4.414	34428015	0.727397	6885603000			3	0003 WT1 1h 5ul	2.251	18361	1000	3672200	0.727397	2.67115e+06	1.84852	1.41975			3	0003 WT1 1h 5ul	2.1	725966	1000	145193200	0.727397	1.05613e+08	41.4659	31.8478		3	0003 WT1 1h 5ul	2.17	921507	1000	184301400	0.727397	1.3406e+08	27.117	20.8272		3	0003 WT1 1h 5ul	2.458	964486	1000	192897200
0.726744		4	0004 WT2 1h 5ul	4.421	34927713	0.716991	6985542600			4	0004 WT2 1h 5ul	2.117	28360	1000	5672000	0.716991	4.06677e+06	2.81434	2.0453			4	0004 WT2 1h 5ul	2.101	837670	1000	167534000	0.716991	1.2012e+08	47.1617	34.2745		4	0004 WT2 1h 5ul	2.172	1146034	1000	229206800	0.716991	1.64339e+08	33.2417	24.1582		4	0004 WT2 1h 5ul	2.46	1245250	1000	249050000
0.69735		5	0005 WT1 3h 5ul	4.419	23719849	1.05578	4743969800			5	0005 WT1 3h 5ul	2.323	19227	1000	3845400	1.05578	4.05988e+06	2.80957	1.95925			5	0005 WT1 3h 5ul	2.094	366152	1000	73230400	1.05578	7.73149e+07	30.3554	21.1684		5	0005 WT1 3h 5ul	2.173	539718	1000	107943600	1.05578	1.13964e+08	23.0521	16.0754		5	0005 WT1 3h 5ul	2.454	357022	1000	71404400
0.673854		6	0006 WT2 3h 5ul	4.412	24897988	1.00582	4979597600			6	0006 WT2 3h 5ul	2.128	20208	1000	4041600	1.00582	4.06511e+06	2.81319	1.89568			6	0006 WT2 3h 5ul	2.096	348322	1000	69664400	1.00582	7.00697e+07	27.5108	18.5383		6	0006 WT2 3h 5ul	2.163	477191	1000	95438200	1.00582	9.59935e+07	19.4171	13.0843		6	0006 WT2 3h 5ul	2.461	452812	1000	90562400
0.554324		7	0009 WT1 12h 5ul	4.414	33535187	0.746763	6707037400			9	0009 WT1 12h 5ul	2.129	25542	1000	5108400	0.746763	3.81477e+06	2.63994	1.46338			9	0009 WT1 12h 5ul	2.133	221931	1000	44386200	0.746763	3.3146e+07	13.0138	7.21385		9	0009 WT1 12h 5ul	2.184	325911	1000	65182200	0.746763	4.86757e+07	9.84586	5.45779		9	0009 WT1 12h 5ul	2.458	464040	1000	92808000
0.546448		8	0010 WT2 12h 5ul	4.417	35267470	0.710083	7053494000			10	0010 WT2 12h 5ul	2.234	33008	1000	6601600	0.710083	4.68769e+06	3.24403	1.77269			10	0010 WT2 12h 5ul	2.223	261510	1000	52302000	0.710083	3.71388e+07	14.5814	7.968		10	0010 WT2 12h 5ul	2.192	386529	1000	77305800	0.710083	5.48936e+07	11.1036	6.06753		10	0010 WT2 12h 5ul	2.465	478142	1000	95628400
0.375094		9	0011 WT1 24h 5ul	4.412	29288154	0.85505	5857630800			11	0011 WT1 24h 5ul	2.126	36508	1000	7301600	0.85505	6.24324e+06	4.32052	1.6206			11	0011 WT1 24h 5ul	2.112	546266	1000	109253200	0.85505	9.3417e+07	36.6774	13.7575		11	0011 WT1 24h 5ul	2.161	492929	1000	98585800	0.85505	8.42958e+07	17.0509	6.39569		11	0011 WT1 24h 5ul	2.471	560224	1000	112044800
0.363372		10	0012 WT2 24h 5ul	4.412	14784562	1.69385	2956912400			12	0012 WT2 24h 5ul	2.103	17496	1000	3499200	1.69385	5.92712e+06	4.10176	1.49047			12	0012 WT2 24h 5ul	2.122	244972	1000	48994400	1.69385	8.29892e+07	32.5833	11.8399		12	0012 WT2 24h 5ul	2.184	234939	1000	46987800	1.69385	7.95903e+07	16.0991	5.84997		12	0012 WT2 24h 5ul	2.456	257555	1000	51511000
0.635324		11	0013 Delta NirP1_1 0h 5ul	4.416	19849442	1.26164	3969888400			13	0013 Delta NirP1_1 0h 5ul	2.058	9257	1000	1851400	1.26164	2.3358e+06	1.61645	1.02697			13	0013 Delta NirP1_1 0h 5ul	2.103	709571	1000	141914200	1.26164	1.79045e+08	70.2966	44.6611		13	0013 Delta NirP1_1 0h 5ul	2.161	526700	1000	105340000	1.26164	1.32901e+08	26.8825	17.0791		13	0013 Delta NirP1_1 0h 5ul	2.454	619465	1000	123893000
0.632111		12	0014 Delta NirP1_2 0h 5ul	4.419	23337224	1.07309	4667444800			14	0014 Delta NirP1_2 0h 5ul	2.159	19173	1000	3834600	1.07309	4.11486e+06	2.84761	1.80001			14	0014 Delta NirP1_2 0h 5ul	2.093	813720	1000	162744000	1.07309	1.74638e+08	68.5666	43.3417		14	0014 Delta NirP1_2 0h 5ul	2.165	654726	1000	130945200	1.07309	1.40515e+08	28.4227	17.9663		14	0014 Delta NirP1_2 0h 5ul	2.466	708911	1000	141782200
0.600962		13	0015 Delta NirP1_1 1h 5ul	4.409	15804456	1.58454	3160891200			15	0015 Delta NirP1_1 1h 5ul	2.165	29741	1000	5948200	1.58454	9.42518e+06	6.52253	3.91979			15	0015 Delta NirP1_1 1h 5ul	2.096	720135	1000	144027000	1.58454	2.28217e+08	89.6027	53.8478		15	0015 Delta NirP1_1 1h 5ul	2.169	1562658	1000	312531600	1.58454	4.9522e+08	100.17	60.1986		15	0015 Delta NirP1_1 1h 5ul	2.467	664265	1000	132853000
0.613497		14	0016 Delta NirP1_2 1h 5ul	4.414	24991160	1.00207	4998232000			16	0016 Delta NirP1_2 1h 5ul	2.253	22407	1000	4481400	1.00207	4.49067e+06	3.10769	1.90656			16	0016 Delta NirP1_2 1h 5ul	2.091	581576	1000	116315200	1.00207	1.16556e+08	45.7622	28.075		16	0016 Delta NirP1_2 1h 5ul	2.178	474255	1000	94851000	1.00207	9.50472e+07	19.2256	11.7949		16	0016 Delta NirP1_2 1h 5ul	2.462	781021	1000	156204200
0.550055		15	0017 Delta NirP1_1 3h 5ul	4.407	19117412	1.30995	3823482400			17	0017 Delta NirP1_1 3h 5ul	2.229	18330	1000	3666000	1.30995	4.80228e+06	3.32333	1.82801			17	0017 Delta NirP1_1 3h 5ul	2.11	285569	1000	57113800	1.30995	7.48162e+07	29.3744	16.1575		17	0017 Delta NirP1_1 3h 5ul	2.172	199195	1000	39839000	1.30995	5.21871e+07	10.5561	5.80645		17	0017 Delta NirP1_1 3h 5ul	2.447	278798	1000	55759600
0.572082		16	0018 Delta NirP1_2 3h 5ul	4.412	18213346	1.37497	3642669200			18	0018 Delta NirP1_2 3h 5ul	2.099	15643	1000	3128600	1.37497	4.30174e+06	2.97694	1.70306			18	0018 Delta NirP1_2 3h 5ul	2.096	357396	1000	71479200	1.37497	9.82819e+07	38.5875	22.0752		18	0018 Delta NirP1_2 3h 5ul	2.173	207963	1000	41592600	1.37497	5.71887e+07	11.5678	6.61775		18	0018 Delta NirP1_2 3h 5ul	2.452	291363	1000	58272600
0.456204		17	0021 Delta NirP1_1 12h 5ul	4.41	23301608	1.07473	4660321600			21	0021 Delta NirP1_1 12h 5ul	2.204	34141	1000	6828200	1.07473	7.33844e+06	5.07844	2.31681			21	0021 Delta NirP1_1 12h 5ul	2.097	641664	1000	128332800	1.07473	1.37923e+08	54.1512	24.704		21	0021 Delta NirP1_1 12h 5ul	2.167	518326	1000	103665200	1.07473	1.11412e+08	22.5358	10.2809		21	0021 Delta NirP1_1 12h 5ul	2.463	319838	1000	63967600
0.459559		18	0022 Delta NirP1_2 12h 5ul	4.413	20715636	1.20889	4143127200			22	0022 Delta NirP1_2 12h 5ul	2.134	25297	1000	5059400	1.20889	6.11624e+06	4.23263	1.94514			22	0022 Delta NirP1_2 12h 5ul	2.089	621730	1000	124346000	1.20889	1.5032e+08	59.0188	27.1226		22	0022 Delta NirP1_2 12h 5ul	2.156	383318	1000	76663600	1.20889	9.26776e+07	18.7463	8.61504		22	0022 Delta NirP1_2 12h 5ul	2.456	292085	1000	58417000
0.319489		19	0023 Delta NirP1_1 124 5ul	4.411	16253696	1.54075	3250739200			23	0023 Delta NirP1_1 124 5ul	2.161	23906	1000	4781200	1.54075	7.36662e+06	5.09794	1.62873			23	0023 Delta NirP1_1 124 5ul	2.101	579281	1000	115856200	1.54075	1.78505e+08	70.0848	22.3913		23	0023 Delta NirP1_1 124 5ul	2.161	355811	1000	71162200	1.54075	1.09643e+08	22.178	7.08563		23	0023 Delta NirP1_1 124 5ul	2.462	309627	1000	61925400
0.329815		20	0024 Delta NirP1_2 124 5ul	4.417	16131592	1.55241	3226318400			24	0024 Delta NirP1_2 124 5ul	2.138	32715	1000	6543000	1.55241	1.01574e+07	7.02926	2.31836			24	0024 Delta NirP1_2 124 5ul	2.102	564653	1000	112930600	1.55241	1.75315e+08	68.8321	22.7019		24	0024 Delta NirP1_2 124 5ul	2.174	669056	1000	133811200	1.55241	2.0773e+08	42.0185	13.8583		24	0024 Delta NirP1_2 124 5ul	2.462	432831	1000	86566200
0.675676		21	0025 NirP1_ OE1 0h 5ul	4.405	16480561	1.51954	3296112200			37	0037 NirP1_ OE1 0h 5ul	2.209	20699	1000	4139800	1.51954	6.29059e+06	4.35329	2.94141			37	0037 NirP1_ OE1 0h 5ul	2.08	613974	1000	122794800	1.51954	1.86591e+08	73.2596	49.4997		37	0037 NirP1_ OE1 0h 5ul	2.174	412630	1000	82526000	1.51954	1.25401e+08	25.3655	17.1389		37	0037 NirP1_ OE1 0h 5ul	2.457	310419	1000	62083800
0.68306		22	0026 NirP1_ OE2 0h 5ul	4.411	18437867	1.35823	3687573400			38	0038 NirP1_ OE2 0h 5ul	2.126	16026	1000	3205200	1.35823	4.3534e+06	3.01269	2.05785			38	0038 NirP1_ OE2 0h 5ul	2.103	648376	1000	129675200	1.35823	1.76129e+08	69.1517	47.2348		38	0038 NirP1_ OE2 0h 5ul	2.161	424835	1000	84967000	1.35823	1.15405e+08	23.3434	15.945		38	0038 NirP1_ OE2 0h 5ul	2.474	323892	1000	64778400
0.642674		23	0027 NirP1_ OE1 1h 5ul	4.417	20960340	1.19477	4192068000			39	0039 NirP1_ OE1 1h 5ul	2.151	20933	1000	4186600	1.19477	5.00204e+06	3.46157	2.22466			39	0039 NirP1_ OE1 1h 5ul	2.102	638941	1000	127788200	1.19477	1.52678e+08	59.9445	38.5247		39	0039 NirP1_ OE1 1h 5ul	2.166	428900	1000	85780000	1.19477	1.02488e+08	20.7307	13.323		39	0039 NirP1_ OE1 1h 5ul	2.448	571933	1000	114386600
0.65703		24	0028 NirP1_ OE2 1h 5ul	4.413	35108481	0.713299	7021696200			40	0040 NirP1_ OE2 1h 5ul	2.181	25381	1000	5076200	0.713299	3.62085e+06	2.50574	1.64635			40	0040 NirP1_ OE2 1h 5ul	2.101	1006303	1000	201260600	0.713299	1.43559e+08	56.3642	37.033		40	0040 NirP1_ OE2 1h 5ul	2.153	619883	1000	123976600	0.713299	8.84324e+07	17.8876	11.7527		40	0040 NirP1_ OE2 1h 5ul	2.459	1003434	1000	200686800
0.589623		25	0029 NirP1_ OE1 3h 5ul	4.413	28018551	0.893795	5603710200			41	0041 NirP1_ OE1 3h 5ul	2.149	16787	1000	3357400	0.893795	3.00083e+06	2.07667	1.22445			41	0041 NirP1_ OE1 3h 5ul	2.096	564321	1000	112864200	0.893795	1.00877e+08	39.6066	23.3529		41	0041 NirP1_ OE1 3h 5ul	2.171	409398	1000	81879600	0.893795	7.31836e+07	14.8032	8.7283		41	0041 NirP1_ OE1 3h 5ul	2.471	588641	1000	117728200
0.579374		26	0030 NirP1_ OE2 3h 5ul	4.41	22760347	1.10028	4552069400			42	0042 NirP1_ OE2 3h 5ul	2.095	10638	1000	2127600	1.10028	2.34096e+06	1.62002	0.938599			42	0042 NirP1_ OE2 3h 5ul	2.098	458454	1000	91690800	1.10028	1.00886e+08	39.6099	22.9489		42	0042 NirP1_ OE2 3h 5ul	2.169	238407	1000	47681400	1.10028	5.24631e+07	10.612	6.14829		42	0042 NirP1_ OE2 3h 5ul	2.457	408683	1000	81736600
0.469484		27	0033 NirP1_ OE1 12h 5ul	4.412	29794254	0.840526	5958850800			45	0045 NirP1_ OE1 12h 5ul	2.133	22684	1000	4536800	0.840526	3.8133e+06	2.63893	1.23893			45	0045 NirP1_ OE1 12h 5ul	2.109	1048912	1000	209782400	0.840526	1.76328e+08	69.2298	32.5023		45	0045 NirP1_ OE1 12h 5ul	2.163	465048	1000	93009600	0.840526	7.8177e+07	15.8132	7.42405		45	0045 NirP1_ OE1 12h 5ul	2.459	888010	1000	177602000
0.466418		28	0034 NirP1_ OE2 12h 5ul	4.417	24542560	1.02038	4908512000			46	0046 NirP1_ OE2 12h 5ul	2.12	19855	1000	3971000	1.02038	4.05195e+06	2.80408	1.30787			46	0046 NirP1_ OE2 12h 5ul	2.093	900737	1000	180147400	1.02038	1.8382e+08	72.1713	33.662		46	0046 NirP1_ OE2 12h 5ul	2.158	490271	1000	98054200	1.02038	1.00053e+08	20.2382	9.43945		46	0046 NirP1_ OE2 12h 5ul	2.453	721679	1000	144335800
0.321543		29	0035 NirP1_ OE1 24h 5ul	4.421	27336177	0.916106	5467235400			47	0047 NirP1_ OE1 24h 5ul	2.089	24199	1000	4839800	0.916106	4.43377e+06	3.06831	0.986596			47	0047 NirP1_ OE1 24h 5ul	2.097	1742963	1000	348592600	0.916106	3.19348e+08	125.383	40.3159		47	0047 NirP1_ OE1 24h 5ul	2.163	675510	1000	135102000	0.916106	1.23768e+08	25.0351	8.04987		47	0047 NirP1_ OE1 24h 5ul	2.465	1437911	1000	287582200
0.315259		30	0036 NirP1_ OE2 24h 5ul	4.414	38784049	0.6457	7756809800			48	0048 NirP1_ OE2 24h 5ul	2.138	40124	1000	8024800	0.6457	5.18161e+06	3.58584	1.13047			48	0048 NirP1_ OE2 24h 5ul	2.095	2805386	1000	561077200	0.6457	3.62287e+08	142.241	44.8428		48	0048 NirP1_ OE2 24h 5ul	2.162	1173869	1000	234773800	0.6457	1.51593e+08	30.6635	9.66693		48	0048 NirP1_ OE2 24h 5ul	2.461	2195816	1000	439163200
				MW	2.50428e+07
				StabW	6.99834e+06
				% div	27.9455
[truncated: 338 more columns]

## Sheet: Normalisation_Values
No	Sample	OD	Vol	Od/Vol	Norm to 1 OD/Vol ≙ Faktor
1	WT1_0h	0.625	2	1.25	0.8
2	WT2_0h	0.662	2	1.324	0.755287
3	WT1_1h	0.651	2	1.302	0.768049
4	WT2_1h	0.688	2	1.376	0.726744
5	WT1_3h	0.717	2	1.434	0.69735
6	WT2_3h	0.742	2	1.484	0.673854
7	WT1_12h	0.902	2	1.804	0.554324
8	WT2_12h	0.915	2	1.83	0.546448
9	WT1_24h	1.333	2	2.666	0.375094
10	WT2_24h	1.376	2	2.752	0.363372
11	ΔnirP1_1_0h	0.787	2	1.574	0.635324
12	ΔnirP1_2_0h	0.791	2	1.582	0.632111
13	ΔnirP1_1_1h	0.832	2	1.664	0.600962
14	ΔnirP1_2_1h	0.815	2	1.63	0.613497
15	ΔnirP1_1_3h	0.909	2	1.818	0.550055
16	ΔnirP1_2_3h	0.874	2	1.748	0.572082
17	ΔnirP1_1_12h	1.096	2	2.192	0.456204
18	ΔnirP1_2_12h	1.088	2	2.176	0.459559
19	ΔnirP1_1_24h	1.565	2	3.13	0.319489
20	ΔnirP1_2_24h	1.516	2	3.032	0.329815
21	NirP1_OE1_0h	0.74	2	1.48	0.675676
22	NirP1_OE2_0h	0.732	2	1.464	0.68306
23	NirP1_OE1_1h	0.778	2	1.556	0.642674
24	NirP1_OE2_1h	0.761	2	1.522	0.65703
25	NirP1_OE1_3h	0.848	2	1.696	0.589623
26	NirP1_OE2_3h	0.863	2	1.726	0.579374
27	NirP1_OE1_12h	1.065	2	2.13	0.469484
28	NirP1_OE2_12h	1.072	2	2.144	0.466418
29	NirP1_OE1_24h	1.555	2	3.11	0.321543
30	NirP1_OE2_24h	1.586	2	3.172	0.315259

## Sheet: Total_AA
Values
Norm to OD/Vol =1
	0001 WT1 0h	0002 WT2 0h	0003 WT1 1h	0004 WT2 1h	0005 WT1 3h	0006 WT2 3h	0007 WT1 12h	0008 WT2 12h	0009 WT1 24h	0010 WT2 24h	0011 ΔnirP1_1 0h Δ	0012 ΔnirP1_2 0h	0013 ΔnirP1_1 1h	0014 ΔnirP1_2 1h	0015 ΔnirP1_1 3h	0016 ΔnirP1_2 3h	0017 ΔnirP1_1 12h	0018 ΔnirP1_2 12h	0019 ΔnirP1_1 124	0020 ΔnirP1_2 124	0021 NirP1oex1 0h	0022 NirP1oex2 0h	0023 NirP1oex1 1h	0024 NirP1oex2 1h	0025 NirP1oex1 3h	0026 NirP1oex2 3h	0027 NirP1oex1 12h	0028 NirP1oex2 12h	0029 NirP1oex1 24h	0030 NirP1oex2 24h
Asparagine	1.31536	1.84189	1.41975	2.0453	1.95925	1.89568	1.46338	1.77269	1.6206	1.49047	1.02697	1.80001	3.91979	1.90656	1.82801	1.70306	2.31681	1.94514	1.62873	2.31836	2.94141	2.05785	2.22466	1.64635	1.22445	0.938599	1.23893	1.30787	0.986596	1.13047
Aspartate	27.1518	22.2999	31.8478	34.2745	21.1684	18.5383	7.21385	7.968	13.7575	11.8399	44.6611	43.3417	53.8478	28.075	16.1575	22.0752	24.704	27.1226	22.3913	22.7019	49.4997	47.2348	38.5247	37.033	23.3529	22.9489	32.5023	33.662	40.3159	44.8428
Serine	18.5057	20.9996	20.8272	24.1582	16.0754	13.0843	5.45779	6.06753	6.39569	5.84997	17.0791	17.9663	60.1986	11.7949	5.80645	6.61775	10.2809	8.61504	7.08563	13.8583	17.1389	15.945	13.323	11.7527	8.7283	6.14829	7.42405	9.43945	8.04987	9.66693
Alanine	38.2559	39.2911	37.628	45.3112	18.3557	21.4318	13.4139	12.956	12.5472	11.0701	34.6738	33.5795	44.1719	33.5295	14.0283	16.0045	10.9507	11.3316	10.6434	15.4757	22.2563	20.9839	30.6673	32.8398	21.6629	18.193	24.4706	23.9849	29.5782	31.2139
Glycine	6.51427	7.26898	10.1335	8.69488	8.72983	7.54785	6.41282	7.15252	5.77178	7.12131	5.47423	7.59772	26.0247	6.55599	5.62397	4.84105	7.4025	7.4111	6.39339	26.1003	9.7941	8.18919	6.63585	6.64847	5.60932	4.77074	5.48752	4.96609	5.1721	5.29979
Glutamine	17.7548	12.0457	23.2002	24.1261	28.5253	46.8287	24.4954	38.3287	34.5298	31.7464	21.0856	26.8514	37.7548	28.3366	41.3363	36.6853	22.4253	32.3287	38.1927	49.3142	17.2382	17.0941	38.8601	39.5843	12.5747	12.8889	34.2045	23.5123	11.638	20.1047
Threonine	8.27663	9.53581	10.8538	12.012	10.491	8.75762	7.81287	9.08214	8.52903	7.49738	9.4418	9.96169	17.7187	9.24246	7.24111	8.07118	7.40905	9.31977	6.68771	9.57096	9.19267	7.96632	8.00066	9.0813	7.80469	7.32839	7.77874	8.38604	7.08068	8.8178
Glutamate	478.445	474.547	427.323	437.823	328.651	396.606	311.52	364.281	433.685	379.031	559.527	531.981	469.052	477.995	329.811	345.636	351.171	400.573	364.979	428.293	581.978	532.955	487.099	538.18	391.138	389.683	628.957	537.503	665.823	711.639
Proline	2.68874	2.96557	4.09787	2.58081	4.46784	1.72242	1.1344	1.14111	1.25347	1.49176	3.07453	3.90907	6.70883	2.76156	2.737	2.48397	1.12472	0.901203	0.634408	1.62079	4.09611	3.42204	2.77269	2.75876	1.97837	2.14985	1.06743	1.1857	0.876858	0.961896
Lysine	17.9683	11.7419	23.1045	24.227	28.7517	46.4104	24.3846	39.4684	33.9212	30.9672	20.9191	25.7425	36.8451	28.6171	40.7553	36.4199	21.773	31.8433	38.0209	49.2433	17.45	17.3454	38.2878	39.6851	12.648	13.4411	34.3926	24.0111	11.8648	19.9984
Histidine	1.88556	1.37045	2.87957	2.87874	1.24151	2.05376	1.11432	1.23015	0.759293	1.03103	1.33774	1.47225	8.67901	1.24029	1.18635	1.09575	1.3826	0.942995	0.840187	1.70804	2.00612	1.63427	1.95943	1.79235	1.31628	0.83279	0.692685	1.67385	0.675167	0.813896
Arginine	18.6867	12.2732	13.0516	6.7087	12.6859	11.1273	6.69296	8.62197	8.62078	7.72396	17.1495	21.7611	12.9019	16.7761	11.9706	18.2149	11.1088	13.5867	7.34455	9.84556	6.91901	10.7145	10.0715	11.3713	6.33851	10.8574	4.97531	5.67248	4.6331	6.3013
Valine	4.2883	4.53991	3.9781	5.42589	2.78388	2.63451	2.12911	2.25966	1.96857	1.83068	4.60279	4.96815	9.70448	3.4844	2.29677	2.29077	2.50697	2.65681	2.07495	2.78936	5.72888	4.41592	3.74704	3.64681	3.79465	3.35123	3.73219	3.68288	4.76762	4.88019
Methionine	1.96735	2.20399	2.07409	1.90827	1.7724	1.2465	2.18376	1.91753	1.57719	1.5024	2.58603	2.7714	2.58828	2.1556	1.41825	1.66622	2.03496	2.12785	1.3358	2.12777	1.79027	1.53145	1.41841	1.3345	1.37084	1.44856	1.24191	1.06751	0.62599	0.397573
Tyrosine	2.86524	2.14479	2.49223	2.6765	1.90656	2.02393	2.24819	2.56194	1.65245	1.62616	2.17343	2.38999	6.13945	1.60129	1.42415	1.34763	1.65592	1.6705	1.14846	1.86817	2.90905	2.87385	2.25238	2.59196	2.20742	1.70119	2.49392	1.99304	1.8812	2.35751
Isoleucine	2.98152	2.63836	2.95337	3.69009	2.39916	1.95519	1.72193	2.2283	1.44234	1.28641	2.95752	3.33255	7.35757	2.32003	1.56501	2.0094	1.88239	2.06939	1.44339	2.35961	3.95226	3.21299	2.51696	2.46121	2.48064	2.00683	2.18582	2.22938	2.1581	2.75034
Leucine	3.33529	3.31349	3.23324	3.99172	2.06098	2.07626	2.68311	2.74178	2.13023	1.97989	3.6671	3.837	7.22067	2.80598	2.18003	2.1011	2.55192	2.33461	2.23132	2.55797	3.89636	3.0834	2.74459	3.13399	3.93504	3.17102	3.43584	3.50554	3.52248	3.51382
Phenylalanine	3.0144	2.28788	2.76491	3.17015	2.22803	1.83496	2.99656	3.26147	2.1	2.00652	2.2021	2.88477	7.23369	1.93422	1.93109	1.92239	2.70229	2.50917	1.99308	2.83878	3.38364	2.94638	2.55428	2.75682	2.26173	2.08954	2.12797	2.17483	1.74405	2.07119
Tryptophan	1.17607	0.925634	0.910781	1.16772	0.830608	0.757408	0.917144	0.979476	0.81173	0.840768	0.851884	1.02059	2.98127	0.762702	0.728222	0.822105	1.03506	0.887684	0.831046	1.16164	1.26886	1.25859	1.05749	0.990447	0.632871	0.631262	0.549905	0.560804	0.474831	0.593191
Gesamt	657.077	634.235	624.773	646.871	495.084	588.533	425.996	514.02	573.074	507.933	754.492	747.169	821.048	661.895	490.026	512.008	486.419	560.177	515.9	645.754	763.44	704.865	694.717	749.289	511.06	504.581	798.959	690.519	801.869	877.354
Average
	WT 0h	Std	WT 1h	Std	WT 3h	Std	WT 12h	Std	WT 24h	Std	ΔnirP1 0h	Std	ΔnirP1 1h	Std	ΔnirP1 3h	Std	ΔnirP1 12h	Std	ΔnirP1 24h	Std	NirP1oex 0h	Std	NirP1oex 1h	Std	NirP1oex 3h	Std	NirP1oex 12h	Std	NirP1oex 24h	Std
Asparagine	1.57863	0.263264	1.73253	0.312774	1.92747	0.031786	1.61804	0.154656	1.55553	0.0650674	1.41349	0.38652	2.91317	1.00662	1.76553	0.062479	2.13098	0.185831	1.97355	0.344811	2.49963	0.441781	1.9355	0.289155	1.08153	0.142926	1.2734	0.0344699	1.05853	0.0719356
Aspartate	24.7258	2.42595	33.0612	1.21333	19.8533	1.31504	7.59093	0.377075	12.7987	0.958812	44.0014	0.659702	40.9614	12.8864	19.1164	2.95885	25.9133	1.20928	22.5466	0.155287	48.3673	1.13248	37.7789	0.745867	23.1509	0.201991	33.0821	0.579873	42.5794	2.26345
Serine	19.7527	1.24692	22.4927	1.66549	14.5798	1.49555	5.76266	0.304869	6.12283	0.272862	17.5227	0.4436	35.9967	24.2019	6.2121	0.405648	9.44798	0.832938	10.472	3.38636	16.5419	0.596952	12.5379	0.785162	7.4383	1.29	8.43175	1.0077	8.8584	0.80853
Alanine	38.7735	0.51761	41.4696	3.84163	19.8937	1.53801	13.1849	0.228988	11.8087	0.738567	34.1267	0.547169	38.8507	5.32124	15.0164	0.98809	11.1411	0.190438	13.0595	2.41614	21.6201	0.636184	31.7535	1.08625	19.928	1.73495	24.2277	0.242839	30.396	0.817832
Glycine	6.89163	0.377355	9.41417	0.719291	8.13884	0.590989	6.78267	0.369849	6.44655	0.674765	6.53597	1.06174	16.2903	9.73434	5.23251	0.391458	7.4068	0.00430243	16.2469	9.85347	8.99164	0.802455	6.64216	0.0063092	5.19003	0.419291	5.2268	0.260716	5.23595	0.0638473
Glutamine	14.9002	2.85454	23.6632	0.462921	37.677	9.1517	31.4121	6.91667	33.1381	1.39166	23.9685	2.88289	33.0457	4.70913	39.0108	2.32554	27.377	4.95167	43.7534	5.56075	17.1661	0.0720313	39.2222	0.362118	12.7318	0.157104	28.8584	5.34609	15.8713	4.23336
Threonine	8.90622	0.629586	11.4329	0.5791	9.6243	0.866686	8.44751	0.634638	8.01321	0.515828	9.70174	0.259943	13.4806	4.2381	7.65615	0.415031	8.36441	0.95536	8.12933	1.44163	8.57949	0.613174	8.54098	0.54032	7.56654	0.238152	8.08239	0.303652	7.94924	0.86856
Glutamate	476.496	1.94924	432.573	5.25005	362.628	33.9775	337.9	26.3806	406.358	27.3273	545.754	13.7729	473.523	4.47142	337.724	7.9126	375.872	24.7007	396.636	31.6573	557.467	24.5115	512.639	25.5405	390.411	0.727316	583.23	45.7272	688.731	22.9076
Proline	2.82715	0.138417	3.33934	0.758529	3.09513	1.37271	1.13775	0.00335345	1.37261	0.119147	3.4918	0.41727	4.73519	1.97364	2.61049	0.126512	1.01296	0.111758	1.1276	0.493192	3.75907	0.337035	2.76572	0.00696681	2.06411	0.0857359	1.12657	0.059135	0.919377	0.0425189
Lysine	14.8551	3.11321	23.6657	0.561223	37.581	8.82934	31.9265	7.54192	32.4442	1.47701	23.3308	2.41172	32.7311	4.11398	38.5876	2.1677	26.8082	5.03512	43.6321	5.61122	17.3977	0.0523034	38.9864	0.698646	13.0446	0.396549	29.2018	5.19075	15.9316	4.06681
Histidine	1.628	0.257554	2.87915	0.0004174	1.64763	0.406127	1.17223	0.0579152	0.895162	0.135869	1.405	0.0672548	4.95965	3.71936	1.14105	0.0452978	1.1628	0.219802	1.27411	0.433925	1.82019	0.185925	1.87589	0.0835409	1.07453	0.241745	1.18327	0.490583	0.744532	0.0693643
Arginine	15.48	3.20674	9.88016	3.17146	11.9066	0.779269	7.65746	0.964506	8.17237	0.448408	19.4553	2.30579	14.839	1.93713	15.0928	3.12218	12.3478	1.23895	8.59506	1.25051	8.81676	1.89775	10.7214	0.649909	8.59795	2.25944	5.32389	0.348587	5.4672	0.8341
Valine	4.4141	0.125805	4.70199	0.723895	2.70919	0.0746852	2.19438	0.0652779	1.89963	0.0689466	4.78547	0.18268	6.59444	3.11004	2.29377	0.00299849	2.58189	0.0749197	2.43216	0.357208	5.0724	0.656482	3.69693	0.0501122	3.57294	0.221713	3.70753	0.0246586	4.8239	0.0562829
Methionine	2.08567	0.118317	1.99118	0.0829104	1.50945	0.262947	2.05064	0.133117	1.5398	0.0373944	2.67872	0.0926822	2.37194	0.21634	1.54223	0.123984	2.08141	0.0464481	1.73179	0.395989	1.66086	0.129415	1.37646	0.0419533	1.4097	0.0388601	1.15471	0.0871958	0.511781	0.114209
Tyrosine	2.50502	0.360224	2.58437	0.092136	1.96525	0.058686	2.40507	0.156876	1.6393	0.013145	2.28171	0.10828	3.87037	2.26908	1.38589	0.0382627	1.66321	0.00729336	1.50831	0.359854	2.89145	0.017599	2.42217	0.169789	1.9543	0.253118	2.24348	0.250441	2.11936	0.238158
Isoleucine	2.80994	0.171581	3.32173	0.368361	2.17717	0.221982	1.97512	0.253188	1.36438	0.0779629	3.14504	0.187512	4.8388	2.51877	1.7872	0.222194	1.97589	0.0935013	1.9015	0.45811	3.58262	0.369636	2.48909	0.0278726	2.24374	0.236907	2.2076	0.0217796	2.45422	0.29612
Leucine	3.32439	0.0108973	3.61248	0.379236	2.06862	0.00764308	2.71245	0.0293313	2.05506	0.0751683	3.75205	0.0849508	5.01333	2.20734	2.14056	0.0394658	2.44326	0.108656	2.39464	0.163328	3.48988	0.406484	2.93929	0.194701	3.55303	0.38201	3.47069	0.0348511	3.51815	0.00433126
Phenylalanine	2.65114	0.363262	2.96753	0.202618	2.03149	0.196531	3.12901	0.132454	2.05326	0.0467386	2.54344	0.341336	4.58395	2.64974	1.92674	0.00434896	2.60573	0.0965582	2.41593	0.422852	3.16501	0.218629	2.65555	0.101271	2.17563	0.0860917	2.1514	0.0234268	1.90762	0.163569
Tryptophan	1.05085	0.12522	1.03925	0.128468	0.794008	0.0366	0.94831	0.0311659	0.826249	0.014519	0.936239	0.0843547	1.87199	1.10928	0.775163	0.0469417	0.961372	0.0736878	0.996341	0.165295	1.26372	0.00513591	1.02397	0.0335203	0.632067	0.000804685	0.555355	0.00544936	0.534011	0.05918
Total AS	645.656	11.4211	635.822	11.0486	541.808	46.7242	470.008	44.0123	540.504	32.5706	750.83	3.66125	741.472	79.5767	501.017	10.9914	523.298	36.8788	580.827	64.9272	734.153	29.2874	722.003	27.2857	507.82	3.23932	744.739	54.2204	839.612	37.7427
Averages
	0h	1h	3h	12h	24h
WT	1.57863	1.73253	1.92747	1.61804	1.55553	Asparagine												Std
ΔnirP1	1.41349	2.91317	1.76553	2.13098	1.97355														0h	1h	3h	12h	24h
NirP1oex	2.49963	1.9355	1.08153	1.2734	1.05853													WT	0.263264	0.312774	0.031786	0.154656	0.0650674	Asparagine
WT	24.7258	33.0612	19.8533	7.59093	12.7987	Aspartate												ΔnirP1	0.38652	1.00662	0.062479	0.185831	0.344811
ΔnirP1	44.0014	40.9614	19.1164	25.9133	22.5466													NirP1oex	0.441781	0.289155	0.142926	0.0344699	0.0719356
NirP1oex	48.3673	37.7789	23.1509	33.0821	42.5794													WT	2.42595	1.21333	1.31504	0.377075	0.958812	Aspartate
WT	19.7527	22.4927	14.5798	5.76266	6.12283	Serine												ΔnirP1	0.659702	12.8864	2.95885	1.20928	0.155287
Delta_nirP1	17.5227	35.9967	6.2121	9.44798	10.472													NirP1oex	1.13248	0.745867	0.201991	0.579873	2.26345
NirP1oex	16.5419	12.5379	7.4383	8.43175	8.8584													WT	1.24692	1.66549	1.49555	0.304869	0.272862	Serine
WT	38.7735	41.4696	19.8937	13.1849	11.8087	Alanine												Delta_nirP1	0.4436	24.2019	0.405648	0.832938	3.38636
ΔnirP1	34.1267	38.8507	15.0164	11.1411	13.0595													NirP1oex	0.596952	0.785162	1.29	1.0077	0.80853
NirP1oex	21.6201	31.7535	19.928	24.2277	30.396													WT	0.51761	3.84163	1.53801	0.228988	0.738567	Alanine
WT	6.89163	9.41417	8.13884	6.78267	6.44655	Glycine												ΔnirP1	0.547169	5.32124	0.98809	0.190438	2.41614
ΔnirP1	6.53597	16.2903	5.23251	7.4068	16.2469													NirP1oex	0.636184	1.08625	1.73495	0.242839	0.817832
NirP1oex	8.99164	6.64216	5.19003	5.2268	5.23595													WT	0.377355	0.719291	0.590989	0.369849	0.674765	Glycine
WT	14.9002	23.6632	37.677	31.4121	33.1381	Glutamine												ΔnirP1	1.06174	9.73434	0.391458	0.00430243	9.85347
ΔnirP1	23.9685	33.0457	39.0108	27.377	43.7534													NirP1oex	0.802455	0.0063092	0.419291	0.260716	0.0638473
NirP1oex	17.1661	39.2222	12.7318	28.8584	15.8713													WT	2.85454	0.462921	9.1517	6.91667	1.39166	Glutamine
WT	8.90622	11.4329	9.6243	8.44751	8.01321	Threonine												ΔnirP1	2.88289	4.70913	2.32554	4.95167	5.56075
ΔnirP1	9.70174	13.4806	7.65615	8.36441	8.12933													NirP1oex	0.0720313	0.362118	0.157104	5.34609	4.23336
NirP1oex	8.57949	8.54098	7.56654	8.08239	7.94924													WT	0.629586	0.5791	0.866686	0.634638	0.515828	Threonine
WT	476.496	432.573	362.628	337.9	406.358	Glutamate												ΔnirP1	0.259943	4.2381	0.415031	0.95536	1.44163
ΔnirP1	545.754	473.523	337.724	375.872	396.636													NirP1oex	0.613174	0.54032	0.238152	0.303652	0.86856
NirP1oex	557.467	512.639	390.411	583.23	688.731													WT	1.94924	5.25005	33.9775	26.3806	27.3273	Glutamate
WT	2.82715	3.33934	3.09513	1.13775	1.37261	Proline												ΔnirP1	13.7729	4.47142	7.9126	24.7007	31.6573
ΔnirP1	3.4918	4.73519	2.61049	1.01296	1.1276													NirP1oex	24.5115	25.5405	0.727316	45.7272	22.9076
NirP1oex	3.75907	2.76572	2.06411	1.12657	0.919377													WT	0.138417	0.758529	1.37271	0.00335345	0.119147	Proline
WT	14.8551	23.6657	37.581	31.9265	32.4442	Lysine												ΔnirP1	0.41727	1.97364	0.126512	0.111758	0.493192
ΔnirP1	23.3308	32.7311	38.5876	26.8082	43.6321													NirP1oex	0.337035	0.00696681	0.0857359	0.059135	0.0425189
NirP1oex	17.3977	38.9864	13.0446	29.2018	15.9316													WT	3.11321	0.561223	8.82934	7.54192	1.47701	Lysine
WT	1.628	2.87915	1.64763	1.17223	0.895162	Histidine												ΔnirP1	2.41172	4.11398	2.1677	5.03512	5.61122
ΔnirP1	1.405	4.95965	1.14105	1.1628	1.27411													NirP1oex	0.0523034	0.698646	0.396549	5.19075	4.06681
NirP1oex	1.82019	1.87589	1.07453	1.18327	0.744532													WT	0.257554	0.0004174	0.406127	0.0579152	0.135869	Histidine
WT	15.48	9.88016	11.9066	7.65746	8.17237	Arginine												ΔnirP1	0.0672548	3.71936	0.0452978	0.219802	0.433925
ΔnirP1	19.4553	14.839	15.0928	12.3478	8.59506													NirP1oex	0.185925	0.0835409	0.241745	0.490583	0.0693643
NirP1oex	8.81676	10.7214	8.59795	5.32389	5.4672													WT	3.20674	3.17146	0.779269	0.964506	0.448408	Arginine
WT	4.4141	4.70199	2.70919	2.19438	1.89963	Valine												ΔnirP1	2.30579	1.93713	3.12218	1.23895	1.25051
ΔnirP1	4.78547	6.59444	2.29377	2.58189	2.43216													NirP1oex	1.89775	0.649909	2.25944	0.348587	0.8341
NirP1oex	5.0724	3.69693	3.57294	3.70753	2.11936													WT	0.125805	0.723895	0.0746852	0.0652779	0.0689466	Valine
WT	2.08567	1.99118	1.50945	2.05064	1.5398	Methionine												ΔnirP1	0.18268	3.11004	0.00299849	0.0749197	0.357208
ΔnirP1	2.67872	2.37194	1.54223	2.08141	1.73179													NirP1oex	0.656482	0.0501122	0.221713	0.0246586	0.0562829
NirP1oex	1.66086	1.37646	1.4097	1.15471	0.511781													WT	0.118317	0.0829104	0.262947	0.133117	0.0373944	Methionine
WT	2.50502	2.58437	1.96525	2.40507	1.6393	Tyrosine												ΔnirP1	0.0926822	0.21634	0.123984	0.0464481	0.395989
ΔnirP1	2.28171	3.87037	1.38589	1.66321	1.50831													NirP1oex	0.129415	0.0419533	0.0388601	0.0871958	0.114209
NirP1oex	2.89145	2.42217	1.9543	2.24348	2.11936													WT	0.360224	0.092136	0.058686	0.156876	0.013145	Tyrosine
WT	2.80994	3.32173	2.17717	1.97512	1.36438	Isoleucine												ΔnirP1	0.10828	2.26908	0.0382627	0.00729336	0.359854
ΔnirP1	3.14504	4.8388	1.7872	1.97589	1.9015													NirP1oex	0.017599	0.169789	0.253118	0.250441	0.238158
NirP1oex	3.58262	2.48909	2.24374	2.2076	2.45422													WT	0.171581	0.368361	0.221982	0.253188	0.0779629	Isoleucine
WT	3.32439	3.61248	2.06862	2.71245	2.05506	Leucine												ΔnirP1	0.187512	2.51877	0.222194	0.0935013	0.45811
ΔnirP1	3.75205	5.01333	2.14056	2.44326	2.39464													NirP1oex	0.369636	0.0278726	0.236907	0.0217796	0.29612
NirP1oex	3.48988	2.93929	3.55303	3.47069	3.51815													WT	0.0108973	0.379236	0.00764308	0.0293313	0.0751683	Leucine
WT	2.65114	2.96753	2.03149	3.12901	2.05326	Phenylalanine												ΔnirP1	0.0849508	2.20734	0.0394658	0.108656	0.163328
ΔnirP1	2.54344	4.58395	1.92674	2.60573	2.41593													NirP1oex	0.406484	0.194701	0.38201	0.0348511	0.00433126
NirP1oex	3.16501	2.65555	2.17563	2.1514	1.90762													WT	0.363262	0.202618	0.196531	0.132454	0.0467386	Phenylalanine
WT	1.05085	1.03925	0.794008	0.94831	0.826249	Tryptophan												ΔnirP1	0.341336	2.64974	0.00434896	0.0965582	0.422852
ΔnirP1	0.936239	1.87199	0.775163	0.961372	0.996341													NirP1oex	0.218629	0.101271	0.0860917	0.0234268	0.163569
NirP1oex	1.26372	1.02397	0.632067	0.555355	0.534011													WT	0.12522	0.128468	0.0366	0.0311659	0.014519	Tryptophan
																		ΔnirP1	0.0843547	1.10928	0.0469417	0.0736878	0.165295
																		NirP1oex	0.00513591	0.0335203	0.000804685	0.00544936	0.05918

## Sheet: Statistics
Single amino acids																Total amino acid
	WT																WT
	0zu1	0zu3	0zu12	0zu24	1zu3	1zu12	1zu24	3zu12	3zu24	12zu24							0zu1	0zu3	0zu12	0zu24	1zu3	1zu12	1zu24	3zu12	3zu24	12zu24
Asparagine	0.743694	0.409169	0.911511	0.944741	0.644949	0.783654	0.671885	0.285053	0.0667358	0.75975							0.599115	0.163485	0.0691337	0.109268	0.189327	0.0674092	0.747538	0.379642	0.983804	0.326794
Aspartate	0.132244	0.255267	0.0832611	0.0929869	0.01818	0.0187609	0.00703423	0.0513762	0.0577074	0.0822866		*		0.05
Serine	0.327189	0.121206	0.0450171	0.0484047	0.0727382	0.0558536	0.0585323	0.0959092	0.102312	0.472523		**		0.01
Alanine	0.609783	0.0333995	0.00375611	0.00199489	0.0780553	0.084989	0.0729799	0.136924	0.0758505	0.294497		***		0.001			ΔnirP1
Glycine	0.12631	0.238941	0.855714	0.636414	0.308475	0.120208	0.0954423	0.214873	0.202041	0.715349
Glutamine	0.192802	0.219998	0.218327	0.0571818	0.367771	0.463332	0.0685676	0.6433	0.70687	0.844896							0zu1	0zu3	0zu12	0zu24	1zu3	1zu12	1zu24	3zu12	3zu24	12zu24
Threonine	0.0988545	0.577358	0.658922	0.390767	0.242765	0.0746475	0.0489284	0.396347	0.278035	0.650401							0.917214	0.00214376	0.0255183	0.120452	0.0958368	0.13067	0.258233	0.621108	0.349272	0.521601
Glutamate	0.049664	0.183594	0.118131	0.235042	0.281875	0.161585	0.510174	0.62654	0.425655	0.213437
Proline	0.621022	0.877381	0.0519177	0.0164034	0.894009	0.211225	0.227409	0.389355	0.427188	0.298676
Lysine	0.207007	0.207431	0.231684	0.0692574	0.359099	0.470375	0.0749988	0.67546	0.664216	0.956579							NirP1oex
Histidine	0.129244	0.971729	0.316804	0.166653	0.202792	0.0215854	0.0435275	0.447372	0.293819	0.258353							0zu1	0zu3	0zu12	0zu24	1zu3	1zu12	1zu24	3zu12	3zu24	12zu24
Arginine	0.340254	0.459355	0.225963	0.257994	0.637193	0.609289	0.685392	0.0803267	0.0773006	0.692676							0.790154	0.0165301	0.879416	0.157974	0.0160626	0.743969	0.127504	0.0487506	0.0127859	0.287488
Valine	0.759311	0.0146719	0.0120707	0.00907385	0.218689	0.176425	0.158157	0.0365089	0.0156853	0.0903122
Methionine	0.586969	0.236653	0.862477	0.110781	0.298831	0.747143	0.0753863	0.249881	0.927019	0.141207
Tyrosine	0.862957	0.369668	0.832143	0.250644	0.042519	0.44857	0.0573309	0.186109	0.100068	0.12654
Isoleucine	0.376726	0.160771	0.128502	0.0414259	0.1431	0.109502	0.106242	0.6103	0.139462	0.227756
Leucine	0.586374	0.000254161	0.0156586	0.0340946	0.153218	0.252186	0.140775	0.0204546	0.8865	0.0451602
Phenylalanine	0.544578	0.306282	0.398778	0.344052	0.0802596	0.582792	0.124137	0.0556447	0.930287	0.0534202
Tryptophan	0.95431	0.270042	0.56033	0.320655	0.290186	0.606323	0.342741	0.0876988	0.535357	0.114641							0h		1h		3h		12h		24h
																	WTzuKO0	WTzuOEX0	WTzuKO1	WTzuOEX1	WTzuKO3	WTzuOEX3	WTzuKO12	WTzuOEX12	WTzuKO24	WTzuOEX24
	ΔnirP1																0.0488772	0.168853	0.407831	0.158439	0.539846	0.599422	0.453912	0.0630342	0.651278	0.0280358
	0zu1	0zu3	0zu12	0zu24	1zu3	1zu12	1zu24	3zu12	3zu24	12zu24
Asparagine	0.356737	0.527699	0.281818	0.393863	0.457869	0.577893	0.515885	0.276928	0.653966	0.736596
Aspartate	0.852542	0.0639773	0.0142961	0.0140755	0.328696	0.449624	0.388681	0.228344	0.452736	0.21472							OEXzuKO0	OEXzuKO1	OEXzuKO3	OEXzuKO12	OEXzuKO24
Serine	0.58492	0.002916	0.0285702	0.280635	0.434357	0.470432	0.480924	0.11353	0.425396	0.814025							0.670258	0.849444	0.646679	0.0921879	0.10108
Alanine	0.53699	0.00936952	0.00710169	0.0612025	0.129939	0.120401	0.0876621	0.148187	0.563729	0.572424
Glycine	0.49814	0.42191	0.562686	0.503503	0.459315	0.529072	0.99778	0.113366	0.464415	0.534479
Glutamine	0.266578	0.0598301	0.624712	0.12443	0.408707	0.494227	0.28266	0.216773	0.546542	0.160568
Threonine	0.53613	0.0706724	0.383783	0.468762	0.398773	0.433967	0.41361	0.59333	0.799549	0.905969
Glutamate	0.0944733	0.0129741	0.045798	0.0932532	0.010898	0.148165	0.243132	0.349512	0.300529	0.659238
Proline	0.641388	0.261221	0.0882747	0.070015	0.476049	0.309582	0.305521	0.0115274	0.186688	0.855361
Lysine	0.21693	0.0432518	0.617601	0.131369	0.367695	0.461752	0.268483	0.221524	0.528408	0.156808
Histidine	0.514381	0.0983984	0.460685	0.813811	0.491603	0.493057	0.50157	0.937554	0.810709	0.846552
Arginine	0.268569	0.386277	0.149168	0.0820596	0.952291	0.40835	0.133858	0.536016	0.255099	0.1667
Valine	0.664555	0.0465363	0.0283782	0.052615	0.398585	0.419665	0.406308	0.161456	0.764703	0.747729
Methionine	0.370906	0.0221946	0.0552296	0.23813	0.107544	0.400407	0.324026	0.110958	0.716967	0.538513
Tyrosine	0.611052	0.0521713	0.109018	0.256973	0.471136	0.508804	0.484595	0.0781825	0.791356	0.741235
Isoleucine	0.622938	0.045258	0.0581294	0.188833	0.438149	0.459161	0.447074	0.548047	0.849957	0.897999
Leucine	0.669492	0.0130091	0.0130721	0.0368837	0.417031	0.451419	0.445088	0.188799	0.353178	0.830377
Phenylalanine	0.581407	0.321784	0.886214	0.837181	0.499103	0.591667	0.561994	0.0893756	0.453761	0.731844
Tryptophan	0.553495	0.270096	0.843627	0.785707	0.503412	0.562131	0.573439	0.189035	0.397501	0.87128
	NirP1oex
	0zu1	0zu3	0zu12	0zu24	1zu3	1zu12	1zu24	3zu12	3zu24	12zu24
Asparagine	0.41208	0.165863	0.218332	0.181572	0.161727	0.258258	0.18594	0.398979	0.902855	0.16091
Aspartate	0.0238136	0.0241755	0.0183572	0.193252	0.0226505	0.0429406	0.25732	0.021526	0.0718503	0.131075
Serine	0.0624107	0.0519895	0.0338919	0.0209672	0.100442	0.0913058	0.082486	0.608777	0.46499	0.773904
Alanine	0.0271435	0.500718	0.118263	0.0162478	0.0421012	0.0788883	0.430065	0.238687	0.063564	0.0644816
Glycine	0.209508	0.0831852	0.107535	0.132098	0.17888	0.115795	0.0274332	0.94855	0.930742	0.977862
Glutamine	0.00784796	0.00761459	0.272966	0.811038	0.00229474	0.302028	0.112047	0.203521	0.593695	0.203773
Threonine	0.966754	0.323612	0.565917	0.619227	0.293039	0.553818	0.631141	0.319386	0.736699	0.904833
Glutamate	0.333099	0.0925031	0.681433	0.0599896	0.130893	0.339714	0.0368084	0.148158	0.0485805	0.218927
Proline	0.20811	0.107831	0.0734863	0.071282	0.0757262	0.0212019	0.0122791	0.0173444	0.0195109	0.11649
Lysine	0.0199176	0.0540562	0.263716	0.779735	0.00319627	0.306173	0.103014	0.196116	0.606615	0.189069
Histidine	0.819734	0.142539	0.402578	0.0783774	0.157147	0.387325	0.0101648	0.866537	0.390883	0.533982
Arginine	0.491319	0.947814	0.309197	0.299694	0.514527	0.0357594	0.0428959	0.380241	0.381294	0.894564
Valine	0.281948	0.237524	0.285035	0.76969	0.675179	0.872381	0.00468999	0.652414	0.0950993	0.0133809
Methionine	0.248736	0.284132	0.0989231	0.0226964	0.620115	0.196242	0.0566877	0.168845	0.0569125	0.0525271
Tyrosine	0.217844	0.166448	0.233355	0.188804	0.281435	0.621708	0.418998	0.502018	0.68181	0.753928
Isoleucine	0.205796	0.112684	0.166111	0.146026	0.487366	0.0181338	0.925454	0.903728	0.637008	0.55755
Leucine	0.385272	0.920243	0.969992	0.955801	0.326631	0.214569	0.20641	0.864949	0.942033	0.400607
Phenylalanine	0.219435	0.103294	0.131811	0.050824	0.0715394	0.111687	0.0798954	0.826581	0.319771	0.372347
Tryptophan	0.0823535	0.00418266	0.000114809	0.0499383	0.0541931	0.0405338	0.0339404	0.0410489	0.345653	0.779724
	0h		1h		3h			12h		24h
	WTzuKO0	WTzuOEX0	WTzuKO1	WTzuOEX1	WTzuKO3	WTzuOEX3	WTzuKO12	WTzuOEX12	WTzuKO24	WTzuOEX24
Asparagine	0.761674	0.24278	0.439563	0.680944	0.189356	0.0936239	0.172099	0.256132	0.43431	0.0367946
Aspartate	0.0632712	0.0329378	0.649689	0.102593	0.849031	0.235005	0.0275633	0.00171815	0.0566257	0.0243859
Serine	0.302181	0.193514	0.675933	0.0643889	0.0939774	0.070905	0.109766	0.207171	0.420123	0.154584
Alanine	0.0254689	0.00275764	0.731771	0.219795	0.137202	0.98958	0.0223997	0.000930341	0.696612	0.00365569
Glycine	0.796863	0.190539	0.608263	0.161604	0.0690634	0.0657476	0.340526	0.0872225	0.501241	0.321612
Glutamine	0.154953	0.572829	0.293682	0.00190214	0.908605	0.223763	0.686212	0.799246	0.293498	0.125886
Threonine	0.410649	0.74578	0.71347	0.0679864	0.224787	0.235321	0.949695	0.672458	0.949822	0.956401
Glutamate	0.119171	0.185197	0.0288403	0.184586	0.595611	0.563617	0.404031	0.0650813	0.838204	0.0169714
Proline	0.339081	0.184659	0.607219	0.587802	0.784016	0.5897	0.464838	0.880999	0.706743	0.13266
Lysine	0.172163	0.563993	0.266283	0.00414053	0.928292	0.219296	0.636509	0.79719	0.280515	0.122029
Histidine	0.542064	0.611922	0.675319	0.0528832	0.42833	0.372118	0.972942	0.985708	0.5385	0.456547
Arginine	0.429192	0.243823	0.336276	0.835556	0.488179	0.364682	0.103106	0.220788	0.795193	0.139263
Valine	0.251506	0.495744	0.651426	0.396503	0.112769	0.131627	0.0617228	0.0134118	0.369396	0.00115252
Methionine	0.0641613	0.137373	0.304641	0.0447738	0.924014	0.769378	0.857655	0.0415432	0.712585	0.0495528
Tyrosine	0.646277	0.477377	0.671725	0.511146	0.0219492	0.972691	0.132011	0.648313	0.777773	0.29239
Isoleucine	0.318975	0.24835	0.654525	0.263582	0.340235	0.856597	0.998098	0.526491	0.445812	0.150023
Leucine	0.120035	0.753863	0.639399	0.294185	0.311059	0.160229	0.225984	0.00405997	0.250158	0.0321354
Phenylalanine	0.849037	0.371491	0.651157	0.341051	0.688229	0.596913	0.0961199	0.0778632	0.547829	0.532479
Tryptophan	0.536551	0.338128	0.589426	0.925292	0.783105	0.141355	0.891364	0.0444136	0.490057	0.11106
	KOzuOEX0	KOzuOEX1	KOzuOEX3	KOzuOEX12	KOzuOEX24
Asparagine	0.207716	0.503565	0.0911037	0.126017	0.217559
Aspartate	0.106039	0.8459	0.402016	0.0643069	0.07046
Serine	0.327128	0.50982	0.510198	0.520811	0.717289
Alanine	0.00489405	0.403166	0.164742	0.000776548	0.0637532
Glycine	0.215634	0.50283	0.947729	0.0757064	0.464714
Glutamine	0.255019	0.413713	0.0551824	0.857811	0.0642461
Threonine	0.289785	0.449262	0.872503	0.819173	0.926386
Glutamate	0.726747	0.362417	0.0925805	0.0868785	0.0224255
Proline	0.669596	0.500672	0.0844167	0.488318	0.745708
Lysine	0.245651	0.364887	0.0471659	0.772134	0.0665516
Histidine	0.240529	0.559272	0.829558	0.974362	0.433418
Arginine	0.0743965	0.256097	0.245931	0.0914197	0.191412
Valine	0.738648	0.522489	0.109204	0.0266296	0.087817
Methionine	0.0299515	0.125547	0.470664	0.0248728	0.178061
Tyrosine	0.104541	0.638213	0.260646	0.259146	0.309681
Isoleucine	0.432937	0.522087	0.295534	0.230047	0.432532
Leucine	0.634506	0.519121	0.164898	0.047343	0.0917098
Phenylalanine	0.28532	0.599422	0.21123	0.117341	0.428504
Tryptophan	0.159349	0.584429	0.201706	0.112699	0.188603

## Sheet: Urea_cycle
Measurements
	0001 WT1 0h	0002 WT2 0h	0003 WT1 1h	0004 WT2 1h	0005 WT1 3h	0006 WT2 3h	0007 WT1 12h	0008 WT2 12h	0009 WT1 24h	0010 WT2 24h	0011 ΔnirP1_1 0h Δ	0012 ΔnirP1_2 0h	0013 ΔnirP1_1 1h	0014 ΔnirP1_2 1h	0015 ΔnirP1_1 3h	0016 ΔnirP1_2 3h	0017 ΔnirP1_1 12h	0018 ΔnirP1_2 12h	0019 ΔnirP1_1 124	0020 ΔnirP1_2 124	0021 NirP1oex1 0h	0022 NirP1oex2 0h	0023 NirP1oex1 1h	0024 NirP1oex2 1h	0025 NirP1oex1 3h	0026 NirP1oex2 3h	0027 NirP1oex1 12h	0028 NirP1oex2 12h	0029 NirP1oex1 24h	0030 NirP1oex2 24h
Ornithine	46.5414	43.13	70.3293	95.2065	68.8487	50.9847	37.9895	48.5884	50.2448	56.6275	30.5793	37.9162	29.1579	27.0977	37.2901	30.6621	49.5781	44.2568	51.6761	81.5518	61.1035	59.7088	58.0193	52.2658	45.1037	31.1948	58.5882	54.3607	51.2587	69.9479
Citrulline	6.83957	7.23347	13.4197	11.788	16.0292	15.0975	10.6395	14.7556	12.2667	10.5468	8.64055	9.0516	7.30831	7.72559	12.2824	9.5791	9.65207	10.023	10.9994	16.014	8.21908	8.16953	8.71248	10.6306	5.13569	7.09885	4.31399	5.22754	3.20933	5.10325
Arginosuccinat	0.758705	0.527005	0.468743	0.203852	0.590353	0.520205	0.173431	0.299979	0.410798	0.277801	0.618548	0.780815	0.50872	0.907394	0.786698	1.23927	0.37382	0.773396	0.162267	0.264012	0.344454	0.500807	0.403801	0.401398	0.511489	0.706409	0.30443	0.39394	0.317499	0.325112
Arginine	18.6867	12.2732	13.0516	6.7087	12.6859	11.1273	6.69296	8.62197	8.62078	7.72396	17.1495	21.7611	12.9019	16.7761	11.9706	18.2149	11.1088	13.5867	7.34455	9.84556	6.91901	10.7145	10.0715	11.3713	6.33851	10.8574	4.97531	5.67248	4.6331	6.3013
Aspartate	27.1518	22.2999	31.8478	34.2745	21.1684	18.5383	7.21385	7.968	13.7575	11.8399	44.6611	43.3417	53.8478	28.075	16.1575	22.0752	24.704	27.1226	22.3913	22.7019	49.4997	47.2348	38.5247	37.033	23.3529	22.9489	32.5023	33.662	40.3159	44.8428
Average
	WT 0h	Std	WT 1h	Std	WT 3h	Std	WT 12h	Std	WT 24h	Std	ΔnirP1 0h	Std	ΔnirP1 1h	Std	ΔnirP1 3h	Std	ΔnirP1 12h	Std	ΔnirP1 24h	Std	NirP1oex 0h	Std	NirP1oex 1h	Std	NirP1oex 3h	Std	NirP1oex 12h	Std	NirP1oex 24h	Std
Ornithine	44.8357	1.7057	82.7679	12.4386	59.9167	8.932	43.289	5.29948	53.4361	3.19133	34.2477	3.66847	28.1278	1.03012	33.9761	3.31398	46.9175	2.66065	66.6139	14.9378	60.4061	0.69734	55.1425	2.87676	38.1493	6.95449	56.4745	2.11376	60.6033	9.34459
Citrulline	7.03652	0.196948	12.6039	0.815836	15.5634	0.465865	12.6976	2.05804	11.4068	0.859969	8.84607	0.205525	7.51695	0.208638	10.9308	1.35167	9.83753	0.185463	13.5067	2.50734	8.1943	0.0247721	9.67156	0.95908	6.11727	0.981578	4.77076	0.456774	4.15629	0.946964
Arginosuccinate	0.642855	0.11585	0.336297	0.132446	0.555279	0.0350742	0.236705	0.0632741	0.344299	0.0664985	0.699682	0.0811335	0.708057	0.199337	1.01298	0.226286	0.573608	0.199788	0.213139	0.0508722	0.422631	0.0781761	0.402599	0.00120184	0.608949	0.0974601	0.349185	0.044755	0.321305	0.00380653
Arginine	15.48	3.20674	9.88016	3.17146	11.9066	0.779269	7.65746	0.964506	8.17237	0.448408	19.4553	2.30579	14.839	1.93713	15.0928	3.12218	12.3478	1.23895	8.59506	1.25051	8.81676	1.89775	10.7214	0.649909	8.59795	2.25944	5.32389	0.348587	5.4672	0.8341
Aspartate	24.7258	2.42595	33.0612	1.21333	19.8533	1.31504	7.59093	0.377075	12.7987	0.958812	44.0014	0.659702	40.9614	12.8864	19.1164	2.95885	25.9133	1.20928	22.5466	0.155287	48.3673	1.13248	37.7789	0.745867	23.1509	0.201991	33.0821	0.579873	42.5794	2.26345
																					Statistics
Averages																					0h		1h		3h		12h		24h
	0h	1h	3h	12h	24h																WTzuKO0	WTzuOEX0	WTzuKO1	WTzuOEX1	WTzuKO3	WTzuOEX3	WTzuKO12	WTzuOEX12	WTzuKO24	WTzuOEX24
WT	44.8357	82.7679	59.9167	43.289	53.4361	Ornithine														Ornithine	0.169481	0.0410452	0.140411	0.119476	0.179174	0.201992	0.621405	0.209868	0.536895	0.580898
ΔnirP1	34.2477	28.1278	33.9761	46.9175	66.6139															Citrulline	0.0239704	0.102823	0.0849693	0.0391574	0.151396	0.0329263	0.395637	0.147783	0.552159	0.0303671
NirP1oex	60.4061	55.1425	38.1493	56.4745	60.6033															Arginosuccinate	0.730657	0.272405	0.278246	0.24994	0.286331	0.68084	0.322949	0.296563	0.265926	0.788092
WT	7.03652	12.6039	15.5634	12.6976	11.4068	Citrulline														Arginine	0.429192	0.243823	0.336276	0.776141	0.488179	0.364682	0.103106	0.220788	0.795193	0.139263
ΔnirP1	8.84607	7.51695	10.9308	9.83753	13.5067															Aspartate	0.0632712	0.0329378	0.649689	0.0708143	0.849031	0.235005	0.0275633	0.00171815	0.0566257	0.0243859
NirP1oex	8.1943	9.67156	6.11727	4.77076	4.15629
WT	0.642855	0.336297	0.555279	0.236705	0.344299	Arginosuccinate
ΔnirP1	0.699682	0.708057	1.01298	0.573608	0.213139
NirP1oex	0.422631	0.402599	0.608949	0.349185	0.321305																0h	1h	3h	12h	24h
WT	15.48	9.88016	11.9066	7.65746	8.17237	Arginine															KOzuOEX0	KOzuOEX1	KOzuOEX3	KOzuOEX12	KOzuOEX24
ΔnirP1	19.4553	14.839	15.0928	12.3478	8.59506															Ornithine	0.079588	0.0441964	0.660209	0.112649	0.770873
NirP1oex	8.81676	10.7214	8.59795	5.32389	5.4672															Citrulline	0.190105	0.254686	0.113507	0.0320121	0.133062
WT	15.48	9.88016	11.9066	7.65746	8.17237	Aspartate														Arginosuccinate	0.133309	0.36808	0.296755	0.457494	0.278377
ΔnirP1	19.4553	14.839	15.0928	12.3478	8.59506															Arginine	0.0743965	0.256097	0.245931	0.0914197	0.191412
NirP1oex	8.81676	10.7214	8.59795	5.32389	5.4672															Aspartate	0.106039	0.8459	0.402016	0.0643069	0.07046
Std
	0h	1h	3h	12h	24h
WT	1.7057	12.4386	8.932	5.29948	3.19133	Ornithine
ΔnirP1	3.66847	1.03012	3.31398	2.66065	14.9378
NirP1oex	0.69734	2.87676	6.95449	2.11376	9.34459
WT	0.196948	0.815836	0.465865	2.05804	0.859969	Citrulline
ΔnirP1	0.205525	0.208638	1.35167	0.185463	2.50734
NirP1oex	0.0247721	0.95908	0.981578	0.456774	0.946964
WT	0.11585	0.132446	0.0350742	0.0632741	0.0664985	Arginosuccinate
ΔnirP1	0.0811335	0.199337	0.226286	0.199788	0.0508722
NirP1oex	0.0781761	0.00120184	0.0974601	0.044755	0.00380653
WT	3.20674	3.17146	0.779269	0.964506	0.448408	Arginine
ΔnirP1	2.30579	1.93713	3.12218	1.23895	1.25051
NirP1oex	1.89775	0.649909	2.25944	0.348587	0.8341
WT	2.42595	1.21333	1.31504	0.377075	0.958812	Aspartate
ΔnirP1	0.659702	12.8864	2.95885	1.20928	0.155287
NirP1oex	1.13248	0.745867	0.201991	0.579873	2.26345
