# Supplementary material for: Protein NirP1 regulates nitrite reductase and nitrite excretion in cyanobacteria
Source: Nat Commun. 2024 Mar 1;15:1911. doi: 10.1038/s41467-024-46253-4 (PMC10907346; doi:10.1038/s41467-024-46253-4)
Supplement: Supplementary file 7 — Supplementary Dataset 6 [file 41467_2024_46253_MOESM7_ESM.xlsx]

## Sheet: Cyano samples
		11/2023 AG Hess - Alexander Kraus - Cyano samples
		LC-MS analysis Plant Physiology Rostock (S.Timm)								check												check											check											check
		Carnitine	Standard (single) - 1 mg/ml (1:1000)							Asparagine	Standard (amino acid mix 1) - 1 mg/ml (1:1000)											Aspartate	Standard (amino acid mix 1) - 1 mg/ml (1:1000)										Serine	Standard (amino acid mix 1) - 1 mg/ml (1:1000)										Alanine	Standard (amino acid mix 1) - 1 mg/ml (1:1000)
		Data#	Data Filename	Ret. Time	Area					Data#	Data Filename	Ret. Time	Area									Data#	Data Filename	Ret. Time	Area								Data#	Data Filename	Ret. Time	Area								Data#	Data Filename	Ret. Time	Area
		93	093 Carnitine 1 zu 1000 1 µl	4.46	1328736					95	094 AS Mix 1 zu 1000 1 µl	2.001	626016									95	094 AS Mix 1 zu 1000 1 µl	1.96	421905								95	094 AS Mix 1 zu 1000 1 µl	2.035	921656								95	094 AS Mix 1 zu 1000 1 µl	2.365	1131043
		94	093 Carnitine 1 zu 1000 1 µl	4.456	1553432					96	094 AS Mix 1 zu 1000 1 µl	2	645675									96	094 AS Mix 1 zu 1000 1 µl	1.963	436052								96	094 AS Mix 1 zu 1000 1 µl	2.034	957984								96	094 AS Mix 1 zu 1000 1 µl	2.366	1162498
				MW	1441084	(corresp. to 1 ng)						MW	635846	(corresp. to 1 ng)										MW	428978	(corresp. to 1 ng)									MW	939820	(corresp. to 1 ng)									MW	1.14677e+06	(corresp. to 1 ng)
				StabW	158884							StabW	13901											StabW	10003.4										StabW	25687.8										StabW	22242
				% dev	11.0253							% dev	2.18622											% dev	2.33192										% dev	2.73327										% dev	1.93954
							multiplier
		Zellextrakte	(dissolved in 500 µl; 3 µl injected)				166.667										Peak area	Peak area											Peak area	Peak area										Peak area	Peak area
													Peak area	Total volume	Peak area	Factor IT	per total sample	per total sample	normalization to FW/DW/OD						Peak area	Total volume	Peak area	Factor IT	per total sample	per total sample	normalization to FW/DW/OD					Peak area	Total volume	Peak area	Factor IT	per total sample	per total sample	normalization to FW/DW/OD					Peak area	Total volume	Peak area
	ggf erste Probe komplett aus der Analyse entfernen!	Data#	Data Filename	Ret. Time	Area	Factor	Area/whole sample			Data#	Data Filename	Ret. Time	undiluted	of the sample	per total sample		normalized to IT	normalized to Std (ng)	needs to be done here			Data#	Data Filename	Ret. Time	undiluted	of the sample	per total sample		normalized to IT	normalized to Std (ng)	needs to be done here		Data#	Data Filename	Ret. Time	undiluted	of the sample	per total sample		normalized to IT	normalized to Std (ng)	needs to be done here		Data#	Data Filename	Ret. Time	undiluted	of the sample	per total sample
0.255428		1	WT 1_HC_0	4.413	25927485	1.0599	4.32133e+09			2	WT 1.2_HC_0	1.995	64211	500	1.0702e+07	1.027	1.0991e+07	17.2856	4.41523			2	WT 1.2_HC_0	1.98	105156	500	1.75264e+07	1.027	1.79995e+07	41.959	10.7175		2	WT 1.2_HC_0	2.028	102616	500	1.7103e+07	1.027	1.75648e+07	18.6895	4.77382		2	WT 1.2_HC_0	2.342	301127	500	5.01888e+07
0.254842		2	WT 2_HC_0	4.421	34927713	0.786786	5.8214e+09			4	WT 2.2_HC_0	2.012	66634	500	1.11059e+07	0.76236	8.46668e+06	13.3156	3.39338			4	WT 2.2_HC_0	1.972	83358	500	1.38933e+07	0.76236	1.05917e+07	24.6905	6.29216		4	WT 2.2_HC_0	2.035	227455	500	3.79099e+07	0.76236	2.8901e+07	30.7516	7.83681		4	WT 2.2_HC_0	2.343	376179	500	6.26978e+07
0.254259		3	WT 3_HC_0	4.419	23719849	1.15855	3.95339e+09			5	WT 3.1_HC_0	1.995	57997	500	9.66636e+06	1.12258	1.08513e+07	17.0659	4.33916			5	WT 3.1_HC_0	1.98	121755	500	2.02929e+07	1.12258	2.27805e+07	53.1039	13.5021		5	WT 3.1_HC_0	2.031	204462	500	3.40777e+07	1.12258	3.8255e+07	40.7046	10.3495		5	WT 3.1_HC_0	2.342	438897	500	7.3151e+07
0.254453		4	WT 1_LC_1	4.42	35211767	0.780439	5.86875e+09			8	WT 1.2_LC_1	1.998	38367	500	6.39463e+06	0.75621	4.83568e+06	7.60512	1.93514			8	WT 1.2_LC_1	1.975	107920	500	1.7987e+07	0.75621	1.3602e+07	31.7078	8.06814		8	WT 1.2_LC_1	2.041	145799	500	2.43003e+07	0.75621	1.83761e+07	19.5528	4.97527		8	WT 1.2_LC_1	2.352	294888	500	4.9149e+07
0.263158		5	WT 2_LC_1	4.417	35267470	0.779206	5.87803e+09			10	WT 2.2_LC_1	2.011	43812	500	7.30215e+06	0.755015	5.51323e+06	8.67071	2.28177			10	WT 2.2_LC_1	1.982	89319	500	1.48868e+07	0.755015	1.12398e+07	26.2012	6.89506		10	WT 2.2_LC_1	2.036	187798	500	3.13003e+07	0.755015	2.36322e+07	25.1454	6.61722		10	WT 2.2_LC_1	2.351	397134	500	6.61903e+07
0.253807		6	WT 3_LC_1	4.412	29288154	0.938285	4.88146e+09			11	WT 3.1_LC_1	2.018	42186	500	7.03114e+06	0.909155	6.3924e+06	10.0534	2.55162			11	WT 3.1_LC_1	1.972	81292	500	1.35489e+07	0.909155	1.23181e+07	28.7149	7.28805		11	WT 3.1_LC_1	2.04	134083	500	2.23476e+07	0.909155	2.03174e+07	21.6184	5.48691		11	WT 3.1_LC_1	2.35	324967	500	5.41622e+07
0.243902		7	WT 1_LC_3	4.419	23337224	1.17754	3.88962e+09			14	WT 1.2_LC_3	2.002	36815	500	6.13596e+06	1.14099	7.00105e+06	11.0106	2.68551			14	WT 1.2_LC_3	1.979	131622	500	2.19374e+07	1.14099	2.50303e+07	58.3487	14.2314		14	WT 1.2_LC_3	2.036	113411	500	1.89022e+07	1.14099	2.15672e+07	22.9482	5.59712		14	WT 1.2_LC_3	2.351	262600	500	43767542
0.252525		8	WT 2_LC_3	4.414	24991160	1.09961	4.16528e+09			16	WT 2.2_LC_3	2.005	41307	500	6.88464e+06	1.06548	7.33541e+06	11.5365	2.91325			16	WT 2.2_LC_3	1.974	82419	500	1.37368e+07	1.06548	1.46362e+07	34.1187	8.61584		16	WT 2.2_LC_3	2.046	143638	500	2.39401e+07	1.06548	2.55076e+07	27.141	6.85379		16	WT 2.2_LC_3	2.351	280650	500	4.67759e+07
0.248139		9	WT 3_LC_3	4.407	19117412	1.43747	3.1863e+09			17	WT 3.1_LC_3	2.006	39896	500	6.64947e+06	1.39284	9.26164e+06	14.5659	3.61436			17	WT 3.1_LC_3	1.969	81272	500	1.35456e+07	1.39284	1.88668e+07	43.9809	10.9134		17	WT 3.1_LC_3	2.047	113335	500	1.88895e+07	1.39284	2.63101e+07	27.9948	6.94661		17	WT 3.1_LC_3	2.348	330667	500	5.51123e+07
0.241313		10	WT 1_LC_12	4.415	20368343	1.34918	3.39479e+09			20	WT 1.2_LC_12	2.013	28539	500	4.7566e+06	1.3073	6.21828e+06	9.77955	2.35993			20	WT 1.2_LC_12	1.983	77085	500	1.28478e+07	1.3073	1.67958e+07	39.1531	9.44814		20	WT 1.2_LC_12	2.034	142700	500	23783809	1.3073	3.10925e+07	33.0835	7.98346		20	WT 1.2_LC_12	2.352	243998	500	4.06671e+07
0.243665		11	WT 2_LC_12	4.413	20715636	1.32656	3.45268e+09			22	WT 2.2_LC_12	1.995	25872	500	4.31209e+06	1.28538	5.54267e+06	8.71701	2.12403			22	WT 2.2_LC_12	1.983	59980	500	9.99687e+06	1.28538	1.28498e+07	29.9544	7.29882		22	WT 2.2_LC_12	2.033	74832	500	1.24722e+07	1.28538	1.60316e+07	17.0581	4.15647		22	WT 2.2_LC_12	2.353	225650	500	3.76091e+07
0.236295		12	WT 3_LC_12	4.411	16253696	1.69073	2.709e+09			23	WT 3.1_LC_12	2.026	23589	500	3.93158e+06	1.63824	6.44087e+06	10.1296	2.39358			23	WT 3.1_LC_12	1.981	42749	500	7.12498e+06	1.63824	1.16724e+07	27.2098	6.42954		23	WT 3.1_LC_12	2.043	101834	500	1.69727e+07	1.63824	2.78053e+07	29.5858	6.99097		23	WT 3.1_LC_12	2.354	230235	500	3.83733e+07
0.22553		13	WT 1_LC_24	4.412	15123971	1.81702	2.52071e+09			26	WT 1.2_LC_24	1.998	44882	500	7.48048e+06	1.76061	1.31702e+07	20.713	4.67139			26	WT 1.2_LC_24	1.978	88719	500	1.47868e+07	1.76061	2.60338e+07	60.688	13.687		26	WT 1.2_LC_24	2.032	171560	500	2.85939e+07	1.76061	5.03428e+07	53.5665	12.0808		26	WT 1.2_LC_24	2.354	224621	500	3.74376e+07
0.257732		14	WT 2_LC_24	4.414	18513935	1.48432	3.08572e+09			28	WT 2.2_LC_24	2.007	45282	500	7.54715e+06	1.43824	1.08546e+07	17.0711	4.39978			28	WT 2.2_LC_24	1.975	93274	500	1.5546e+07	1.43824	2.23588e+07	52.1211	13.4333		28	WT 2.2_LC_24	2.031	139559	500	2.32603e+07	1.43824	3.34539e+07	35.5961	9.17424		28	WT 2.2_LC_24	2.344	312000	500	5.2001e+07
0.249688		15	WT 3_LC_24	4.408	15890447	1.72938	2.64846e+09			29	WT 3.1_LC_24	2.008	45146	500	7.52448e+06	1.67569	1.26087e+07	19.8298	4.95127			29	WT 3.1_LC_24	1.974	65225	500	1.08711e+07	1.67569	1.82165e+07	42.4649	10.603		29	WT 3.1_LC_24	2.036	110606	500	1.84347e+07	1.67569	3.08909e+07	32.8689	8.20697		29	WT 3.1_LC_24	2.351	234381	500	3.90643e+07
0.241546		16	ΔnirP1 1_HC_0	4.406	22342725	1.22996	3.72386e+09			32	ΔnirP1 1.2_HC_0	2.014	32112	500	5.35211e+06	1.19177	6.3785e+06	10.0315	2.42307			32	ΔnirP1 1.2_HC_0	1.988	64279	500	1.07134e+07	1.19177	1.27679e+07	29.7636	7.18927		32	ΔnirP1 1.2_HC_0	2.043	62744	500	1.04575e+07	1.19177	1.2463e+07	13.2611	3.20316		32	ΔnirP1 1.2_HC_0	2.349	144787	500	2.41316e+07
0.246914		17	ΔnirP1 2_HC_0	4.414	15078779	1.82247	2.51318e+09			34	ΔnirP1 2.2_HC_0	2.005	41803	500	6.96731e+06	1.76589	1.23035e+07	19.3498	4.77774			34	ΔnirP1 2.2_HC_0	1.973	154127	500	2.56883e+07	1.76589	4.53628e+07	105.746	26.1102		34	ΔnirP1 2.2_HC_0	2.043	80197	500	1.33664e+07	1.76589	2.36037e+07	25.1151	6.20126		34	ΔnirP1 2.2_HC_0	2.35	231872	500	3.86461e+07
0.247463		18	ΔnirP1 3_HC_0	4.417	18129069	1.51583	3.02157e+09			35	ΔnirP1 3.1_HC_0	1.996	39064	500	6.5108e+06	1.46877	9.56288e+06	15.0396	3.72176			35	ΔnirP1 3.1_HC_0	1.978	103594	500	1.7266e+07	1.46877	2.53598e+07	59.1168	14.6293		35	ΔnirP1 3.1_HC_0	2.039	121455	500	2.02429e+07	1.46877	2.97322e+07	31.6361	7.82877		35	ΔnirP1 3.1_HC_0	2.348	308877	500	5.14805e+07
0.249377		19	ΔnirP1 1_LC_1	4.411	18437867	1.49045	3.07304e+09			38	ΔnirP1 1.2_LC_1	2.004	72378	500	1.20632e+07	1.44417	1.74214e+07	27.3988	6.83262			38	ΔnirP1 1.2_LC_1	1.982	136316	500	2.27198e+07	1.44417	3.28113e+07	76.4871	19.0741		38	ΔnirP1 1.2_LC_1	2.037	480156	500	8.00276e+07	1.44417	1.15574e+08	122.974	30.6669		38	ΔnirP1 1.2_LC_1	2.348	444953	500	7.41603e+07
0.263922		20	ΔnirP1 2_LC_1	4.413	35108481	0.782735	5.85153e+09			40	ΔnirP1 2.2_LC_1	1.995	39175	500	6.5293e+06	0.758434	4.95204e+06	7.78812	2.05546			40	ΔnirP1 2.2_LC_1	1.972	78722	500	1.31206e+07	0.758434	9.95111e+06	23.1972	6.12225		40	ΔnirP1 2.2_LC_1	2.035	112479	500	1.87469e+07	0.758434	1.42183e+07	15.1287	3.9928		40	ΔnirP1 2.2_LC_1	2.353	276583	500	4.60981e+07
0.258398		21	ΔnirP1 3_LC_1	4.413	28018551	0.980801	4.66985e+09			41	ΔnirP1 3.1_LC_1	2.017	54612	500	9.10218e+06	0.950352	8.65027e+06	13.6044	3.51534			41	ΔnirP1 3.1_LC_1	1.976	72147	500	1.20247e+07	0.950352	1.14277e+07	26.6394	6.88357		41	ΔnirP1 3.1_LC_1	2.043	134347	500	2.23916e+07	0.950352	2.12799e+07	22.6425	5.85078		41	ΔnirP1 3.1_LC_1	2.348	341536	500	5.69238e+07
0.251383		22	ΔnirP1 1_LC_3	4.413	36091003	0.761426	6.01529e+09			44	ΔnirP1 1.2_LC_3	2.022	38621	500	6.43696e+06	0.737787	4.74911e+06	7.46896	1.87757			44	ΔnirP1 1.2_LC_3	1.981	77209	500	1.28684e+07	0.737787	9.49416e+06	22.132	5.5636		44	ΔnirP1 1.2_LC_3	2.038	83528	500	1.39216e+07	0.737787	1.02712e+07	10.9289	2.74733		44	ΔnirP1 1.2_LC_3	2.352	301296	500	5.0217e+07
0.252525		23	ΔnirP1 2_LC_3	4.417	24542560	1.11971	4.09051e+09			46	ΔnirP1 2.2_LC_3	2.011	39833	500	6.63897e+06	1.08495	7.20295e+06	11.3281	2.86064			46	ΔnirP1 2.2_LC_3	1.982	88027	500	1.46715e+07	1.08495	1.59178e+07	37.1063	9.37028		46	ΔnirP1 2.2_LC_3	2.038	105278	500	1.75467e+07	1.08495	1.90373e+07	20.2563	5.11523		46	ΔnirP1 2.2_LC_3	2.351	321332	500	5.35564e+07
0.253678		24	ΔnirP1 3_LC_3	4.421	27336177	1.00528	4.55612e+09			47	ΔnirP1 3.1_LC_3	2.003	41095	500	6.8493e+06	0.974075	6.67173e+06	10.4927	2.66177			47	ΔnirP1 3.1_LC_3	1.973	76608	500	1.27683e+07	0.974075	1.24372e+07	28.9927	7.35481		47	ΔnirP1 3.1_LC_3	2.041	139958	500	2.33268e+07	0.974075	2.2722e+07	24.177	6.13318		47	ΔnirP1 3.1_LC_3	2.354	314418	500	5.2404e+07
0.246305		25	ΔnirP1 1_LC_12	4.414	20366111	1.34933	3.39442e+09			50	ΔnirP1 1.2_LC_12	2.011	13453	500	2.24221e+06	1.30744	2.93156e+06	4.61049	1.13559			50	ΔnirP1 1.2_LC_12	1.986	48867	500	8.14466e+06	1.30744	1.06487e+07	24.8233	6.11411		50	ΔnirP1 1.2_LC_12	2.04	27908	500	4.65143e+06	1.30744	6.08146e+06	6.47088	1.59381		50	ΔnirP1 1.2_LC_12	2.351	167500	500	2.79172e+07
0.251509		26	ΔnirP1 2_LC_12	4.435	32889847	0.835535	5.48175e+09			52	ΔnirP1 2.2_LC_12	2.016	14312	500	2.38538e+06	0.809596	1.93119e+06	3.03721	0.763885			52	ΔnirP1 2.2_LC_12	1.989	67680	500	1.12802e+07	0.809596	9.13242e+06	21.2888	5.35432		52	ΔnirP1 2.2_LC_12	2.059	46920	500	7.82016e+06	0.809596	6.33116e+06	6.73657	1.69431		52	ΔnirP1 2.2_LC_12	2.351	184927	500	3.08218e+07
0.241517		27	ΔnirP1 3_LC_12	4.43	37207467	0.738578	6.20137e+09			53	ΔnirP1 3.1_LC_12	1.978	17263	500	2.87722e+06	0.715649	2.05908e+06	3.23834	0.782112			53	ΔnirP1 3.1_LC_12	1.971	68602	500	1.14339e+07	0.715649	8.18265e+06	19.0747	4.60687		53	ΔnirP1 3.1_LC_12	2.048	79282	500	1.32139e+07	0.715649	9.45653e+06	10.0621	2.43016		53	ΔnirP1 3.1_LC_12	2.36	214136	500	3.569e+07
0.243605		28	ΔnirP1 1_LC_24	4.433	39420376	0.697117	6.57019e+09			56	ΔnirP1 1.2_LC_24	2.008	10501	500	1.7502e+06	0.675475	1.18222e+06	1.85928	0.452932			56	ΔnirP1 1.2_LC_24	1.981	63777	500	1.06297e+07	0.675475	7.1801e+06	16.7377	4.07739		56	ΔnirP1 1.2_LC_24	2.051	37790	500	6.29846e+06	0.675475	4.25445e+06	4.52688	1.10277		56	ΔnirP1 1.2_LC_24	2.351	218438	500	3.64071e+07
0.249688		29	ΔnirP1 2_LC_24	4.44	32306693	0.850617	5.38456e+09			58	ΔnirP1 2.2_LC_24	2	12505	500	2.08421e+06	0.824209	1.71782e+06	2.70164	0.674566			58	ΔnirP1 2.2_LC_24	1.964	96766	500	1.6128e+07	0.824209	1.32928e+07	30.9872	7.73713		58	ΔnirP1 2.2_LC_24	2.033	98261	500	1.63772e+07	0.824209	1.34982e+07	14.3625	3.58615		58	ΔnirP1 2.2_LC_24	2.352	310303	500	5.17182e+07
0.265393		30	ΔnirP1 3_LC_24	4.441	31117463	0.883126	5.18635e+09			59	ΔnirP1 3.1_LC_24	2.046	13715	500	2.28588e+06	0.855708	1.95605e+06	3.07629	0.816425			59	ΔnirP1 3.1_LC_24	1.97	59027	500	9.83803e+06	0.855708	8.41849e+06	19.6245	5.2082		59	ΔnirP1 3.1_LC_24	2.03	81944	500	1.36576e+07	0.855708	1.16869e+07	12.4353	3.30023		59	ΔnirP1 3.1_LC_24	2.358	223219	500	3.72039e+07
0.26096		31	NirP1oex 1_HC_0	4.435	34174192	0.804134	5.69581e+09			62	NirP1oex 1.2_HC_0	2	27005	500	4.50092e+06	0.779169	3.50698e+06	5.51546	1.43932			62	NirP1oex 1.2_HC_0	1.971	130985	500	2.18313e+07	0.779169	1.70103e+07	39.6529	10.3478		62	NirP1oex 1.2_HC_0	2.035	175761	500	2.92941e+07	0.779169	2.2825e+07	24.2866	6.33784		62	NirP1oex 1.2_HC_0	2.346	174944	500	2.91579e+07
0.241546		32	NirP1oex 2_HC_0	4.443	33602288	0.81782	5.60049e+09			63	NirP1oex 2.1_HC_0	2.02	12672	500	2.11204e+06	0.79243	1.67365e+06	2.63216	0.635787			63	NirP1oex 2.1_HC_0	1.976	123672	500	2.06124e+07	0.79243	1.63339e+07	38.0763	9.19717		63	NirP1oex 2.1_HC_0	2.039	72351	500	1.20587e+07	0.79243	9.55571e+06	10.1676	2.45594		63	NirP1oex 2.1_HC_0	2.343	148168	500	2.46952e+07
0.2442		33	NirP1oex 3_HC_0	4.445	30955082	0.887758	5.15928e+09			66	NirP1oex 3.2_HC_0	1.986	12391	500	2.06521e+06	0.860197	1.77649e+06	2.7939	0.68227			66	NirP1oex 3.2_HC_0	1.966	109919	500	1.83202e+07	0.860197	1.5759e+07	36.7361	8.97096		66	NirP1oex 3.2_HC_0	2.048	100706	500	1.67847e+07	0.860197	1.44381e+07	15.3626	3.75156		66	NirP1oex 3.2_HC_0	2.346	107615	500	1.79362e+07
0.2405		34	NirP1oex 1_LC_1	4.455	30118462	0.912418	5.01984e+09			68	NirP1oex 1.2_LC_1	2.021	14909	500	2.48488e+06	0.884091	2.19686e+06	3.45503	0.830935			68	NirP1oex 1.2_LC_1	1.972	109991	500	1.83322e+07	0.884091	1.62073e+07	37.7812	9.0864		68	NirP1oex 1.2_LC_1	2.036	37115	500	6.18596e+06	0.884091	5.46895e+06	5.81915	1.39951		68	NirP1oex 1.2_LC_1	2.356	136515	500	2.2753e+07
0.258398		35	NirP1oex 2_LC_1	4.457	23612663	1.16381	3.93552e+09			69	NirP1oex 2.1_LC_1	2.007	13793	500	2.29888e+06	1.12768	2.5924e+06	4.07708	1.05351			69	NirP1oex 2.1_LC_1	1.986	93570	500	1.55953e+07	1.12768	1.75865e+07	40.9962	10.5933		69	NirP1oex 2.1_LC_1	2.035	40168	500	6.6948e+06	1.12768	7.54958e+06	8.033	2.07571		69	NirP1oex 2.1_LC_1	2.353	152742	500	2.54575e+07
0.250815		36	NirP1oex 3_LC_1	4.452	36573626	0.751378	6.09573e+09			72	NirP1oex 3.2_LC_1	2.015	21195	500	3.53257e+06	0.728051	2.57189e+06	4.04484	1.01451			72	NirP1oex 3.2_LC_1	1.976	128447	500	2.14083e+07	0.728051	1.55863e+07	36.3336	9.113		72	NirP1oex 3.2_LC_1	2.043	104444	500	1.74077e+07	0.728051	1.26737e+07	13.4852	3.3823		72	NirP1oex 3.2_LC_1	2.345	199022	500	3.3171e+07
0.257998		37	NirP1oex 1_LC_3	4.455	38060514	0.722025	6.34355e+09			74	NirP1oex 1.2_LC_3	2.032	14192	500	2.36538e+06	0.699609	1.65484e+06	2.60258	0.671461			74	NirP1oex 1.2_LC_3	1.979	100962	500	1.68273e+07	0.699609	1.17726e+07	27.4432	7.0803		74	NirP1oex 1.2_LC_3	2.051	34252	500	5.70878e+06	0.699609	3.99391e+06	4.24966	1.0964		74	NirP1oex 1.2_LC_3	2.36	77965	500	1.29944e+07
0.246914		38	NirP1oex 2_LC_3	4.461	29592688	0.928629	4.93221e+09			75	NirP1oex 2.1_LC_3	1.995	19157	500	3.1929e+06	0.899799	2.87297e+06	4.51834	1.11564			75	NirP1oex 2.1_LC_3	1.976	87099	500	1.45168e+07	0.899799	1.30622e+07	30.4495	7.5184		75	NirP1oex 2.1_LC_3	2.044	67914	500	1.13192e+07	0.899799	1.0185e+07	10.8372	2.67586		75	NirP1oex 2.1_LC_3	2.351	133239	500	2.22069e+07
0.247463		39	NirP1oex 3_LC_3	4.456	31025381	0.885747	5.171e+09			78	NirP1oex 3.2_LC_3	2.021	19234	500	3.20573e+06	0.858248	2.75131e+06	4.32701	1.07078			78	NirP1oex 3.2_LC_3	1.985	89717	500	1.49531e+07	0.858248	1.28335e+07	29.9164	7.40322		78	NirP1oex 3.2_LC_3	2.048	85613	500	1.42691e+07	0.858248	1.22464e+07	13.0306	3.2246		78	NirP1oex 3.2_LC_3	2.354	106307	500	1.77182e+07
0.2442		40	NirP1oex 1_LC_12	4.46	18807439	1.46116	3.13464e+09			80	NirP1oex 1.2_LC_12	2.028	10116	500	1.68603e+06	1.41579	2.38708e+06	3.75418	0.916771			80	NirP1oex 1.2_LC_12	1.982	74387	500	1.23981e+07	1.41579	1.75531e+07	40.9185	9.9923		80	NirP1oex 1.2_LC_12	2.031	30458	500	5.07643e+06	1.41579	7.18719e+06	7.64741	1.8675		80	NirP1oex 1.2_LC_12	2.355	99510	500	1.65853e+07
0.236295		41	NirP1oex 2_LC_12	4.458	24797971	1.10818	4.13308e+09			81	NirP1oex 2.1_LC_12	1.999	12469	500	2.07821e+06	1.07378	2.23153e+06	3.50955	0.829288			81	NirP1oex 2.1_LC_12	1.983	90817	500	1.51365e+07	1.07378	1.62532e+07	37.8881	8.95277		81	NirP1oex 2.1_LC_12	2.029	44319	500	7.38665e+06	1.07378	7.93161e+06	8.4395	1.99421		81	NirP1oex 2.1_LC_12	2.349	130512	500	2.17524e+07
0.256016		42	NirP1oex 3_LC_12	4.468	26490230	1.03739	4.41513e+09			84	NirP1oex 3.2_LC_12	2.002	12897	500	2.14954e+06	1.00518	2.16068e+06	3.39812	0.869975			84	NirP1oex 3.2_LC_12	1.984	86020	500	1.4337e+07	1.00518	1.44112e+07	33.5943	8.60069		84	NirP1oex 3.2_LC_12	2.031	76454	500	1.27426e+07	1.00518	1.28086e+07	13.6288	3.48919		84	NirP1oex 3.2_LC_12	2.353	133853	500	2.23093e+07
0.245399		43	NirP1oex 1_LC_24	4.47	27484573	0.999856	4.58085e+09			86	NirP1oex 1.2_LC_24	2.02	7751	500	1.29186e+06	0.968815	1.25157e+06	1.96836	0.483033			86	NirP1oex 1.2_LC_24	1.977	103716	500	1.72863e+07	0.968815	1.67473e+07	39.0399	9.58034		86	NirP1oex 1.2_LC_24	2.033	45139	500	7.52332e+06	0.968815	7.2887e+06	7.75543	1.90317		86	NirP1oex 1.2_LC_24	2.356	117616	500	1.96031e+07
0.259403		44	NirP1oex 2_LC_24	4.47	42449383	0.647374	7.07504e+09			87	NirP1oex 2.1_LC_24	2.01	14402	500	2.40038e+06	0.627276	1.5057e+06	2.36803	0.614275			87	NirP1oex 2.1_LC_24	1.983	57283	500	9.54736e+06	0.627276	5.98883e+06	13.9607	3.62144		87	NirP1oex 2.1_LC_24	2.036	40013	500	6.66897e+06	0.627276	4.18328e+06	4.45115	1.15464		87	NirP1oex 2.1_LC_24	2.353	124175	500	2.06962e+07
0.261097		45	NirP1oex 3_LC_24	4.462	31836308	0.863185	5.30616e+09			89	NirP1oex 3.1_LC_24	2.008	106133	500	1.76892e+07	0.836387	1.4795e+07	23.2682	6.07526			89	NirP1oex 3.1_LC_24	1.977	345899	500	5.7651e+07	0.836387	4.82185e+07	112.403	29.3481		89	NirP1oex 3.1_LC_24	2.04	1643850	500	2.7398e+08	0.836387	2.29154e+08	243.827	63.6625		89	NirP1oex 3.1_LC_24	2.352	914490	500	1.52418e+08
				MW	2.74806e+07
				StabW	7.35066e+06
				% div	26.7485
[truncated: 264 more columns]

## Sheet: Normalisation_Values
No	Sample	OD	Vol	Od/Vol	Norm to OD/Vol 1 ≙ Faktor
1	WT 1_HC_0	0.87	4.5	3.915	0.255428
2	WT 2_HC_0	0.872	4.5	3.924	0.254842
3	WT 3_HC_0	0.874	4.5	3.933	0.254259
4	WT 1_LC_1	0.786	5	3.93	0.254453
5	WT 2_LC_1	0.76	5	3.8	0.263158
6	WT 3_LC_1	0.788	5	3.94	0.253807
7	WT 1_LC_3	0.82	5	4.1	0.243902
8	WT 2_LC_3	0.792	5	3.96	0.252525
9	WT 3_LC_3	0.806	5	4.03	0.248139
10	WT 1_LC_12	1.036	4	4.144	0.241313
11	WT 2_LC_12	1.026	4	4.104	0.243665
12	WT 3_LC_12	1.058	4	4.232	0.236295
13	WT 1_LC_24	1.478	3	4.434	0.22553
14	WT 2_LC_24	1.552	2.5	3.88	0.257732
15	WT 3_LC_24	1.602	2.5	4.005	0.249688
16	ΔnirP1 1_HC_0	0.92	4.5	4.14	0.241546
17	ΔnirP1 2_HC_0	0.9	4.5	4.05	0.246914
18	ΔnirP1 3_HC_0	0.898	4.5	4.041	0.247463
19	ΔnirP1 1_LC_1	0.802	5	4.01	0.249377
20	ΔnirP1 2_LC_1	0.842	4.5	3.789	0.263922
21	ΔnirP1 3_LC_1	0.86	4.5	3.87	0.258398
22	ΔnirP1 1_LC_3	0.884	4.5	3.978	0.251383
23	ΔnirP1 2_LC_3	0.88	4.5	3.96	0.252525
24	ΔnirP1 3_LC_3	0.876	4.5	3.942	0.253678
25	ΔnirP1 1_LC_12	1.16	3.5	4.06	0.246305
26	ΔnirP1 2_LC_12	1.136	3.5	3.976	0.251509
27	ΔnirP1 3_LC_12	1.183	3.5	4.1405	0.241517
28	ΔnirP1 1_LC_24	1.642	2.5	4.105	0.243605
29	ΔnirP1 2_LC_24	1.602	2.5	4.005	0.249688
30	ΔnirP1 3_LC_24	1.884	2	3.768	0.265393
31	NirP1oex 1.2_HC_0	0.958	4	3.832	0.26096
32	NirP1oex 2.1_HC_0	0.828	5	4.14	0.241546
33	NirP1oex 3.2_HC_0	0.91	4.5	4.095	0.2442
34	NirP1oex 1.2_LC_1	0.924	4.5	4.158	0.2405
35	NirP1oex 2.1_LC_1	0.774	5	3.87	0.258398
36	NirP1oex 3.2_LC_1	0.886	4.5	3.987	0.250815
37	NirP1oex 1.2_LC_3	0.969	4	3.876	0.257998
38	NirP1oex 2.1_LC_3	0.81	5	4.05	0.246914
39	NirP1oex 3.2_LC_3	0.898	4.5	4.041	0.247463
40	NirP1oex 1.2_LC_12	1.17	3.5	4.095	0.2442
41	NirP1oex 2.1_LC_12	1.058	4	4.232	0.236295
42	NirP1oex 3.2_LC_12	1.116	3.5	3.906	0.256016
43	NirP1oex 1.2_LC_24	1.63	2.5	4.075	0.245399
44	NirP1oex 2.1_LC_24	1.542	2.5	3.855	0.259403
45	NirP1oex 3.2_LC_24	1.532	2.5	3.83	0.261097

## Sheet: Total_AA
Values
Norm to OD*Vol =1
	1 WT1 0h	2 WT2 0h	3 WT3 0h	4 WT1 1h	5 WT2 1h	6 WT3 1h	7 WT1 3h	8 WT2 3h	9 WT3 3h	10 WT1 12h	11 WT2 12h	12 WT3 12h	12 WT1 24h	14 WT2 24h	15 WT3 24h	16 ΔnirP1 1 0h	17 ΔnirP1 2 0h	18 ΔnirP1 3 0h	19 ΔnirP1 1 1h	20 ΔnirP1 2 1h	21 ΔnirP1 3 1h	22 ΔnirP1 1 3h	23 ΔnirP1 2 3h	24 ΔnirP1 3 3h	25 ΔnirP1 1 12h	26 ΔnirP1 2 12h	27 ΔnirP1 3 12h	28 ΔnirP1 1 24h	29 ΔnirP1 2 24h	30 ΔnirP1 3 24h	31 NirP1oex 1 0h	32 NirP1oex 2 0h	33 NirP1oex 3 0h	34 NirP1oex 1 1h	35 NirP1oex 2 1h	36 NirP1oex 3 1h	37 NirP1oex 1 3h	38 NirP1oex 2 3h	39 NirP1oex 3 3h	40 NirP1oex 1 12h	41 NirP1oex 2 12h	42 NirP1oex 3 12h	43 NirP1oex 1 24h	44 NirP1oex 2 24h	45 NirP1oex 3 24h
Asparagine	4.41523	3.39338	4.33916	1.93514	2.28177	2.55162	2.68551	2.91325	3.61436	2.35993	2.12403	2.39358	4.67139	4.39978	4.95127	2.42307	4.77774	3.72176	6.83262	2.05546	3.51534	1.87757	2.86064	2.66177	1.13559	0.763885	0.782112	0.452932	0.674566	0.816425	1.43932	0.635787	0.68227	0.830935	1.05351	1.01451	0.671461	1.11564	1.07078	0.916771	0.829288	0.869975	0.483033	0.614275	1.08351
Aspartate	10.7175	6.29216	13.5021	8.06814	6.89506	7.28805	14.2314	8.61584	10.9134	9.44814	7.29882	6.42954	13.687	13.4333	10.603	7.18927	26.1102	14.6293	19.0741	6.12225	6.88357	5.5636	9.37028	7.35481	6.11411	5.35432	4.60687	4.07739	7.73713	5.2082	10.3478	9.19717	8.97096	9.0864	10.5933	9.113	7.0803	7.5184	7.40322	9.9923	8.95277	8.60069	9.58034	3.62144	6.29202
Serine	4.77382	7.83681	10.3495	4.97527	6.61722	5.48691	5.59712	6.85379	6.94661	7.98346	4.15647	6.99097	12.0808	9.17424	8.20697	3.20316	6.20126	7.82877	30.6669	3.9928	5.85078	2.74733	5.11523	6.13318	1.59381	1.69431	2.43016	1.10277	3.58615	3.30023	6.33784	2.45594	3.75156	1.39951	2.07571	3.3823	1.0964	2.67586	3.2246	1.8675	1.99421	3.48919	1.90317	1.15464	4.03216
Alanine	11.4807	10.622	18.207	8.24684	11.4681	10.8984	10.6212	10.9747	16.6099	11.1872	10.2717	12.9534	12.9628	16.8087	14.2526	6.05765	14.6939	16.3167	23.29	8.04637	12.1896	8.12158	12.7953	11.2918	7.83956	5.47272	5.3792	5.22402	9.28115	7.36762	5.16995	4.12189	3.28547	4.21865	6.46865	5.28199	2.04528	4.30232	3.28146	5.00028	4.81282	5.00635	4.06407	2.93663	4.73571
Glycine	4.40853	8.38395	11.5283	3.8863	5.9647	6.04124	4.97583	6.37206	6.78015	5.15923	2.71574	4.42068	8.97583	8.32697	5.91815	2.27614	3.37424	6.21956	25.0005	2.80373	4.58053	2.07532	4.28862	5.02289	2.10382	1.81043	1.95448	1.74715	3.78884	3.59376	5.27885	2.88045	3.23432	2.07785	1.95804	2.76523	1.03424	1.71233	2.68583	2.61777	1.6488	2.1895	1.89248	1.05279	3.4666
Glutamine	53.955	41.6481	57.6963	33.3172	54.4967	55.3542	47.7548	44.2454	82.3034	37.7987	46.8253	42.7884	69.6391	88.8038	58.7922	50.7921	136.587	70.5427	68.7732	31.9708	39.478	35.1012	54.5165	40.9165	70.486	44.0343	26.6166	33.4448	156.06	69.935	49.8612	37.8539	58.8939	38.3223	43.9628	37.7976	34.9651	49.7684	25.9388	59.6017	94.8245	50.1662	53.7067	27.1514	34.7639
Threonine	3.87667	4.42097	7.19573	3.50461	4.87055	4.84962	4.47652	4.40051	6.9013	4.5475	3.2404	5.41443	6.77056	8.49996	6.88501	3.56755	6.14001	7.24642	11.5035	3.39238	5.2573	2.48153	5.53285	4.60162	2.08901	1.85286	2.44313	1.12739	2.27873	2.10823	3.92832	2.01489	2.29307	1.63824	2.18581	2.6902	1.28429	2.4129	1.95612	2.75727	2.52957	2.67688	2.44241	1.20514	2.36739
Glutamate	209.573	130.786	258.17	91.9774	115.662	109.83	100.714	97.2928	154.42	128.192	151.566	200.606	180.249	242.54	194.601	120.828	225.301	295.154	166.325	118.515	139.275	81.9289	152.062	115.996	165.919	126.574	126.815	123.625	65.9416	168.556	185.33	231.979	170.097	129.996	271.285	98.1162	93.8254	167.897	145.161	344.203	282.051	260.313	352.178	236.832	329.573
Proline	2.94497	2.71211	4.41742	2.58849	3.60022	3.74558	4.37487	3.48478	5.82286	2.92336	2.3288	3.26673	4.24452	5.71175	5.69015	1.83947	3.77951	3.95643	8.7731	2.66502	9.33028	2.31429	5.08081	4.94691	1.16894	1.39006	1.56692	0.839663	1.32162	1.80601	2.31035	1.69345	1.47405	2.47373	3.82531	2.56959	0.874264	1.70328	1.24128	1.27663	1.03978	1.29469	1.01996	0.63449	1.28793
Lysine	54.0607	40.7189	58.9479	34.1158	54.5934	56.7169	48.6142	45.9985	82.8831	38.578	48.6468	42.2611	70.0892	91.2869	59.3337	50.2989	133.404	67.877	71.9895	33.7561	39.5244	35.2959	56.8416	39.3291	70.9434	44.9417	26.7207	34.4198	153.068	70.2719	48.2554	38.6579	57.4149	38.2675	43.0781	36.8587	34.1665	50.8215	26.4338	57.1561	90.6841	48.5836	51.3517	27.9347	36.1662
Histidine	3.09571	7.07616	9.12264	3.693	5.50645	4.11082	3.1073	4.32259	4.81028	4.39804	2.18672	3.44759	6.0538	6.83706	4.59923	2.11901	4.25806	4.07414	20.8113	2.89029	3.58805	2.14469	3.09446	3.13894	1.29262	0.924536	1.49903	0.900191	2.13973	1.86741	4.04333	1.57434	1.96922	1.18341	1.66895	2.47723	0.884413	1.51076	1.84615	1.48689	1.02648	1.87206	0.927627	0.625166	1.94959
Arginine	9.91925	9.0876	14.2617	10.749	16.1802	16.4426	8.76474	8.5359	15.5383	7.94424	7.99634	8.25543	11.6259	21.4655	15.1497	9.28024	21.2044	18.0923	27.4048	16.3769	21.1988	9.82211	17.0986	15.8076	6.26255	6.06029	4.81565	4.79209	7.03088	5.16558	8.61947	8.03288	8.36927	18.725	21.4033	22.5658	4.90726	5.49858	6.21377	2.5927	2.52721	2.50284	2.00717	1.0687	1.98076
Valine	5.9557	5.01622	8.53109	4.58718	6.21497	5.4954	5.75309	5.61341	8.49091	4.85286	4.94901	5.16504	5.62357	9.51589	6.80124	3.96193	7.51305	7.50017	12.4844	4.53285	6.15538	5.14818	7.13318	6.23711	1.43765	0.717648	0.614833	1.26936	2.08374	1.09073	1.80541	1.30801	1.35347	1.32717	1.76766	2.02637	0.85072	1.08236	1.20875	1.29041	1.01368	1.64413	1.39475	0.6041	1.44192
Methionine	3.09055	1.69395	2.77221	1.51651	2.22904	1.87236	2.25589	2.10738	3.59045	1.67406	1.88016	2.57768	2.25505	3.70409	2.60458	1.33804	2.90819	3.13695	4.72268	1.78954	2.27509	1.88181	3.22037	2.55013	1.589	1.47554	1.17561	0.907866	1.66864	1.41728	0.591545	0.49307	0.387245	0.576897	1.40067	0.848024	0.405647	0.868048	0.66874	1.62978	1.3728	1.43392	0.916404	0.78112	1.01373
Tyrosine	1.72484	2.26934	3.91555	1.71219	2.23469	1.7412	1.64518	1.94016	3.0105	1.41939	1.67932	2.19889	2.19927	3.44247	2.57225	1.34661	2.91387	2.25052	5.87413	1.4236	1.66173	1.30636	1.88369	1.95751	1.2558	0.773402	0.760693	0.801012	1.46753	0.9578	2.29613	1.51814	1.19838	0.711392	1.40269	1.36539	0.60344	1.29049	1.23746	1.58374	1.43625	1.75489	1.12906	0.77996	1.25287
Isoleucine	5.25151	4.25237	7.17781	3.35172	4.76582	4.22946	4.36746	4.08136	7.1619	3.71324	3.28223	4.5309	4.75848	8.26601	6.22658	3.90115	6.28742	6.3922	11.3832	3.40893	4.98069	3.86668	5.75942	4.74629	0.760065	0.602881	0.735265	0.650669	1.12636	0.983742	1.76888	0.921397	0.931828	0.842008	0.980324	1.07449	0.543732	0.991534	1.08323	1.05009	0.878623	1.0898	0.613198	0.374606	0.976812
Leucine	7.71679	5.81185	10.1263	5.17143	6.8348	6.58462	6.4188	6.54058	11.182	5.68128	5.80071	6.82419	7.10464	12.1873	9.5047	5.92544	10.3051	9.27556	14.3415	5.64463	6.9595	6.1274	9.30625	7.66349	0.863817	0.55342	0.574706	0.797341	1.32998	0.911975	1.36225	0.810839	0.899124	0.710938	0.992584	0.961144	0.483967	0.666568	0.956744	0.877946	0.771844	1.07317	0.718233	0.381039	0.930174
Phenylalanine	10.2377	8.23983	13.9326	6.0794	8.61729	7.80082	6.91514	6.93101	12.7147	6.23751	6.58455	8.00875	7.86919	14.246	10.0131	6.43383	11.16	10.3825	18.6327	6.20221	8.33976	7.01084	10.4897	8.79064	0.955479	0.7938	0.794029	0.591016	1.36147	1.27212	2.72214	1.33426	1.44852	0.74422	1.18805	1.2816	0.646959	1.23186	1.26439	1.59665	1.08231	1.58194	0.897201	0.59404	1.30338
Tryptophan	2.06891	1.86313	2.68294	1.3677	1.80118	1.6983	1.46862	1.40086	2.43554	1.28618	1.28351	1.59047	1.75869	2.5604	1.95865	1.26282	2.17851	1.94483	4.07754	1.26552	1.66668	1.29503	2.01426	1.66085	0.447842	0.302741	0.318419	0.253056	0.618328	0.423386	0.82525	0.444543	0.515618	0.364749	0.524538	0.412134	0.201491	0.34195	0.410101	0.4582	0.317562	0.463028	0.227409	0.14307	0.448498
Gesamt	409.267	302.125	516.876	230.843	320.834	312.738	284.742	272.625	446.13	285.384	314.817	370.124	432.619	571.21	428.664	284.044	629.098	556.541	551.961	256.855	322.711	216.11	368.463	290.807	344.258	246.093	210.603	217.024	422.564	347.053	342.294	347.928	327.17	253.497	417.815	232.602	186.571	303.41	233.286	497.956	499.794	396.605	487.452	308.489	435.066
Average
	WT 0h	Std	WT 1h	Std	WT 3h	Std	WT 12h	Std	WT 24h	Std	WT 0h	Std	WT 1h	Std	WT 3h	Std	WT 12h	Std	WT 24h	Std	NirP1oex 0h	Std	NirP1oex 1h	Std	NirP1oex 3h	Std	NirP1oex 12h	Std	NirP1oex 24h	Std
Asparagine	4.04926	0.464812	2.25618	0.252325	3.07104	0.395272	2.29251	0.119926	4.67415	0.225153	3.64086	0.962987	4.13447	1.9988	2.46666	0.42439	0.893862	0.171088	0.647974	0.149582	0.919125	0.36832	0.966317	0.0970449	0.952626	0.199655	0.872011	0.0357438	0.726939	0.257763
Aspartate	10.1706	2.96876	7.41708	0.487523	11.2535	2.30512	7.7255	1.26873	12.5744	1.39786	15.9762	7.78292	10.6933	5.93425	7.42957	1.55497	5.35843	0.615337	5.67424	1.52999	9.50532	0.602866	9.59758	0.704188	7.33397	0.185438	9.18192	0.590776	6.49794	2.43706
Serine	7.65337	2.27996	5.69314	0.686001	6.46584	0.615442	6.37697	1.62157	9.82068	1.64624	5.7444	1.91583	13.5035	12.16	4.66525	1.41842	1.90609	0.372834	2.66305	1.10944	4.18178	1.61371	2.28584	0.822995	2.33229	0.90216	2.4503	0.736427	2.36333	1.21897
Alanine	13.4366	3.39136	10.2044	1.40362	12.7353	2.74359	11.4708	1.11303	14.6747	1.5982	12.3561	4.50268	14.5087	6.43562	10.7362	1.94806	6.23049	1.13842	7.29093	1.6572	4.19244	0.77095	5.3231	0.919015	3.20969	0.922831	4.93981	0.0898337	3.91214	0.742288
Glycine	8.10692	2.91322	5.29741	0.998296	6.04268	0.772553	4.09855	1.02323	7.74032	1.31541	3.95665	1.66173	10.7949	10.071	3.79561	1.25282	1.95625	0.119784	3.04325	0.919935	3.79787	1.05713	2.26704	0.355654	1.8108	0.677844	2.15202	0.39647	2.13729	1.00052
Glutamine	51.0998	6.85566	47.7227	10.1922	58.1012	17.1734	42.4708	3.69193	72.4117	12.4081	85.9738	36.6858	46.7406	15.8779	43.5114	8.13584	47.0456	18.0358	86.4798	51.4062	48.8696	8.61811	40.0275	2.79085	36.8908	9.82326	68.1975	19.2182	38.5406	11.1652
Threonine	5.16446	1.45341	4.40826	0.639033	5.25944	1.16138	4.40078	0.893588	7.38518	0.789654	5.65133	1.54113	6.71773	3.46865	4.20534	1.27682	2.12834	0.242574	1.83812	0.50736	2.74543	0.844109	2.17142	0.42958	1.88444	0.463535	2.65457	0.0942905	2.00498	0.566402
Glutamate	199.51	52.4887	105.823	10.0757	117.476	26.1611	160.121	30.1755	205.797	26.6336	213.761	71.6345	141.372	19.5745	116.662	28.6354	139.769	18.4909	119.374	41.9997	195.802	26.326	166.466	75.2523	135.628	30.9817	295.522	35.5482	306.194	49.9072
Proline	3.35817	0.755016	3.31143	0.514629	4.56084	0.96353	2.83963	0.387457	5.21547	0.686623	3.1918	0.958967	6.9228	3.01928	4.114	1.27376	1.3753	0.162811	1.32243	0.394509	1.82595	0.354042	2.95621	0.615788	1.27294	0.339182	1.2037	0.116145	0.980794	0.268201
Lysine	51.2425	7.70414	48.4753	10.1907	59.1653	16.805	43.1619	4.15963	73.5699	13.275	83.8601	35.7606	48.4233	16.8294	43.8222	9.35219	47.5353	18.1468	85.9197	49.6854	48.1094	7.6582	39.4014	2.66265	37.1406	10.1759	65.4746	18.1661	38.4842	9.69944
Histidine	6.4315	2.50235	4.43676	0.775385	4.08006	0.716077	3.34411	0.905728	5.83003	0.927189	3.48374	0.967923	9.09656	8.28849	2.7927	0.458571	1.23873	0.237613	1.63578	0.531886	2.52896	1.08289	1.77653	0.533649	1.41378	0.398573	1.46181	0.345659	1.16746	0.566667
Arginine	11.0895	2.26861	14.4572	2.62433	10.9463	3.24836	8.06534	0.136087	16.0804	4.07053	16.1923	5.05	21.6602	4.51391	14.2428	3.17001	5.71283	0.639751	5.66285	0.979286	8.34054	0.240335	20.898	1.60822	5.53987	0.534175	2.54092	0.0379442	1.68554	0.436305
Valine	6.501	1.48585	5.43252	0.666029	6.61914	1.32477	4.98897	0.13054	7.31357	1.6298	6.32505	1.67099	7.72422	3.43054	6.17282	0.811645	0.923376	0.36606	1.48128	0.432201	1.48896	0.22453	1.70707	0.288648	1.04728	0.148256	1.31607	0.258019	1.14692	0.384315
Methionine	2.5189	0.597632	1.87264	0.290889	2.65124	0.666885	2.04397	0.38666	2.85457	0.617416	2.46106	0.799571	2.9291	1.28365	2.55077	0.546464	1.41338	0.174394	1.33126	0.316485	0.49062	0.0834231	0.941863	0.342786	0.647478	0.189372	1.47883	0.10961	0.903751	0.0953829
Tyrosine	2.63658	0.931292	1.89602	0.239762	2.19861	0.586587	1.76587	0.32406	2.738	0.52089	2.17033	0.642341	2.98649	2.04418	1.71585	0.291121	0.929966	0.230459	1.07545	0.284539	1.67088	0.460987	1.15982	0.317454	1.0438	0.312132	1.59162	0.130205	1.05396	0.200235
Isoleucine	5.56057	1.21414	4.11567	0.582883	5.20357	1.38967	3.84212	0.517848	6.41703	1.43826	5.52693	1.15039	6.59093	3.44884	4.7908	0.773349	0.699404	0.0689987	0.920258	0.199323	1.20737	0.397073	0.965608	0.0954803	0.872833	0.235701	1.00617	0.0916352	0.654872	0.247609
Leucine	7.88497	1.76536	6.19695	0.732307	8.04711	2.21723	6.10206	0.512944	9.59887	2.07605	8.50202	1.86976	8.98187	3.82765	7.69905	1.298	0.663981	0.141573	1.0131	0.228905	1.02407	0.241831	0.888222	0.126014	0.702426	0.194669	0.907652	0.124795	0.676482	0.226119
Phenylalanine	10.8034	2.35822	7.49917	1.05782	8.8536	2.73018	6.9436	0.766383	10.7094	2.6495	9.32547	2.06919	11.0582	5.42658	8.76373	1.42038	0.847769	0.0761621	1.07487	0.344073	1.83497	0.629056	1.07129	0.234406	1.04773	0.283702	1.4203	0.23907	0.931539	0.290601
Tryptophan	2.20499	0.348243	1.62239	0.184928	1.76834	0.472591	1.38672	0.144077	2.09258	0.340721	1.79538	0.388476	2.33658	1.24189	1.65671	0.293638	0.356334	0.0650217	0.43159	0.149235	0.595137	0.165281	0.433807	0.0670098	0.317847	0.0868533	0.41293	0.0674645	0.272992	0.128789
Total AS	409.423	87.6717	288.138	40.6484	334.499	79.0899	323.441	35.1282	477.498	66.2841	489.894	148.541	377.175	126.482	291.793	62.2018	266.985	56.5288	328.88	84.8895	339.13	8.76459	301.304	82.8258	241.089	48.0173	464.785	48.2162	410.336	75.1251
Averages									Std
	0h	1h	3h	12h	24h					0h	1h	3h	12h	24h
WT	4.04926	2.25618	3.07104	2.29251	4.67415	Asparagine			WT	0.464812	0.252325	0.395272	0.119926	0.225153	Asparagine
ΔnirP1	3.64086	4.13447	2.46666	0.893862	0.647974				ΔnirP1	0.962987	1.9988	0.42439	0.171088	0.149582
NirP1oex	0.919125	0.966317	0.952626	0.872011	0.726939				NirP1oex	0.36832	0.0970449	0.199655	0.0357438	0.257763
WT	10.1706	7.41708	3.07104	7.7255	12.5744	Aspartate			WT	2.96876	0.487523	2.30512	1.26873	1.39786	Aspartate
ΔnirP1	15.9762	10.6933	7.42957	5.35843	5.67424				ΔnirP1	7.78292	5.93425	1.55497	0.615337	1.52999
NirP1oex	9.50532	9.59758	7.33397	9.18192	6.49794				NirP1oex	0.602866	0.704188	0.185438	0.590776	2.43706
WT	7.65337	5.69314	6.46584	6.37697	9.82068	Serine			WT	2.27996	0.686001	0.615442	1.62157	1.64624	Serine
ΔnirP1	5.7444	13.5035	4.66525	1.90609	2.66305				ΔnirP1	1.91583	12.16	1.41842	0.372834	1.10944
NirP1oex	4.18178	2.28584	2.33229	2.4503	2.36333				NirP1oex	1.61371	0.822995	0.90216	0.736427	1.21897
WT	13.4366	10.2044	12.7353	11.4708	14.6747	Alanine			WT	3.39136	1.40362	2.74359	1.11303	1.5982	Alanine
ΔnirP1	12.3561	14.5087	10.7362	6.23049	7.29093				ΔnirP1	4.50268	6.43562	1.94806	1.13842	1.6572
NirP1oex	4.19244	5.3231	3.20969	4.93981	3.91214				NirP1oex	0.77095	0.919015	0.922831	0.0898337	0.742288
WT	8.10692	5.29741	6.04268	4.09855	7.74032	Glycine			WT	2.91322	0.998296	0.772553	1.02323	1.31541	Glycine
ΔnirP1	3.95665	10.7949	3.79561	1.95625	3.04325				ΔnirP1	1.66173	10.071	1.25282	0.119784	0.919935
NirP1oex	3.79787	2.26704	1.8108	2.15202	2.13729				NirP1oex	1.05713	0.355654	0.677844	0.39647	1.00052
WT	51.0998	47.7227	58.1012	42.4708	72.4117	Glutamine			WT	6.85566	10.1922	17.1734	3.69193	12.4081	Glutamine
ΔnirP1	85.9738	46.7406	43.5114	47.0456	86.4798				ΔnirP1	36.6858	15.8779	8.13584	18.0358	51.4062
NirP1oex	48.8696	40.0275	36.8908	68.1975	38.5406				NirP1oex	8.61811	2.79085	9.82326	19.2182	11.1652
WT	5.16446	4.40826	5.25944	4.40078	7.38518	Threonine			WT	1.45341	0.639033	1.16138	0.893588	0.789654	Threonine
ΔnirP1	5.65133	6.71773	4.20534	2.12834	1.83812				ΔnirP1	1.54113	3.46865	1.27682	0.242574	0.50736
NirP1oex	2.74543	2.17142	1.88444	2.65457	2.00498				NirP1oex	0.844109	0.42958	0.463535	0.0942905	0.566402
WT	199.51	105.823	117.476	160.121	205.797	Glutamate			WT	52.4887	10.0757	26.1611	30.1755	26.6336	Glutamate
ΔnirP1	213.761	141.372	116.662	139.769	119.374				ΔnirP1	71.6345	19.5745	28.6354	18.4909	41.9997
NirP1oex	195.802	166.466	135.628	295.522	306.194				NirP1oex	26.326	75.2523	30.9817	35.5482	49.9072
WT	3.35817	3.31143	4.56084	2.83963	5.21547	Proline			WT	0.755016	0.514629	0.96353	0.387457	0.686623	Proline
ΔnirP1	3.1918	6.9228	4.114	1.3753	1.32243				ΔnirP1	0.958967	3.01928	1.27376	0.162811	0.394509
NirP1oex	1.82595	2.95621	1.27294	1.2037	0.980794				NirP1oex	0.354042	0.615788	0.339182	0.116145	0.268201
WT	51.2425	48.4753	59.1653	43.1619	73.5699	Lysine			WT	7.70414	10.1907	16.805	4.15963	13.275	Lysine
ΔnirP1	83.8601	48.4233	43.8222	47.5353	85.9197				ΔnirP1	35.7606	16.8294	9.35219	18.1468	49.6854
NirP1oex	48.1094	39.4014	37.1406	65.4746	38.4842				NirP1oex	7.6582	2.66265	10.1759	18.1661	9.69944
WT	6.4315	4.43676	4.08006	3.34411	5.83003	Histidine			WT	2.50235	0.775385	0.716077	0.905728	0.927189	Histidine
ΔnirP1	3.48374	9.09656	2.7927	1.23873	1.63578				ΔnirP1	0.967923	8.28849	0.458571	0.237613	0.531886
NirP1oex	2.52896	1.77653	1.41378	1.46181	1.16746				NirP1oex	1.08289	0.533649	0.398573	0.345659	0.566667
WT	11.0895	14.4572	10.9463	8.06534	16.0804	Arginine			WT	2.26861	2.62433	3.24836	0.136087	4.07053	Arginine
ΔnirP1	16.1923	21.6602	14.2428	5.71283	16.0804				ΔnirP1	5.05	4.51391	3.17001	0.639751	0.979286
NirP1oex	8.34054	20.898	5.53987	2.54092	1.68554				NirP1oex	0.240335	1.60822	0.534175	0.0379442	0.436305
WT	6.501	5.43252	6.61914	4.98897	7.31357	Valine			WT	1.48585	0.666029	1.32477	0.13054	1.6298	Valine
ΔnirP1	6.32505	7.72422	6.17282	0.923376	1.48128				ΔnirP1	1.67099	3.43054	0.811645	0.36606	0.432201
NirP1oex	1.48896	1.70707	1.04728	1.31607	1.14692				NirP1oex	0.22453	0.288648	0.148256	0.258019	0.384315
WT	2.5189	1.87264	2.65124	2.04397	2.85457	Methionine			WT	0.597632	0.290889	0.666885	0.38666	0.617416	Methionine
ΔnirP1	2.46106	2.9291	2.55077	1.41338	1.33126				ΔnirP1	0.799571	1.28365	0.546464	0.174394	0.316485
NirP1oex	0.49062	0.941863	0.647478	1.47883	0.903751				NirP1oex	0.0834231	0.342786	0.189372	0.10961	0.0953829
WT	2.63658	1.89602	2.19861	1.76587	2.738	Tyrosine			WT	0.931292	0.239762	0.586587	0.32406	0.52089	Tyrosine
ΔnirP1	2.17033	2.98649	1.71585	0.929966	1.07545				ΔnirP1	0.642341	2.04418	0.291121	0.230459	0.284539
NirP1oex	1.67088	1.15982	1.0438	1.59162	1.05396				NirP1oex	0.460987	0.317454	0.312132	0.130205	0.200235
WT	5.56057	4.11567	5.20357	3.84212	6.41703	Isoleucine			WT	1.21414	0.582883	1.38967	0.517848	1.43826	Isoleucine
ΔnirP1	5.52693	6.59093	4.7908	0.699404	0.920258				ΔnirP1	1.15039	3.44884	0.773349	0.0689987	0.199323
NirP1oex	1.20737	0.965608	0.872833	1.00617	0.654872				NirP1oex	0.397073	0.0954803	0.235701	0.0916352	0.247609
WT	7.88497	6.19695	8.04711	6.10206	9.59887	Leucine			WT	1.76536	0.732307	2.21723	0.512944	2.07605	Leucine
ΔnirP1	8.50202	8.98187	7.69905	0.663981	1.0131				ΔnirP1	1.86976	3.82765	1.298	0.141573	0.228905
NirP1oex	1.02407	0.888222	0.702426	0.907652	0.676482				NirP1oex	0.241831	0.126014	0.194669	0.124795	0.226119
WT	10.8034	7.49917	8.8536	6.9436	10.7094	Phenylalanine			WT	2.35822	1.05782	2.73018	0.766383	2.6495	Phenylalanine
ΔnirP1	9.32547	11.0582	8.76373	0.847769	1.07487				ΔnirP1	2.06919	5.42658	1.42038	0.0761621	0.344073
NirP1oex	1.83497	1.07129	1.04773	1.4203	0.931539				NirP1oex	0.629056	0.234406	0.283702	0.23907	0.290601
WT	2.20499	1.62239	1.76834	1.38672	2.09258	Tryptophan			WT	0.348243	0.184928	0.472591	0.144077	0.340721	Tryptophan
ΔnirP1	1.79538	2.33658	1.65671	0.356334	0.43159				ΔnirP1	0.388476	1.24189	0.293638	0.0650217	0.149235
NirP1oex	0.595137	0.433807	0.317847	0.41293	0.272992				NirP1oex	0.165281	0.0670098	0.0868533	0.0674645	0.128789

## Sheet: Statistics
Single amino acids																Total amino acid
	WT																WT
													Strange value	Strange value
	0zu1h	0zu3h	0zu12h	0zu24h	1zu3h	1zu12h	1zu24h	3zu12h	3zu24h	12zu24h							0zu1	0zu3	0zu12	0zu24	1zu3	1zu12	1zu24	3zu12	3zu24	12zu24
Asparagine	0.0161941	0.0877059	0.0270455	0.18907	0.0811167	0.866329	0.895477	0.0978194	0.0135605	0.00086262							0.179768	0.420741	0.299677	0.433931	0.514574	0.406364	0.03517	0.86905	0.123755	0.0612629
Aspartate	0.319184	0.705743	0.370234	0.380109	0.13745	0.772494	0.0124536	0.150945	0.53405	0.0224662		*		0.05
Serine	0.348465	0.542468	0.557489	0.342591	0.302069	0.625046	0.294658	0.947505	0.0880972	0.102784		**		0.01
Alanine	0.311255	0.831758	0.504854	0.673869	0.330004	0.376743	0.00578065	0.593735	0.447288	0.0884625		***		0.001			ΔnirP1
Glycine	0.30476	0.423977	0.1824	0.882202	0.453466	0.30129	0.120297	0.103742	0.207096	0.0395561
Glutamine	0.719875	0.63437	0.213009	0.120068	0.511776	0.550973	0.01244	0.326015	0.398491	0.0659178							0zu1	0zu3	0zu12	0zu24	1zu3	1zu12	1zu24	3zu12	3zu24	12zu24
Threonine	0.552909	0.946068	0.567628	0.151259	0.42863	0.992822	0.0915731	0.456714	0.108299	0.0246332							0.460842	0.191098	0.156844	0.270577	0.456292	0.348656	0.680234	0.697982	0.646615	0.445783
Glutamate	0.122857	0.144309	0.421676	0.889619	0.604071	0.114346	0.00173667	0.206924	0.0286975	0.184874
Proline	0.946246	0.240864	0.451367	0.0622755	0.202553	0.362941	0.10866	0.113089	0.481998	0.0213863
Lysine	0.775714	0.589966	0.280905	0.125865	0.493141	0.549696	0.0144051	0.308957	0.398033	0.0723233							NirP1oex
Histidine	0.378456	0.314037	0.216544	0.774292	0.657787	0.266225	0.199096	0.420857	0.106614	0.0534395							0zu1	0zu3	0zu12	0zu24	1zu3	1zu12	1zu24	3zu12	3zu24	12zu24
Arginine	0.243103	0.961962	0.199672	0.223333	0.302885	0.0745465	0.158614	0.336417	0.239015	0.108231							0.585225	0.0974278	0.062068	0.31156	0.435382	0.0890405	0.240635	0.00966889	0.0653476	0.444788
Valine	0.426909	0.937199	0.286319	0.630071	0.341273	0.446905	0.0590886	0.223055	0.665378	0.180443
Methionine	0.265794	0.844779	0.407061	0.610086	0.235883	0.644744	0.148202	0.341682	0.767604	0.203948
Tyrosine	0.378363	0.608889	0.316763	0.901229	0.553684	0.673547	0.692425	0.426163	0.386641	0.101627
Isoleucine	0.230307	0.798178	0.17282	0.555861	0.390369	0.64615	0.350233	0.299326	0.439283	0.11427
Leucine	0.310005	0.939587	0.287095	0.42524	0.36088	0.888758	0.193195	0.340017	0.510138	0.133082
Phenylalanine	0.175791	0.488121	0.136342	0.971944	0.56641	0.582901	0.0538865	0.429438	0.528249	0.174779
Tryptophan	0.126488	0.356984	0.0636593	0.760561	0.715353	0.232212	0.182307	0.373219	0.479352	0.083054							0h		1h		3h		12h		24h
																	WTzuKO0	WTzuOEX0	WTzuKO1	WTzuOEX1	WTzuKO3	WTzuOEX3	WTzuKO12	WTzuOEX12	WTzuKO24	WTzuOEX24
	ΔnirP1																0.553253	0.3744	0.428334	0.853345	0.582395	0.240801	0.308312	0.032721	0.126913	0.397567
	0zu1h	0zu3h	0zu12h	0zu24h	1zu3h	1zu12h	1zu24h	3zu12h	3zu24h	12zu24h
Asparagine	0.774439	0.220809	0.0523452	0.0451295	0.359194	0.14791	0.131678	0.0223392	0.0173266	0.201969
Aspartate	0.49057	0.258289	0.192777	0.139292	0.521978	0.331142	0.354274	0.19162	0.31869	0.806357							OEXzuKO0	OEXzuKO1	OEXzuKO3	OEXzuKO12	OEXzuKO24
Serine	0.462925	0.559641	0.100226	0.389429	0.412225	0.309791	0.334326	0.102254	0.195034	0.44138							0.287467	0.522898	0.416179	0.0205841	0.367785
Alanine	0.720251	0.675328	0.188611	0.132647	0.499378	0.207654	0.250062	0.0611824	0.131309	0.502138
Glycine	0.438956	0.918506	0.230317	0.487098	0.429599	0.340371	0.390059	0.172404	0.534385	0.235289
Glutamine	0.267779	0.240076	0.273253	0.298017	0.81461	0.986551	0.390622	0.81807	0.358435	0.395135
Threonine	0.719831	0.366501	0.080411	0.183511	0.418972	0.201705	0.182603	0.143719	0.105316	0.52052
Glutamate	0.286919	0.186146	0.27905	0.0693151	0.377629	0.936976	0.552701	0.400458	0.943932	0.578005
Proline	0.216608	0.462561	0.11179	0.110903	0.321093	0.121248	0.117414	0.0909591	0.0792015	0.873382
Lysine	0.29864	0.250588	0.291163	0.300558	0.75681	0.961975	0.401206	0.813683	0.353245	0.392904
Histidine	0.439596	0.431904	0.0741473	0.161524	0.394639	0.311963	0.330851	0.023768	0.0816946	0.411567
Arginine	0.318041	0.672084	0.0968714	0.0632958	0.138145	0.0355544	0.0326862	0.0574995	0.0515006	0.955156
Valine	0.64105	0.915313	0.0393233	0.136407	0.591542	0.105536	0.121418	0.00477328	0.00519324	0.23786
Methionine	0.688328	0.90289	0.200861	0.195666	0.729498	0.2354	0.215872	0.0871571	0.0667945	0.768299
Tyrosine	0.636125	0.43389	0.0988159	0.157102	0.47281	0.290123	0.316436	0.0429214	0.0901663	0.6054
Isoleucine	0.712579	0.499942	0.0268769	0.0287169	0.540156	0.136939	0.145158	0.0167809	0.0147556	0.253527
Leucine	0.883865	0.647046	0.0267203	0.0288584	0.690129	0.091367	0.0980699	0.0157108	0.0160071	0.154639
Phenylalanine	0.705834	0.769361	0.028378	0.0289853	0.61515	0.116937	0.120833	0.0155057	0.0128326	0.450848
Tryptophan	0.607307	0.709197	0.0316093	0.0356944	0.522864	0.152454	0.160506	0.0204515	0.0137457	0.564041
	NirP1oex
	0zu1h	0zu3h	0zu12h	0zu24h	1zu3h	1zu12h	1zu24h	3zu12h	3zu24h	12zu24h
Asparagine	0.875276	0.916927	0.873432	0.581663	0.936177	0.302336	0.320094	0.627639	0.386256	0.510411
Aspartate	0.895028	0.0278563	0.616706	0.218604	0.0377945	0.558265	0.20799	0.0376004	0.675866	0.256569
Serine	0.236149	0.248254	0.267375	0.277158	0.959701	0.843611	0.944656	0.893238	0.978407	0.936169
Alanine	0.255375	0.313986	0.303372	0.729892	0.0834088	0.615654	0.169625	0.116326	0.450801	0.187743
Glycine	0.16798	0.100539	0.147128	0.18216	0.460745	0.775468	0.875831	0.579532	0.724364	0.985935
Glutamine	0.281341	0.265676	0.291769	0.362331	0.701112	0.171499	0.870193	0.133258	0.883044	0.14951
Threonine	0.454971	0.292644	0.893339	0.368848	0.555898	0.249766	0.758325	0.138202	0.827683	0.244294
Glutamate	0.645565	0.106267	0.0373269	0.0688977	0.633572	0.120625	0.104142	0.00908488	0.0211898	0.81879
Proline	0.104559	0.186046	0.119723	0.0588745	0.0406043	0.0521218	0.0302516	0.806008	0.396112	0.366896
Lysine	0.2444	0.294872	0.310391	0.335592	0.786769	0.177103	0.907799	0.145802	0.899029	0.159214
Histidine	0.444654	0.280383	0.296308	0.21268	0.48737	0.528493	0.330752	0.903879	0.644366	0.571219
Arginine	0.00709044	0.00839574	0.000661593	0.000258301	0.00270074	0.00379959	0.00202236	0.0151266	0.00162868	0.108104
Valine	0.449141	0.0911508	0.514902	0.351657	0.0641061	0.227264	0.180172	0.286476	0.758179	0.636239
Methionine	0.198682	0.368728	0.000747286	0.0103732	0.363083	0.147472	0.891826	0.0106295	0.187375	0.00528901
Tyrosine	0.274297	0.196047	0.834077	0.190009	0.731137	0.184987	0.713914	0.116529	0.971238	0.0413845
Isoleucine	0.482604	0.375608	0.551167	0.18394	0.645968	0.687057	0.210796	0.51768	0.418329	0.172951
Leucine	0.531691	0.219857	0.587939	0.212094	0.330203	0.884375	0.327894	0.288633	0.908187	0.291965
Phenylalanine	0.221872	0.212113	0.457355	0.168384	0.932374	0.214469	0.625761	0.230525	0.706471	0.142761
Tryptophan	0.301655	0.125744	0.255952	0.0994295	0.213696	0.771694	0.214943	0.292348	0.706685	0.266098
	0h		1h		3h			12h		24h
	WTzuKO0	WTzuOEX0	WTzuKO1	WTzuOEX1	WTzuKO3	WTzuOEX3	WTzuKO12	WTzuOEX12	WTzuKO24	WTzuOEX24
Asparagine	0.628014	0.00210034	0.314634	0.0105457	0.214894	0.00689821	0.00116113	0.00185568	8.59111e-05	9.34891e-05
Aspartate	0.407797	0.783502	0.516984	0.0277017	0.133581	0.137132	0.101397	0.242759	0.00943228	0.0508484
Serine	0.417337	0.161509	0.459663	0.0116658	0.207116	0.00830637	0.0535271	0.0578737	0.00987414	0.00839902
Alanine	0.800719	0.0548796	0.445622	0.0197992	0.452861	0.0289384	0.00963924	0.0137634	0.0105646	0.00409904
Glycine	0.173287	0.161294	0.521322	0.0380809	0.110757	0.00456203	0.0956904	0.100474	0.0180682	0.0102892
Glutamine	0.309919	0.789475	0.945431	0.399098	0.360662	0.221651	0.75652	0.19532	0.739545	0.0460794
Threonine	0.7615	0.128609	0.446816	0.0193021	0.436878	0.0399559	0.0606209	0.108204	0.00218224	0.00212976
Glutamate	0.832549	0.934568	0.106873	0.372442	0.977764	0.561984	0.470375	0.0155774	0.081401	0.0854654
Proline	0.857023	0.0851552	0.230506	0.566285	0.713965	0.0294009	0.0206914	0.0198277	0.00498313	0.00649473
Lysine	0.325202	0.704246	0.997232	0.334443	0.338201	0.202989	0.768636	0.220569	0.762884	0.0439781
Histidine	0.232147	0.145322	0.510319	0.0204332	0.110965	0.0175727	0.0729459	0.0842932	0.0098075	0.00671889
Arginine	0.289982	0.227731	0.140017	0.0525618	0.362447	0.139391	0.0304634	0.00011739	0.0614473	0.0364187
Valine	0.916822	0.0386136	0.445669	0.00739128	0.709367	0.0258961	0.00168831	0.000406721	0.0300676	0.0278544
Methionine	0.938923	0.0385191	0.364596	0.0443014	0.877385	0.0424858	0.13337	0.167215	0.0534874	0.043737
Tyrosine	0.594986	0.282332	0.530011	0.063459	0.375453	0.089686	0.0466728	0.537796	0.027107	0.0317897
Isoleucine	0.978675	0.027306	0.417435	0.0147739	0.736995	0.0443705	0.0121706	0.0140923	0.0305534	0.0268723
Leucine	0.751465	0.0296034	0.412323	0.00793527	0.859494	0.0417347	0.00260948	0.00323336	0.0268019	0.0248801
Phenylalanine	0.542323	0.0263417	0.452832	0.0104352	0.969648	0.0546438	0.00735465	0.00564923	0.0339355	0.0334796
Tryptophan	0.329789	0.0110975	0.502458	0.00637691	0.793293	0.0451553	0.00363352	0.00400886	0.0104614	0.00962586
	0h	1h	3h	12h	24h
	KOzuOEX	KOzuOEX	KOzuOEX	KOzuOEX	KOzuOEX
Asparagine	0.0433648	0.153942	0.0221073	0.0328561	0.731274
Aspartate	0.360595	0.819059	0.938877	0.247651	0.709993
Serine	0.428826	0.321784	0.133825	0.144699	0.809843
Alanine	0.120482	0.178727	0.0178877	0.0518194	0.0849699
Glycine	0.915651	0.353757	0.141026	0.197668	0.399583
Glutamine	0.286852	0.612521	0.504938	0.203156	0.316873
Threonine	0.0984937	0.203428	0.110883	0.227505	0.771984
Glutamate	0.764909	0.688114	0.559692	0.00590231	0.0163854
Proline	0.171843	0.200508	0.0788164	0.0827049	0.375571
Lysine	0.291256	0.528803	0.53197	0.23118	0.308269
Histidine	0.405782	0.337927	0.0335048	0.0340363	0.442313
Arginine	0.158646	0.839131	0.0567288	0.034773	0.016506
Valine	0.0525029	0.130287	0.0103782	0.00857934	0.460087
Methionine	0.0718527	0.152639	0.0282936	0.103795	0.189191
Tyrosine	0.426946	0.333132	0.0902614	0.623013	0.935061
Isoleucine	0.0238772	0.147367	0.0130062	0.0190774	0.305881
Leucine	0.0281702	0.0958353	0.0151422	0.0170545	0.213103
Phenylalanine	0.0276984	0.121067	0.0137998	0.0160738	0.676596
Tryptophan	0.0335459	0.162208	0.01682	0.022171	0.319981

## Sheet: Urea_cycle + 2-Oxoglut
Measurements
Norm to OD*Vol =1
	1 WT1 0h	2 WT2 0h	3 WT3 0h	4 WT1 1h	5 WT2 1h	6 WT3 1h	7 WT1 3h	8 WT2 3h	9 WT3 3h	10 WT1 12h	11 WT2 12h	12 WT3 12h	12 WT1 24h	14 WT2 24h	15 WT3 24h	16 ΔnirP1 1 0h	17 ΔnirP1 2 0h	18 ΔnirP1 3 0h	19 ΔnirP1 1 1h	20 ΔnirP1 2 1h	21 ΔnirP1 3 1h	22 ΔnirP1 1 3h	23 ΔnirP1 2 3h	24 ΔnirP1 3 3h	25 ΔnirP1 1 12h	26 ΔnirP1 2 12h	27 ΔnirP1 3 12h	28 ΔnirP1 1 24h	29 ΔnirP1 2 24h	30 ΔnirP1 3 24h	31 NirP1oex 1 0h	32 NirP1oex 2 0h	33 NirP1oex 3 0h	34 NirP1oex 1 1h	35 NirP1oex 2 1h	36 NirP1oex 3 1h	37 NirP1oex 1 3h	38 NirP1oex 2 3h	39 NirP1oex 3 3h	40 NirP1oex 1 12h	41 NirP1oex 2 12h	42 NirP1oex 3 12h	43 NirP1oex 1 24h	44 NirP1oex 2 24h	45 NirP1oex 3 24h
Ornithine	2.5053	4.99863	7.0125	2.866	5.16082	3.50769	3.01425	4.772	5.90495	3.78017	2.66208	4.34607	5.39791	7.83392	4.32423	1.77413	3.45122	4.4711	21.7251	2.60803	6.18799	1.88716	3.85203	5.78573	1.76928	2.48258	3.65845	1.05632	2.75293	4.22969	5.45675	2.42192	3.63468	2.07383	2.20725	4.03605	1.0039	3.127	2.44537	2.01562	1.32516	2.67557	1.80446	0.9285	3.22713
Aspartate	10.7175	6.29216	13.5021	8.06814	6.89506	7.28805	14.2314	8.61584	10.9134	9.44814	7.29882	6.42954	13.687	13.4333	10.603	7.18927	26.1102	14.6293	19.0741	6.12225	6.88357	5.5636	9.37028	7.35481	6.11411	5.35432	4.60687	4.07739	7.73713	5.2082	10.3478	9.19717	8.97096	9.0864	10.5933	9.113	7.0803	7.5184	7.40322	9.9923	8.95277	8.60069	9.58034	3.62144	6.29202
Citrulline	11.0198	7.2326	11.8098	2.47949	4.59322	3.61142	5.25946	5.60237	11.1589	3.12479	4.94888	6.82223	7.48946	15.551	12.4282	11.3568	17.6302	14.0115	5.54902	3.05359	8.00635	3.57823	6.51326	6.0431	6.79817	6.71448	5.48578	3.6403	5.92292	5.84855	13.0118	11.6113	10.1039	5.83853	4.71023	7.36434	3.43506	6.48387	3.96293	4.0017	3.075	2.98419	3.2889	1.84356	3.85403
Arginine	9.91925	9.0876	14.2617	10.749	16.1802	16.4426	8.76474	8.5359	15.5383	7.94424	7.99634	8.25543	11.6259	21.4655	15.1497	9.28024	21.2044	18.0923	27.4048	16.3769	21.1988	9.82211	17.0986	15.8076	6.26255	6.06029	4.81565	4.79209	7.03088	5.16558	8.61947	8.03288	8.36927	18.725	21.4033	22.5658	4.90726	5.49858	6.21377	2.5927	2.52721	2.50284	2.00717	1.0687	1.98076
Glutamate	209.573	130.786	258.17	91.9774	115.662	109.83	100.714	97.2928	154.42	128.192	151.566	200.606	180.249	242.54	194.601	120.828	225.301	295.154	166.325	118.515	139.275	81.9289	152.062	115.996	165.919	126.574	126.815	123.625	65.9416	168.556	185.33	231.979	170.097	129.996	271.285	98.1162	93.8254	167.897	145.161	344.203	282.051	260.313	352.178	236.832	329.573
Glutamine	53.955	41.6481	57.6963	33.3172	54.4967	55.3542	47.7548	44.2454	82.3034	37.7987	46.8253	42.7884	69.6391	88.8038	58.7922	50.7921	136.587	70.5427	68.7732	31.9708	39.478	35.1012	54.5165	40.9165	70.486	44.0343	26.6166	33.4448	156.06	69.935	49.8612	37.8539	58.8939	38.3223	43.9628	37.7976	34.9651	49.7684	25.9388	59.6017	94.8245	50.1662	53.7067	27.1514	34.7639
2 Oxoglutarate	1.49584	2.00932	6.32268	3.46254	3.59579	3.49138	5.98318	5.23934	5.61312	3.22543	9.69276	7.47433	12.2044	10.9211	5.83221	11.9385	17.5466	10.4487	10.5168	9.00133	5.20217	4.16568	6.78799	3.42782	48.1018	38.0776	32.5661	31.7675	41.3089	45.5705	46.3338	44.0394	44.3355	51.4466	57.6203	38.6653	42.8766	56.8292	48.954	80.3674	52.9677	66.1866	47.1735	43.9973	49.1021
Average
	WT 0h	Std	WT 1h	Std	WT 3h	Std	WT 12h	Std	WT 24h	Std	WT 0h	Std	WT 1h	Std	WT 3h	Std	WT 12h	Std	WT 24h	Std	NirP1oex 0h	Std	NirP1oex 1h	Std	NirP1oex 3h	Std	NirP1oex 12h	Std	NirP1oex 24h	Std
Ornithine	4.83881	1.84353	3.84484	0.966712	4.56373	1.18927	3.5961	0.699698	5.85202	1.46836	3.23215	1.11188	10.1737	8.29779	3.84164	1.5916	2.63677	0.778919	2.67964	1.29656	3.83778	1.24726	2.77238	0.895212	2.19209	0.885062	2.00545	0.551349	1.9867	0.947218
Aspartate	10.1706	2.96876	7.41708	0.487523	11.2535	2.30512	7.7255	1.26873	12.5744	1.39786	15.9762	7.78292	10.6933	5.93425	7.42957	1.55497	5.35843	0.615337	5.67424	1.52999	9.50532	0.602866	9.59758	0.704188	7.33397	0.185438	9.18192	0.590776	6.49794	2.43706
Citrulline	10.0207	1.99772	3.56138	0.863651	7.34026	2.70384	4.9653	1.50952	11.8229	3.31884	14.3329	2.57113	5.53632	2.02198	5.3782	1.28716	6.33281	0.599915	5.13726	1.05894	11.5757	1.18739	5.97103	1.08758	4.62728	1.33037	3.35363	0.459753	2.99549	0.846587
Arginine	11.0895	2.26861	14.4572	2.62433	10.9463	3.24836	8.06534	0.136087	16.0804	4.07053	16.1923	5.05	21.6602	4.51391	14.2428	3.17001	5.71283	0.639751	5.66285	0.979286	8.34054	0.240335	20.898	1.60822	5.53987	0.534175	2.54092	0.0379442	1.68554	0.436305
Glutamate	199.51	52.4887	105.823	10.0757	117.476	26.1611	160.121	30.1755	205.797	26.6336	213.761	71.6345	141.372	19.5745	116.662	28.6354	139.769	18.4909	119.374	41.9997	195.802	26.326	166.466	75.2523	135.628	30.9817	295.522	35.5482	306.194	49.9072
Glutamine	51.0998	6.85566	47.7227	10.1922	58.1012	17.1734	42.4708	3.69193	72.4117	12.4081	85.9738	36.6858	46.7406	15.8779	43.5114	8.13584	47.0456	18.0358	86.4798	51.4062	48.8696	8.61811	40.0275	2.79085	36.8908	9.82326	68.1975	19.2182	38.5406	11.1652
2 Oxoglutarate	3.27595	2.16454	3.51657	0.0572417	5.61188	0.303669	6.79751	2.6833	9.65258	2.75173	13.3113	3.05597	8.24009	2.23545	4.79383	1.4419	39.5818	6.43098	39.549	5.7708	44.9029	1.01902	49.2441	7.8935	49.5533	5.71185	66.5072	11.1882	46.7576	2.1047
																																							Statistics
																																								0h		1h		3h		12h		24h
																																								WTzuKO0	WTzuOEX0	WTzuKO1	WTzuOEX1	WTzuKO3	WTzuOEX3	WTzuKO12	WTzuOEX12	WTzuKO24	WTzuOEX24
																																							Ornithine	0.362595	0.563803	0.393598	0.176151	0.63641	0.0919536	0.265513	0.0683722	0.0848446	0.0436649
																																							Aspartate	0.407797	0.783502	0.516984	0.978935	0.133581	0.137132	0.101397	0.242759	0.00943228	0.0508484
																																							Citrulline	0.138727	0.408822	0.302203	0.867486	0.425452	0.294999	0.330561	0.266851	0.0928894	0.0562105
																																							Arginine	0.289982	0.227731	0.140017	0.614367	0.362447	0.139391	0.0304634	0.00011739	0.0614473	0.0364187
																																							Glutamate	0.832549	0.934568	0.106873	0.627292	0.977764	0.561984	0.470375	0.0155774	0.081401	0.0854654
																																							Glutamine	0.309919	0.789475	0.945431	0.890395	0.360662	0.221651	0.75652	0.19532	0.739545	0.0460794
																																							2 Oxoglutarate	0.0232944	0.000210619	0.0960169	0.0046498	0.508757	0.00820281	0.00979778	0.0132976	0.00811336	0.000169946
																																								0h	1h	3h	12h	24h
																																								KOzuOEX0	KOzuOEX1	KOzuOEX3	KOzuOEX12	KOzuOEX24
																																							Ornithine	0.635578	0.334046	0.286895	0.407869	0.577489
																																							Aspartate	0.360595	0.819059	0.938877	0.00318942	0.709993
																																							Citrulline	0.267811	0.805872	0.596931	0.00614665	0.0924627
																																							Arginine	0.158646	0.839131	0.0567288	0.0194419	0.016506
																																							Glutamate	0.764909	0.688114	0.559692	0.0117596	0.0163854
																																							Glutamine	0.286852	0.612521	0.504938	0.320019	0.316873
																																							2 Oxoglutarate	0.00221926	0.0128895	0.00555781	0.055551	0.212446
Averages									Std
	0h	1h	3h	12h	24h					0h	1h	3h	12h	24h
WT	4.83881	3.84484	4.56373	3.5961	5.85202	Ornithine			WT	1.84353	0.966712	1.18927	0.699698	1.46836
ΔnirP1	3.23215	10.1737	3.84164	2.63677	2.67964				ΔnirP1	1.11188	8.29779	1.5916	0.778919	1.29656
NirP1oex	3.83778	2.77238	2.19209	2.00545	1.9867				NirP1oex	1.24726	0.895212	0.885062	0.551349	0.947218
WT	10.1706	7.41708	4.56373	7.7255	12.5744	Aspartate			WT	2.96876	0.487523	2.30512	1.26873	1.39786
ΔnirP1	15.9762	10.6933	7.42957	5.35843	5.67424				ΔnirP1	7.78292	5.93425	1.55497	0.615337	1.52999
NirP1oex	9.50532	9.59758	7.33397	9.18192	6.49794				NirP1oex	0.602866	0.704188	0.185438	0.590776	2.43706
WT	10.0207	3.56138	7.34026	4.9653	11.8229	Citrulline			WT	1.99772	0.863651	2.70384	1.50952	3.31884
ΔnirP1	14.3329	5.53632	5.3782	6.33281	5.13726				ΔnirP1	2.57113	2.02198	1.28716	0.599915	1.05894
NirP1oex	11.5757	5.97103	4.62728	3.35363	2.99549				NirP1oex	1.18739	1.08758	1.33037	0.459753	0.846587
WT	11.0895	14.4572	10.9463	8.06534	16.0804	Arginine			WT	2.26861	2.62433	3.24836	0.136087	4.07053
ΔnirP1	16.1923	21.6602	14.2428	5.71283	5.66285				ΔnirP1	5.05	4.51391	3.17001	0.639751	0.979286
NirP1oex	8.34054	20.898	5.53987	2.54092	1.68554				NirP1oex	0.240335	1.60822	0.534175	0.0379442	0.436305
WT	199.51	105.823	117.476	160.121	205.797	Glutamate			WT	52.4887	10.0757	26.1611	30.1755	26.6336
ΔnirP1	213.761	141.372	116.662	139.769	119.374				ΔnirP1	71.6345	19.5745	28.6354	18.4909	41.9997
NirP1oex	195.802	166.466	135.628	295.522	306.194				NirP1oex	26.326	75.2523	30.9817	35.5482	49.9072
WT	51.0998	47.7227	58.1012	42.4708	72.4117	Glutamine			WT	6.85566	10.1922	17.1734	3.69193	12.4081
ΔnirP1	85.9738	46.7406	43.5114	47.0456	86.4798				ΔnirP1	36.6858	15.8779	8.13584	18.0358	51.4062
NirP1oex	48.8696	40.0275	36.8908	68.1975	38.5406				NirP1oex	8.61811	2.79085	9.82326	19.2182	11.1652
WT	3.27595	3.51657	5.61188	6.79751	9.65258	2 Oxoglutarate			WT	2.16454	0.0572417	0.303669	2.6833	2.75173
ΔnirP1	13.3113	8.24009	4.79383	39.5818	39.549				ΔnirP1	3.05597	2.23545	1.4419	6.43098	5.7708
NirP1oex	44.9029	49.2441	49.5533	66.5072	46.7576				NirP1oex	1.01902	7.8935	5.71185	11.1882	2.1047
