# Supplementary material for: Protein NirP1 regulates nitrite reductase and nitrite excretion in cyanobacteria
Source: Nat Commun. 2024 Mar 1;15:1911. doi: 10.1038/s41467-024-46253-4 (PMC10907346; doi:10.1038/s41467-024-46253-4)
Supplement: Supplementary file 8 — Supplementary Dataset 7, Dataset 8 and Dataset 9 [file 41467_2024_46253_MOESM8_ESM.xlsx]

## Sheet: Index
Supporting Tables	Description
Supplementary Dataset 7	List of identified proteins from NirP1-3xFLAG Co-IP and corresponding LFQ intensities
Supplementary Dataset 8	List of identified peptides of NirP1-3xFlag (Norf9-3xFlag)
Supplementary Dataset 9	List of identified peptides of NiR
Numbers are displayed correctly with decimal symbol defined as "." (dot) and digit grouping symbol defined as "," (comma).

## Sheet: Supplemental Dataset 7
Supporting Table S1 - List of identified proteins from NirP1-3xFLAG Co-IP and corresponding LFQ intensities
Protein identity					Protein identification						Label-free protein quantification (LFQ intensities)
Cyanobase ID	Protein name	Protein description	Mol. weight [kDa]	Sequence lengths	Number of proteins	Peptide counts	Sequence coverage [%]	MS2 counts	Q-value	Score	NirP1 Co-IP Replicate 1	Cell extract Replicate 1	NirP1 Co-IP Replicate 2	Cell extract Replicate 2
slr0898	NirA	ferredoxin--nitrite reductase	55.926	502	1	72	97.8	489	0	323.31	1477000000000	2365800000	1286100000000	2015200000
-	NirP1-3xFlag; Norf9-3xFlag	nitrite reductase regulator protein 1	11.888	103	1	8	94.2	66	0	323.31	141770000000	301550000	170950000000	1005400000
sll1577	CpcB	phycocyanin beta subunit	18.126	172	1	14	83.7	335	0	323.31	9493300000	105820000000	1176000000	110060000000
sll1578	CpcA	phycocyanin alpha subunit	17.586	162	1	15	93.8	150	0	323.31	7452000000	105790000000	820960000	116910000000
slr1986	ApcB	allophycocyanin beta subunit	17.215	161	1	14	90.7	136	0	242.45	2540100000	58985000000	227940000	55276000000
slr2067	ApcA	allophycocyanin alpha subunit	17.412	161	1	11	73.9	97	0	202	2403000000	59993000000	63419000	58575000000
sll1580	CpcC1	phycobilisome rod linker polypeptide	32.52	291	1	19	62.5	81	0	239.66	1509500000	24108000000	86826000	21097000000
slr2051	CpcG	phycobilisome rod-core linker polypeptide LRC	28.901	249	1	26	70.3	125	0	161.73	937990000	18904000000	68670000	17207000000
slr0623	TrxA	thioredoxin	11.748	107	1	8	73.8	45	0	109.4	912720000	1846900000	862740000	1650500000
sll1579	CpcC2	phycobilisome rod linker polypeptide LR30	30.797	273	1	15	53.8	54	0	161.45	728450000	12712000000	0	11111000000
slr1459	ApcF	phycobilisome core component	18.892	169	1	13	82.8	70	0	139.16	689590000	8044000000	0	8204200000
ssl3093	CpcD	phycobilisome small rod linker polypeptide LR10	9.3222	83	1	9	96.4	44	0	238	589740000	7725300000	0	7213200000
slr0009	RcbL CbbL	ribulose bisphosphate carboxylase large subunit	52.49	470	1	34	53.2	132	0	212.8	554410000	10252000000	0	8942900000
slr0335	ApcE	phycobilisome core-membrane linker polypeptide LCM	100.29	896	1	58	64.7	190	0	323.31	397670000	15946000000	0	14700000000
sll1746	RplL	50S ribosomal protein L12	13.259	128	1	11	85.2	36	0	104.91	372930000	3051500000	103820000	3117100000
sll0726	Pgm	phosphoglucomutase	61.124	567	1	29	67.7	57	0	227.21	351600000	486520000	0	528950000
ssr3383	ApcC	phycobilisome small core linker polypeptide LC	7.8051	67	1	5	64.2	14	0	17.775	264430000	6014100000	0	5834000000
slr0455	Slr0455	hypothetical protein	14.5	130	1	10	81.5	18	0	63.893	196490000	231870000	228450000	196440000
slr1884	TrpS	tryptophanyl-tRNA synthetase	37.763	337	1	8	28.5	15	0	51.971	190250000	77804000	77411000	78735000
slr1834	PsaA	P700 apoprotein subunit Ia	82.935	751	1	15	20	54	0	67.205	178320000	4641100000	0	1508200000
sll1028	CcmK2	carbon dioxide concentrating mechanism protein CcmK	11.135	103	1	9	85.4	53	0	82.225	174010000	1867300000	0	1878500000
ssr2831	PsaE	photosystem I subunit IV	8.145	74	1	5	83.8	15	0	96.3	159560000	1070600000	0	1297000000
sll1867;slr1311;slr1181	PsbA1;PsbA2	photosystem II D1 protein;photosystem II D1 protein	39.721	360;360;360	3	7	22.2	17	0	53.595	156010000	695840000	0	963140000
slr0476	Slr0476	unknown protein	14.394	136	1	6	41.9	18	0	28.933	153110000	466800000	0	338250000
sll0596	Sll0596	hypothetical protein	26.325	244	1	9	52.9	17	0	27.376	141020000	74161000	111150000	75739000
slr1655	PsaL	photosystem I subunit XI	16.624	157	1	4	30.6	18	0	49.128	131830000	1651900000	54654000	2214500000
slr2094	Fbpl	fructose-1,6-/sedoheptulose-1,7-bisphosphatase	37.074	345	1	17	47	57	0	146.43	119170000	4431800000	30405000	3945000000
sll1099	Tuf	elongation factor Tu	43.733	399	1	29	79.4	133	0	323.31	110340000	10557000000	0	9680400000
sll0819	PsaF	photosystem I reaction center subunit III precursor (PSI-F), plastocyanin (cyt c553) docking protein	18.249	165	1	7	50.9	26	0	95.461	95571000	2291900000	0	2897700000
sll1326	AtpA	ATP synthase alpha chain	53.965	503	1	20	44.5	63	0	175.23	87112000	3398600000	0	3637500000
sll1029	CcmK1	carbon dioxide concentrating mechanism protein CcmK	12.102	111	1	12	86.5	42	0	120.67	77056000	2417500000	27030000	2936600000
sll0018	FbaA	fructose-bisphosphate aldolase, class II	38.972	359	1	18	61.8	64	0	262.21	75515000	4394800000	0	3520100000
slr1846	Slr1846	hypothetical protein YCF64	11.94	107	1	2	10.3	6	0	5.59	74512000	40422000	65302000	31815000
sll1453	NrtD	nitrate/nitrite transport system ATP-binding protein	36.564	332	1	15	58.7	30	0	110.79	74395000	263860000	0	322890000
sll1804	RpsC	30S ribosomal protein S3	27.147	240	1	18	57.5	49	0	67.556	69796000	955190000	0	986420000
sll0851	PsbC	photosystem II CP43 protein	50.302	460	1	16	36.5	39	0	120.56	63367000	1163300000	0	1576800000
slr2075	GroES	10kD chaperonin	10.859	103	1	11	83.5	28	0	67.431	63217000	2113600000	0	2033300000
slr0012	RbcS CbbS	ribulose bisphosphate carboxylase small subunit	13.239	113	1	8	62.8	26	0	153.33	55712000	3044000000	0	2716400000
slr1020	SqdB	sulfolipid biosynthesis protein SqdB	43.202	383	1	18	49.3	45	0	102.99	54468000	570470000	0	498820000
slr0447	AmiC	periplasmic protein, ABC-type urea transport system substrate-binding protein	48.359	446	1	8	25.3	14	0	36.855	54274000	48556000	0	81932000
slr1894	Slr1894	probable DNA-binding stress protein	17.755	156	1	11	70.5	27	0	110.7	52620000	1821700000	0	1689900000
slr0737	PsaD	photosystem I subunit II	15.644	141	1	7	45.4	17	0	24.061	52295000	3115800000	31509000	4082500000
smr0005	PsaM	photosystem I subunit XII	3.38	31	1	1	22.6	2	0.0022659	2.6639	48901000	0	0	0
sll1450	NrtA	nitrate/nitrite transport system substrate-binding protein	48.966	446;452	2	18	51.3	60	0	212.08	42823000	2779300000	0	3385300000
sll1818	RpoA	RNA polymerase alpha subunit	35.003	314	1	15	49.7	33	0	62.561	41218000	412830000	0	441150000
sll0416	GroL2	60 kDa chaperonin 2, GroEL2, molecular chaperone	57.774	552	1	33	60.1	89	0	323.31	35933000	3131500000	9699100	2947800000
slr1643	PetH	ferredoxin-NADP oxidoreductase (FNR)	46.359	413	1	30	76.3	85	0	302.1	33769000	3712500000	0	3670700000
slr0288	GlnN	glutamate--ammonia ligase	79.209	724	1	34	52.2	100	0	287.93	31852000	3506900000	0	2462800000
sll0395	Sll0395	phosphoglycerate mutase	23.752	212	1	14	70.8	30	0	58.394	29971000	321260000	0	277630000
slr2076	GroL1	60kD chaperonin	57.652	541	1	42	78.7	118	0	323.31	29847000	6936800000	15703000	5874500000
slr1329	AtpB	ATP synthase beta subunit	51.732	483	1	25	77	92	0	323.31	28863000	4020500000	11245000	4504100000
slr1265	RpoC1	RNA polymerase gamma-subunit	70.977	626	1	23	42.5	50	0	132.79	20515000	502660000	0	488570000
sll1342	Gap2	NAD(P)-dependent glyceraldehyde-3-phosphate dehydrogenase	36.492	337	1	21	77.7	65	0	257.06	7335400	4561400000	4880000	4417300000
slr1756	GlnA	glutamate--ammonia ligase	52.999	473	1	29	65.3	113	0	319.56	0	7686300000	0	7402200000
sll1621	AhpC	AhpC/TSA family protein	21.167	189	1	18	59.8	73	0	74.672	0	4115700000	23160000	3990600000
sll0928	ApcD	allophycocyanin-B	17.923	161	1	14	70.8	47	0	167.77	0	3590900000	0	3812900000
sll1712	Hup	DNA binding protein HU	10.891	100	1	6	47	18	0	22.988	0	3229500000	0	2970300000
sll1070	TktA	transketolase	71.724	670	1	22	39.4	66	0	255.8	0	3000000000	0	2802600000
sll0258	PsbV	cytochrome c550	17.884	160	1	7	60.6	29	0	107.15	0	2851100000	0	2159100000
slr1835	PsaB	P700 apoprotein subunit Ib	81.291	731	1	13	16.8	45	0	98.902	0	2638400000	16984000	3412700000
sll1194	PsbU	photosystem II 12 kDa extrinsic protein	14.245	131	1	5	40.5	16	0	113.07	0	2596700000	0	2285900000
slr0394	Pgk	phosphoglycerate kinase	41.67	400	1	22	61.8	62	0	129.42	0	2468300000	0	2099800000
sll0427	PsbO	photosystem II manganese-stabilizing polypeptide	29.911	274	1	7	38	20	0	53.426	0	2135000000	0	1725200000
slr1198	Slr1198	antioxidant protein	23.559	211	1	14	70.6	38	0	75.362	0	2006500000	17100000	1679700000
ssl0707	GlnB	nitrogen regulatory protein PII	12.397	112	1	9	71.4	36	0	87.37	0	1959500000	0	2035300000
sll0502	ArgS	arginyl-tRNA-synthetase	65.212	584	1	13	25	23	0	33.038	0	1833000000	0	1691800000
sll1873	Sll1873	unknown protein	12.906	121	1	8	72.7	25	0	90.045	0	1776900000	0	1851500000
sll0170	DnaK2	DnaK protein 2, heat shock protein 70, molecular chaperone	67.613	636	1	32	52.2	91	0	224.68	0	1758400000	0	1568100000
slr0585	ArgG	argininosuccinate synthetase	44.484	400	1	26	65.2	70	0	224.32	0	1702300000	0	1411600000
slr1463	FusA	elongation factor EF-G	76.749	695	1	38	69.2	93	0	232.08	0	1677900000	0	1567100000
slr1516	SodB	superoxide dismutase	21.677	199	1	8	66.8	35	0	109.8	0	1617600000	0	1402800000
sll1130	Sll1130	unknown protein	12.933	115	1	8	73	27	0	59.861	0	1601400000	0	1542700000
sll0359	CyAbrB	CyAbrB, putative regulatory protein	14.082	128	1	10	73.4	22	0	52.385	0	1577800000	0	1730300000
sll1525	Prk	phosphoribulokinase	37.914	332	1	16	54.2	59	0	150.36	0	1558700000	0	1565900000
sll1363	IlvC	ketol-acid reductoisomerase	39.951	367	1	21	56.4	61	0	132.06	0	1438800000	0	1281600000
sll1796	PetJ	cytochrome c553	12.463	120	1	4	42.5	15	0	93.782	0	1391800000	0	1189000000
slr0752	Eno	enolase	46.528	432	1	16	52.5	46	0	170.28	0	1381600000	0	1228300000
sll0199	PetE	plastocyanin	13.146	126	1	4	57.9	18	0	62.16	0	1378700000	0	1150200000
sll1043	Pnp	polyribonucleotide nucleotidyltransferase	77.83	718	1	34	54.6	85	0	231.93	0	1342600000	0	1165900000
sll0329	Gnd	6-phosphogluconate dehydrogenase	52.873	482	1	17	42.3	49	0	160.38	0	1333800000	0	1262700000
slr0906	PsbB	photosystem II core light harvesting protein	55.902	507	1	14	36.3	42	0	169.37	0	1325100000	0	1686900000
slr1793	Tal	transaldolase	41.577	378	1	18	47.9	48	0	81.895	0	1307500000	0	1195500000
sll1812	RpsE	30S ribosomal protein S5	18.241	173	1	13	75.1	36	0	80.985	0	1220500000	11073000	1329200000
sll1559	Sll1559	soluble hydrogenase 42 kD subunit	40.768	384	1	16	49.2	44	0	97.065	0	1090800000	0	957570000
sll1908	SerA	D-3-phosphoglycerate dehydrogenase	56.211	526	1	22	46.2	56	0	210.5	0	1075500000	0	1009000000
slr0657	LysC	aspartate kinase	63.533	600	1	16	31.7	29	0	74.429	0	1043500000	0	1012600000
ssl0563	PsaC	photosystem I subunit VII	8.8282	81	1	5	75.3	13	0	18.868	0	1033200000	0	1285000000
sll1502	GltB	NADH-dependent glutamate synthase large subunit	169.07	1550	1	56	49.4	116	0	276.14	0	1022800000	0	948250000
slr1176	GlgC	glucose-1-phosphate adenylyltransferase	49.366	439	1	27	58.5	71	0	163.43	0	1018200000	0	921330000
sll1744	RplA	50S ribosomal protein L1	25.852	238	1	13	59.7	40	0	85.411	0	995010000	0	1064600000
sll1810	RplF	50S ribosomal protein L6	19.666	179	1	14	68.7	41	0	111.07	0	972960000	0	1023100000
slr0452	IlvD	dihydroxyacid dehydratase	58.646	561	1	26	49.9	60	0	105.71	0	959750000	0	815030000
sll1260	RpsB	30S ribosomal protein S2	30.15	269	1	12	39.8	29	0	107.69	0	954130000	0	1065200000
slr0665	AcnB	aconitate hydratase	93.551	868	1	41	58.2	78	0	241.13	0	921150000	0	804580000
sll1787	RpoB	RNA polymerase beta subunit	123.36	1102	1	44	48.2	94	0	212.09	0	907440000	6035500	941070000
sll1852	Ndk	nucleoside diphosphate kinase	16.692	149	1	11	60.4	36	0	48.601	0	906870000	0	841440000
sll1789	RpoC2	RNA polymerase beta prime subunit	144.78	1317	1	56	44.9	108	0	260.73	0	892650000	0	895470000
slr1722	GuaB	inosine-5'-monophosphate dehydrogenase	40.234	387	1	18	58.9	45	0	101.81	0	890270000	0	782610000
sll1802	RplB	50S ribosomal protein L2	30.433	276	1	13	46	29	0	81.231	0	874390000	0	912900000
sll0020	ClpC	ATP-dependent Clp protease ATPase subunit	91.173	821	1	39	51.4	94	0	302.19	0	844950000	0	1047300000
sll1031	CcmM	carbon dioxide concentrating mechanism protein CcmM, putative carboxysome structural protein	73.12	687	1	22	40.3	61	0	101	0	844490000	0	937980000
slr1622	Ppa	soluble inorganic pyrophosphatase	19.088	169	1	12	58	38	0	98.533	0	827120000	0	836730000
slr0453	Slr0453	hypothetical protein	92.447	821	1	27	38.1	69	0	144.34	0	820290000	0	759250000
slr1289	Icd	isocitrate dehydrogenase (NADP+)	52.258	475	1	25	48.8	59	0	186.31	0	796300000	0	743900000
slr1843	Zwf	glucose 6-phosphate dehydrogenase	57.885	509	1	25	55	54	0	153.07	0	784300000	0	685410000
sll1261	Tsf	elongation factor TS	24.231	218	1	12	51.8	35	0	66.07	0	782540000	0	824740000
slr1963	OCP	water-soluble carotenoid protein OCP	34.658	317	1	13	51.1	34	0	105.07	0	779860000	0	938110000
slr1356	Rps1A	30S ribosomal protein S1	36.57	328	1	15	44.5	39	0	77.036	0	774980000	0	769590000
slr1349	Pgi	glucose-6-phosphate isomerase	58.356	531	1	22	49.5	55	0	187.29	0	772070000	0	695070000
slr0506	Por	light-dependent NADPH-protochlorophyllide oxidoreductase	36.061	322	1	20	64.9	52	0	97.798	0	771510000	0	784550000
sll1626	LexA	LexA repressor	22.744	203	1	10	51.2	23	0	69.302	0	735180000	0	774170000
sll1808	RplE	50S ribosomal protein L5	22.508	200	1	14	65.5	30	0	67.22	0	725320000	0	766720000
sll0057	GrpE	heat shock protein GrpE	27.567	249	1	18	70.7	42	0	167.49	0	724340000	0	626130000
sll0617	Sll0617	plasma membrane protein essential for thylakoid formation	28.905	267	1	9	38.6	24	0	125.34	0	703920000	0	709610000
sll0529	Sll0529	hypothetical protein	78.316	731	1	22	49	60	0	201.18	0	697730000	0	711170000
ssl3364	CP12	CP12 polypeptide	8.2948	74	1	2	27	6	0	17.03	0	687440000	0	587570000
slr1855	Slr1855	unknown protein	70.003	607	1	21	34.4	56	0	96.597	0	679290000	0	634230000
sll0370	CarB	carbamoyl-phosphate synthase, pyrimidine-specific, large chain	121.62	1105	1	41	41.4	86	0	181.24	0	650440000	0	617670000
slr0469	RpsD	30S ribosomal protein S4	23.183	202	1	16	68.8	42	0	84.056	0	644890000	0	668240000
sll1244	RplI	50S ribosomal protein L9	16.641	152	1	8	52.6	21	0	39.805	0	640430000	0	621420000
sll1097	RpsG	30S ribosomal protein S7	17.384	156	1	12	61.5	33	0	50.036	0	640020000	0	692340000
slr0165	ClpP3	ATP-dependent Clp protease proteolytic subunit	22.397	202	1	14	56.4	41	0	56.591	0	619000000	0	648490000
sll1499	GlsF	ferredoxin-dependent glutamate synthase	168.35	1546	1	48	34.2	100	0	227.04	0	615810000	0	578280000
sll0576	HrEpiB	putative sugar-nucleotide epimerase/dehydratease	34.951	312	1	19	65.1	47	0	101.79	0	613980000	0	597220000
sll1234	AhcY	adenosylhomocysteinase	46.213	425	1	13	51.1	31	0	122.06	0	613720000	0	566610000
sll1317	PetA	apocytochrome f, component of cytochrome b6/f complex	35.23	328	1	9	34.5	27	0	61.296	0	609940000	0	774400000
slr0244	Slr0244	hypothetical protein	31.204	284	1	15	64.8	31	0	100.48	0	609750000	0	821120000
sll1799	RplC	50S ribosomal protein L3	22.741	213	1	13	61	33	0	116.53	0	606900000	0	667010000
sll1452	NrtC	nitrate/nitrite transport system ATP-binding protein	75.1	670	1	30	54.8	64	0	160.7	0	605860000	0	711280000
sll0480	DapL	probable aminotransferase	45.087	412	1	20	60.7	44	0	111.59	0	579650000	0	501710000
sll1801	RplW	50S ribosomal protein L23	11.526	101	1	10	73.3	28	0	30.812	0	576080000	0	565860000
slr0927;sll0849	PsbD	photosystem II reaction center D2 protein	39.492	352;352	2	6	24.4	23	0	74.316	0	571850000	0	853090000
sll0947	LrtA	light repressed protein A homolog	21.895	191	1	9	59.7	26	0	129.36	0	565350000	0	673530000
sll1822	RpsI	30S ribosomal protein S9	15.086	137	1	10	67.9	20	0	93.055	0	558680000	0	628700000
sll0822	CalB	hypothetical protein	13.962	129	1	10	76.7	25	0	147.2	0	554910000	0	501840000
slr1852	Slr1852	unknown protein	21.834	188	1	10	54.3	23	0	55.008	0	552130000	0	544420000
slr1165	Sat	sulfate adenylyltransferase	43.695	390	1	21	58.2	44	0	100.72	0	550840000	0	499100000
ssr1480;sll0517	Rbp2	putative RNA-binding protein	9.3904	83;101	2	5	27.7	16	0	14.364	0	539070000	0	570490000
sll1740	RplS	50S ribosomal protein L19	13.786	122	1	7	45.9	19	0	21.486	0	536710000	0	579000000
sll1841	OdhB	pyruvate dehydrogenase dihydrolipoamide acetyltransferase component (E2)	44.898	433	1	16	40.9	53	0	108.3	0	525260000	0	537310000
sll1821	RplM	50S ribosomal protein L13	16.99	151	1	6	58.3	16	0	32.149	0	522280000	0	567530000
sll1101	RpsJ	30S ribosomal protein S10	12.037	105	1	10	66.7	24	0	39.682	0	521520000	0	454620000
sll1809	RpsH	30S ribosomal protein S8	14.666	133	1	8	63.2	24	0	46.072	0	519300000	0	534780000
ssl2084	AcpP	acyl carrier protein	8.5895	77	1	4	37.7	11	0	21.163	0	513340000	0	671020000
slr2002	CphA	cyanophycin synthetase	94.694	873	1	33	45.1	71	0	142.33	0	512720000	0	508290000
sll1816	RpsM	30S ribosomal protein S13	14.572	127	1	12	75.6	28	0	84.468	0	511490000	0	559740000
sll2001	PepA	leucine aminopeptidase	53.885	508	1	18	45.5	45	0	128.09	0	510990000	0	459000000
sll1341	Bfr	bacterioferritin	18.331	156	1	11	77.6	28	0	109.99	0	507980000	0	474870000
slr0536	HemE	uroporphyrinogen decarboxylase	39.152	350	1	15	48.3	39	0	74.38	0	497530000	0	463770000
slr1367	GlgP	glycogen phosphorylase	98.304	855	1	30	37.9	63	0	113.93	0	487520000	0	511910000
sll1212	RfbD	GDP-mannose 4,6-dehydratase	41.333	362	1	19	61.3	47	0	90.321	0	485700000	0	439770000
sll1813	RplO	50S ribosomal protein L15	15.194	147	1	7	57.1	16	0	48.805	0	485420000	0	478500000
sll1316	PetC2	cytochrome b6-f complex iron-sulfur subunit (Rieske iron sulfur protein)	18.996	180	1	8	55	31	0	56.72	0	485240000	0	693090000
slr0483	Slr0483	hypothetical protein	16.885	149	1	5	30.2	13	0	36.836	0	479260000	0	527510000
slr0963	Sir	ferredoxin-sulfite reductase	71.44	635	1	28	46.1	57	0	120.68	0	473100000	0	485340000
slr0899	CynS	cyanate lyase	16.532	149	1	6	47.7	17	0	43.079	0	469810000	0	433150000
ssr0482	RpsP	30S ribosomal protein S16	9.5561	82	1	8	68.3	21	0	36.889	0	469220000	8471400	541980000
sll0408	Sll0408	peptidyl-prolyl cis-trans isomerase	43.909	402	1	19	45	40	0	81.488	0	460220000	0	449300000
sll0533	Tig	trigger factor	52.61	471	1	19	39.5	39	0	104.05	0	452960000	0	455280000
sll0920	Ppc	phosphoenolpyruvate carboxylase	118.94	1034	1	32	32.3	63	0	128.02	0	445430000	0	420280000
slr1994	FabG2	PHA-specific acetoacetyl-CoA reductase	25.333	240	1	12	55	25	0	50.494	0	439610000	0	420810000
slr1096	LpdA	dihydrolipoamide dehydrogenase	50.832	474	1	16	48.5	39	0	67.385	0	437730000	0	411930000
slr0542	ClpP1	ATP-dependent protease ClpP	21.741	198	1	12	53.5	27	0	65.45	0	428360000	0	380440000
slr1887	HemC	porphobilinogen deaminase (hydroxymethylbilane synthase, preuroporphyrinogen synthase)	34.894	320	1	14	50	34	0	85.412	0	420430000	0	381740000
slr1847	Slr1847	hypothetical protein	12.135	114	1	8	67.5	15	0	26.331	0	419030000	0	441020000
sll1435	GatB	glutamyl-tRNA(Gln) amidotransferase subunit B	57.605	519	1	19	44.1	41	0	116.56	0	418450000	0	382310000
slr0434	Efp	elongation factor P	20.406	187	1	9	51.3	19	0	30.873	0	414980000	0	395990000
sll0927	MetX	S-adenosylmethionine synthetase	43.898	409	1	14	37.7	31	0	83.319	0	414360000	0	387150000
sll1425	ProS	proline-tRNA ligase	66.929	603	1	23	46.1	49	0	96.346	0	411260000	0	394970000
sll1398	Psb28	photosystem II reaction center 13 kDa protein	12.59	112	1	5	56.2	9	0	25.657	0	410690000	0	430900000
ssl3432	RpsS	30S ribosomal protein S19	10.29	92	1	5	57.6	14	0	17.879	0	409730000	0	402610000
ssl2598	PsbH	photosystem II PsbH protein	7.1164	64	1	2	25	6	0	7.7767	0	404290000	0	524720000
slr1051	FabI	enoyl-[acyl-carrier-protein] reductase	27.625	258	1	11	58.1	24	0	122.96	0	403040000	0	378940000
sll1815	Adk1	adenylate kinase	20.453	187	1	11	85.6	30	0	71.139	0	402280000	0	404290000
slr1734	OpcA	glucose 6-phosphate dehydrogenase assembly protein	52.033	475	1	13	40.2	31	0	99.906	0	400380000	0	335980000
sll0145	Frr	ribosome releasing factor	20.186	182	1	11	60.4	22	0	54.96	0	399730000	0	347560000
ssl3436	RpmC	50S ribosomal protein L29	8.5455	73	1	9	74	21	0	68.905	0	399450000	0	395530000
slr1761	YtfC	FKBP-type peptidyl-prolyl cis-trans isomerase, periplasmic protein	21.555	201	1	5	27.9	16	0	15.738	0	398980000	0	364880000
slr1992	Gpx2	glutathione peroxidase-like NADPH peroxidase	16.646	154	1	7	62.3	17	0	116.43	0	398150000	0	348170000
sll1356	GlgP	glycogen phosphorylase	96.648	849	1	30	38.3	59	0	162.57	0	394380000	0	386170000
ssl3437	RpsQ	30S ribosomal protein S17	9.2887	81	1	5	49.4	15	0	21.975	0	390370000	0	434140000
sll1785	Sll1785	periplasmic protein, function unknown	30.011	268	1	11	51.1	27	0	42.405	0	390040000	0	360060000
sll0158	GlgB	1,4-alpha-glucan branching enzyme	89.526	770	1	21	33.2	46	0	72.784	0	387840000	0	385600000
slr0597	PurH	phosphoribosyl aminoimidazole carboxy formyl formyltransferase/inosinemonophosphate cyclohydrolase (PUR-H(J))	59.326	553	1	19	43.6	36	0	120.27	0	386360000	0	354790000
slr0164	ClpR	ATP-dependent Clp protease proteolytic subunit	24.881	225	1	11	48.4	22	0	156.01	0	385560000	0	356140000
sll1806	RplN	50S ribosomal protein L14	13.294	122	1	8	54.9	22	0	66.168	0	383920000	0	359200000
slr0925	Ssb	single-stranded DNA-binding protein	13.656	121	1	11	72.7	29	0	46.817	0	382090000	0	352460000
slr0444	AroA	3-phosphoshikimate 1-carboxyvinyltransferase	43.702	416	1	10	26.9	21	0	30.935	0	379870000	0	333610000
ssl0601	RpsU	30S ribosomal protein S21	7.3414	60	1	5	60	14	0	17.998	0	379370000	0	359630000
sll1987	KatG	catalase peroxidase	81.43	729	1	19	36.4	46	0	135.72	0	378720000	0	368690000
slr2025	Slr2025	hypothetical protein	16.888	153	1	3	25.5	12	0	33.986	0	377960000	0	330600000
sll1807	RplX	50S ribosomal protein L24	11.707	105	1	6	51.4	20	0	36.01	0	377490000	0	435380000
sll0401	GltA	citrate synthase	44.422	394	1	18	55.1	38	0	98.896	0	377390000	0	369430000
slr0374	Slr0374	hypothetical protein	56.441	501	1	30	57.1	57	0	135.9	0	375460000	0	414800000
sll0421	PurB	adenylosuccinate lyase	48.42	431	1	22	60.1	43	0	84.673	0	369130000	0	348500000
sll1817	RpsK	30S ribosomal protein S11	13.762	130	1	9	68.5	21	0	85.148	0	362910000	0	379530000
sll1994	HemB	porphobilinogen synthase (5-aminolevulinate dehydratase)	36.163	327	1	16	68.2	35	0	87.277	0	355830000	0	283550000
sll1800	RplD	50S ribosomal protein L4	23.356	210	1	7	37.1	17	0	78.628	0	352740000	0	371330000
sll0542	AcsA	acetyl-coenzyme A synthetase	73.051	653	1	22	41.5	50	0	107.16	0	350360000	0	297760000
sll0017	HemL	glutamate-1-semialdehyde aminomutase	45.891	433	1	13	40.2	30	0	86.194	0	348970000	0	333410000
sll1823	PurA	adenylosuccinate synthetase	48.679	443	1	18	47.9	41	0	62.59	0	347030000	0	316340000
ssl1784	RpsO	30S ribosomal protein S15	10.373	89	1	3	20.2	9	0	9.1185	0	345380000	0	320960000
sll1362	IcsA	isoleucyl-tRNA synthetase	112.34	988	1	22	26.7	37	0	77.355	0	341530000	0	309240000
sll0934	CcmA	carboxysome formation protein CcmA	37.633	351	1	15	51.6	29	0	62.712	0	340270000	0	306570000
sll1553	PheT	phenylalanyl-tRNA synthetase	87.887	810	1	26	35.7	52	0	86.925	0	338850000	0	340170000
sll1327	AtpC	ATP synthase gamma chain	34.605	314	1	9	34.7	16	0	59.171	0	338280000	0	365050000
sll1583	Lig	unknown protein	61.468	562	1	25	58.5	54	0	257.38	0	336310000	0	396640000
ssl2501	Ssl2501	unknown protein	10.648	89	1	6	64	17	0	24.925	0	332180000	0	335120000
slr0557	ValS	valyl-tRNA synthetase	102.74	910	1	29	35.9	54	0	131.86	0	328160000	0	302690000
slr0877	GatA	glutamyl-tRNA(Gln) amidotransferase subunit A	51.47	483	1	20	56.5	39	0	107.05	0	324420000	0	302540000
slr1540	Slr1540	mRNA-binding protein	35.092	311	1	15	56.6	36	0	87.689	0	324130000	0	296600000
sll1393	GlgA2	glycogen (starch) synthase	56.224	491	1	19	43.2	43	0	88.168	0	322600000	0	350110000
sll1803	RplV	50S ribosomal protein L22	13.502	121	1	9	71.9	17	0	62.675	0	320510000	0	379270000
slr0032	IlvE	probable branched-chain amino acid aminotransferase	33.951	305	1	14	55.1	34	0	73.894	0	318030000	0	318060000
sll0616	SecA	preprotein translocase SecA subunit	107.01	932	1	37	43.9	68	0	130.81	0	316480000	0	336800000
sll1106	Sll1106	hypothetical protein	18.031	171	1	8	53.2	20	0	76.847	0	316310000	0	397320000
sll1638	Sll1638	hypothetical protein	16.477	149	1	4	40.9	10	0	28.761	0	315770000	0	427200000
sll1275	Pyk2	pyruvate kinase 2	62.985	591	1	21	41.1	42	0	118.52	0	315130000	0	360510000
sll1769	Sll1769	hypothetical protein	11.558	105	1	7	89.5	18	0	68.116	0	314860000	0	342860000
sll1213	Sll1213	GDP-fucose synthetase	34.719	312	1	11	47.8	25	0	32.445	0	310760000	0	285170000
sll1536	MoeB	molybdopterin biosynthesis MoeB protein	42.759	392	1	19	58.4	43	0	103.52	0	309390000	0	380740000
ssl0467	Ssl0467	unknown protein	8.254	71	1	6	67.6	16	0	29.396	0	303680000	0	378150000
ssr1399	RpsR	30S ribosomal protein S18	8.3808	71	1	6	64.8	17	0	16.777	0	297850000	0	365160000
slr1751	Prc	periplasmic carboxyl-terminal protease	46.832	423	1	20	51.3	40	0	84.244	0	296370000	0	287710000
sll1096	RpsL	30S ribosomal protein S12	14.176	126	1	4	40.5	8	0	24.117	0	294400000	0	295680000
slr1619	Slr1619	hypothetical protein	27.752	249	1	8	34.9	20	0	43.153	0	289320000	0	276910000
sll0887	Sll0887	putative modulator of DNA gyrase;PmbA homolog	47.599	446	1	13	39.2	35	0	88.245	0	287990000	0	276100000
slr0220	GlyS	glycyl-tRNA synthetase beta chain	80.05	722	1	23	34.5	43	0	74.769	0	282860000	0	272630000
sll1324	AtpF	ATP synthase B chain (subunit I) of CF(0)	19.804	179	1	12	48	26	0	65.375	0	280360000	0	416460000
sll0945	GlgA1	glycogen synthase	54.346	477	1	15	37.9	32	0	83.115	0	279090000	0	237160000
sll1931	GlyA	serine hydroxymethyltransferase	46.259	427	1	16	46.1	32	0	68.663	0	278830000	0	245450000
slr1848	HisD1	histidinol dehydrogenase	46.533	434	1	18	45.4	35	0	77.262	0	278810000	0	255390000
slr0172	GuaB	hypothetical protein	17.27	155	1	7	59.4	20	0	47.659	0	276080000	0	261340000
slr1251	Slr1251	peptidyl-prolyl cis-trans isomerase	18.404	170	1	6	43.5	16	0	40.207	0	273500000	0	278870000
sll1463	FtsH4	cell division protein FtsH	68.198	628	1	26	47.1	47	0	117.97	0	272270000	0	340580000
sll1027	GltD	NADH-dependent glutamate synthase small subunit	54.144	494	1	20	48.6	37	0	75.432	0	272220000	0	252310000
sll1883	ArgJ	arginine biosynthesis bifunctional protein ArgJ	43.32	413	1	13	40.4	33	0	93.607	0	268820000	0	260430000
sll0080	ArgC	N-acetyl-gamma-glutamyl-phosphate reductase	38.209	351	1	13	54.1	30	0	95.695	0	267270000	0	235790000
slr0884	Gap1	glyceraldehyde 3-phosphate dehydrogenase 1 (NAD+)	37.919	354	1	14	43.8	26	0	53.753	0	266940000	0	269430000
ssl3445	RpmE	50S ribosomal protein L31	9.3036	81	1	3	27.2	9	0	8.704	0	266360000	0	261430000
sll1784	Sll1784	periplasmic protein, function unknown	29.757	267	1	8	39	18	0	48.234	0	265350000	0	243700000
ssr1604	RpmB	50S ribosomal protein L28	8.9934	78	1	9	71.8	23	0	32.124	0	262040000	0	272260000
sll1098	FusB	elongation factor EF-G	75.43	691	1	26	47.6	50	0	120.92	0	260130000	0	272160000
sll1566	GgpS	glucosylglycerolphosphate synthase	56.801	499	1	18	37.1	42	0	82.257	0	259580000	0	253960000
sll1830	Sll1830	unknown protein	39.648	358	1	16	44.1	29	0	51.895	0	257330000	0	248740000
sll1479	Pgl	6-phosphogluconolactonase	26.482	240	1	11	45.8	24	0	46.995	0	253760000	0	221940000
sll1721	PdhB	pyruvate dehydrogenase E1 component, beta subunit	35.709	324	1	10	36.1	23	0	50.162	0	253070000	0	260250000
slr1720	AspS	aspartyl-tRNA synthetase	67.209	599	1	20	35.6	39	0	65.758	0	243360000	0	245670000
sll1981	IlvB	acetolactate synthase	60.173	550	1	13	29.5	26	0	47.013	0	242360000	0	215360000
sll1069	FabF	3-oxoacyl-[acyl-carrier-protein] synthase II	44.004	416	1	10	31	27	0	67.234	0	240200000	0	241860000
slr0943	Fda	fructose-bisphosphate aldolase, class I	33.149	300	1	12	47.3	28	0	48.756	0	239200000	0	213860000
slr0426	FolE	GTP cyclohydrolase I	26.639	234	1	12	57.3	28	0	45.306	0	237780000	0	275120000
sll1526	Sll1526	hypothetical protein	57.726	506	1	18	35.2	39	0	63.948	0	237770000	0	204750000
sll0735	Sll0735	hypothetical protein	62.075	529	1	20	44.8	38	0	59.854	0	236980000	0	252930000
slr1022	ArgD	N-acetylornithine aminotransferase	46.567	429	1	19	58.5	44	0	89.628	0	236820000	0	244930000
sll1811	RplR	50S ribosomal protein L18	13.204	120	1	3	29.2	6	0	19.842	0	235870000	0	329800000
sll0534	ClpP2	ATP-dependent Clp protease proteolytic subunit 2	24.823	226	1	7	39.4	15	0	61.411	0	234340000	0	191780000
sll1819	RplQ	50S ribosomal protein L17	13.228	116	1	7	48.3	19	0	25.153	0	234280000	0	241970000
sll0230	Sll0230	hypothetical protein	10.944	101	1	4	39.6	10	0	13.704	0	233600000	0	272840000
slr0194	RpiA	ribose 5-phosphate isomerase	24.752	235	1	7	44.7	16	0	83.317	0	233440000	0	182940000
sll0185	Sll0185	hypothetical protein	46.993	419	1	11	28.2	21	0	80.415	0	233040000	0	252130000
sll1743	RplK	50S ribosomal protein L11	14.977	141	1	4	31.9	10	0	12.287	0	232760000	0	230660000
slr0923	Slr0923	hypothetical protein YCF65	12.638	112	1	6	62.5	14	0	61.508	0	232460000	0	240110000
slr1517	LeuB	3-isopropylmalate dehydrogenase	38.667	362	1	11	34.5	25	0	50.079	0	231740000	0	198630000
sll0078	ThrS	threonyl-tRNA synthetase	68.872	603	1	20	37.5	38	0	80.244	0	230920000	0	230610000
slr1034	Slr1034	hypothetical protein YCF41	14.408	129	1	6	51.9	14	0	43.497	0	230610000	0	240720000
sll0902	ArgF	ornithine carbamoyltransferase	33.616	308	1	9	32.1	19	0	49.04	0	230330000	0	232780000
slr1780	Slr1780	hypothetical protein YCF54	12.184	106	1	4	38.7	9	0	22.825	0	229980000	0	210040000
slr0886	FabG1	3-oxoacyl-[acyl-carrier protein] reductase	25.723	247	1	6	33.2	14	0	61.662	0	229920000	0	226880000
slr0924	Slr0924	periplasmic protein, function unknown	26.113	242	1	5	33.1	14	0	82.753	0	228520000	0	205900000
sll0402	AspC	aspartate aminotransferase	42.352	389	1	17	61.4	41	0	122.98	0	227910000	0	197480000
sll0058	DnaK1	DnaK protein 1, heat shock protein 70, molecular chaperone	75.178	692	1	17	26.4	31	0	65.174	0	225480000	0	203930000
slr0543	TrpB	tryptophan synthase beta subunit	45.07	412	1	16	51.5	35	0	68.632	0	225360000	0	228820000
sll1056	PurL	phosphoribosylformyl glycinamidine synthetase II	81.831	768	1	17	33.2	32	0	88.757	0	223350000	0	201960000
slr1513	SbtB	periplasmic protein, function unknown	12.007	110	1	7	55.5	14	0	29.099	0	222650000	0	163580000
slr0552	Slr0552	hypothetical protein	26.721	244	1	13	60.7	30	0	106.24	0	222460000	0	304420000
slr0952	Fbp	fructose-1,6-bisphosphatase	38.262	347	1	10	39.2	28	0	53.792	0	222370000	0	184460000
sll2005	GyrB	DNA gyrase B subunit [Contains: Ssp gyrB intein]	122.82	1078	1	19	22.1	43	0	58.183	0	222310000	0	234560000
slr2136	IspG	GcpE protein homolog	44.175	403	1	15	45.9	31	0	48.895	0	221650000	0	214770000
slr1649	CpcT	hypothetical protein	22.578	196	1	7	44.9	18	0	29.078	0	221190000	0	205860000
slr0001	Slr0001	hypothetical protein	17.451	160	1	10	50	23	0	36.743	0	220510000	0	194360000
slr0729	Slr0729	hypothetical protein	10.946	101	1	6	68.3	11	0	78.426	0	218580000	0	247050000
slr0261	NdhH	NADH dehydrogenase subunit 7	44.347	384	1	13	35.2	24	0	55.339	0	218500000	0	275110000
slr0417	GyrA	DNA gyrase subunit A	95.072	860	1	20	23.4	39	0	67.833	0	218130000	0	223800000
sll0588	Sll0588	unknown protein	16.516	153	1	3	26.1	7	0	13.177	0	217430000	0	142740000
slr0947	RpaB	response regulator for energy transfer from phycobilisomes to photosystems	26.264	234	1	9	38.9	23	0	77.863	0	216850000	0	235080000
sll1521	Flv1	flavoprotein Flv1	65.092	597	1	19	41.9	37	0	98.991	0	216590000	0	217030000
ssr1528	Ssr1528	hypothetical protein	10.118	94	1	4	45.7	12	0	21.66	0	216430000	0	221300000
slr0783	TpiA	triosephosphate isomerase	26.158	242	1	8	38.8	16	0	54.598	0	216080000	0	177490000
slr0193	Rbp31	RNA-binding protein	16.616	151	1	6	55.6	14	0	65.93	0	215430000	0	215840000
slr1030	ChlI	magnesium protoporphyrin IX chelatase subunit I	39.463	357	1	16	51.8	31	0	53.274	0	215390000	0	227790000
sll1226	HoxH	hydrogenase subunit of the bidirectional hydrogenase	52.917	474	1	18	43.2	35	0	85.577	0	213180000	0	198890000
ssl1426	RpmI	50S ribosomal protein L35	7.8913	67	1	2	20.9	6	0	14.604	0	212660000	0	209770000
slr1719	DrgA	DrgA protein homolog	22.758	201	1	8	52.7	15	0	50.776	0	210470000	0	191390000
sll0807	Rpe	pentose-5-phosphate-3-epimerase	24.971	230	1	6	41.3	18	0	28.722	0	208630000	0	177730000
slr1678	RplU	50S ribosomal protein L21	13.669	124	1	5	61.3	11	0	42.316	0	208580000	0	193580000
slr1301	Slr1301	hypothetical protein	61.692	535	1	26	47.3	47	0	108.7	0	208400000	0	205860000
slr1934	Slr1934	pyruvate dehydrogenase E1 component, alpha subunit	38.158	342	1	14	45.9	30	0	77.818	0	208130000	0	249470000
slr0063	GspE	pilus biogenesis protein homologous to general secretion pathway protein E	75.111	672	1	18	28.3	35	0	65.813	0	207990000	0	272620000
sll1824	RplY	50S ribosomal protein L25	13.442	118	1	4	36.4	9	0	19.291	0	205410000	0	202900000
sll0550	Flv3	flavoprotein Flv3	63.505	573	1	11	23.4	28	0	47.063	0	205370000	0	214050000
slr1859	Slr1859	anti-sigma f factor antagonist Slr1859;phosphoprotein substrate of icfG gene cluster	11.99	108	1	4	39.8	10	0	44.266	0	204290000	0	179650000
slr0342	PetB	cytochrome b6	25.054	222	1	5	27.5	15	0	41.224	0	204130000	0	238030000
slr1330	AtpE	ATP synthase epsilon chain of CF(1)	14.58	136	1	2	30.9	9	0	29.625	0	203320000	0	235040000
sll0320	Rnd	probable ribonuclease D	24.403	217	1	8	37.8	16	0	40.251	0	203230000	0	185120000
ssr2998	Ssr2998	hypothetical protein	7.2203	65	1	6	69.2	15	0	25.973	0	201040000	0	232250000
sll1188	Sll1188	hypothetical protein	18.816	164	1	8	46.3	15	0	22.26	0	200780000	0	174060000
sll0220	GlmS	L-glutamine:D-fructose-6-P amidotransferase	69.606	631	1	14	28.5	29	0	81.231	0	199220000	0	163530000
ssr3451	PsbE	cytochrome b559 alpha subunit	9.4485	81	1	4	58	11	0	26.586	0	198780000	0	298220000
sll0454	PheS	phenylalanyl-tRNA synthetase alpha chain	37.124	331	1	13	37.2	30	0	68.818	0	198180000	0	192050000
sll0982	Sll0982	unknown protein	14.283	128	1	9	86.7	20	0	56.12	0	198140000	0	167550000
sll1694	HofG	pilin polypeptide PilA1	17.573	168	1	4	21.4	8	0	11.029	0	197990000	0	221160000
sll1218	Ycf39	hypothetical protein YCF39	23.534	219	1	11	58.4	19	0	30.308	0	197670000	0	176460000
sll0051	Sll0051	hypothetical protein	17.799	159	1	5	36.5	13	0	43.671	0	197560000	0	208160000
sll1323	AtpG	ATP synthase subunit b' of CF(0);ATP synthase subunit b' of CF(0)	16.245	143	1	7	34.3	19	0	67.608	0	197350000	0	253250000
slr0738	TrpE	anthranilate synthetase alpha-subunit	57.146	508	1	18	37.4	36	0	85.473	0	197310000	0	167000000
sll1747	AroC	chorismate synthase	39.287	362	1	14	41.4	29	0	87.487	0	197250000	0	178490000
slr1161	Slr1161	hypothetical protein	22.952	199	1	10	57.8	23	0	62.804	0	196310000	0	179790000
sll1767	RpsF	30S ribosomal protein S6	13.237	113	1	4	33.6	11	0	44.458	0	193750000	0	220700000
slr1322	Slr1322	putative modulator of DNA gyrase;TldD	53.129	489	1	13	31.9	30	0	69.43	0	193750000	0	213350000
slr0743	NusA	similar to N utilization substance protein	51.33	458	1	18	42.4	38	0	72.837	0	193410000	0	211060000
slr1166	Slr1166	UDP-glucose:tetrahydrobiopterin glucosyltransferase	39.289	354	1	2	6.8	3	0	7.4469	0	192470000	0	156770000
slr0848	Slr0848	hypothetical protein	31.79	277	1	16	59.6	35	0	91.632	0	191270000	0	210610000
slr0942	Slr0942	alcohol dehydrogenase [NADP+]	36.014	327	1	9	39.4	24	0	56.844	0	191150000	0	168710000
sll1641	Gad	glutamate decarboxylase	53.041	467	1	18	40.5	37	0	66.068	0	190610000	0	188900000
sll1663	Sll1663	phycocyanin alpha phycocyanobilin lyase related protein	24.104	220	1	10	47.7	21	0	37.478	0	190190000	0	186290000
sll0430	HtpG	HtpG, heat shock protein 90, molecular chaperone	75.029	658	1	22	38	40	0	83.761	0	188930000	0	198900000
slr1645	Psb27	photosystem II 11 kD protein	14.917	135	1	5	29.6	13	0	16.594	0	188540000	0	189880000
sll0520	NdhI	NADH dehydrogenase subunit NdhI	22.15	193	1	8	43	22	0	26.562	0	187930000	0	245700000
sll0227	PpiB	peptidyl-prolyl cis-trans isomerase B, periplasmic protein	26.58	246	1	7	28	15	0	36.417	0	187820000	0	203840000
sll1035	Upp	uracil phosphoribosyltransferase	23.637	216	1	13	65.7	29	0	70.839	0	187290000	0	166340000
ssl2233	RpsT	30S ribosomal protein S20	10.702	97	1	3	40.2	7	0	31.933	0	185010000	0	161170000
sll1058	DapB	dihydrodipicolinate reductase	29.09	275	1	10	54.9	22	0	73.729	0	183930000	0	152550000
slr1984	Rps1b	nucleic acid-binding protein, 30S ribosomal protein S1 homolog	33.795	305	1	11	46.2	19	0	79.143	0	183430000	0	185110000
sll1745	RplJ	50S ribosomal protein L10	18.675	173	1	5	34.1	14	0	57.369	0	183130000	0	199740000
sll1533	PilT	twitching mobility protein	47.898	428	1	16	47.2	31	0	70.967	0	182660000	0	165000000
slr1133	ArgH	L-argininosuccinate lyase	50.947	461	1	15	34.3	28	0	99.238	0	182410000	0	157710000
slr0638	GlyQ	glycyl-tRNA synthetase alpha chain	34.363	299	1	11	42.5	27	0	43.516	0	181860000	0	174480000
sll1443	PyrG	CTP synthetase	60.807	546	1	13	29.3	29	0	76.308	0	181680000	0	148630000
slr0876	Slr0876	hypothetical protein	45.252	409	1	19	55.3	37	0	69.777	0	181660000	0	161870000
sll1665	Sll1665	unknown protein	63.607	589	1	5	11.4	14	0	120.05	0	179830000	0	196800000
sll0180	Sll0180	hypothetical protein	53.966	501	1	15	44.7	30	0	81.211	0	179700000	0	193160000
slr1944	Slr1944	periplasmic protein, function unknown	58.685	538	1	12	26.8	29	0	51.541	0	177900000	0	165850000
slr1839	CcmK4	carbon dioxide concentrating mechanism protein CcmK homolog 4, putative carboxysome assembly protein	11.903	112	1	6	57.1	18	0	32.807	0	176690000	0	192510000
slr1128	Slr1128	hypothetical protein	35.727	321	1	16	54.2	32	0	94.769	0	176570000	0	255380000
slr1898	ArgB;NAGK	N-acetylglutamate kinase	31.525	297	1	11	40.1	20	0	53.082	0	176280000	0	177530000
sll1742	NusG	transcription antitermination protein NusG	23.416	205	1	13	70.2	26	0	47.706	0	176250000	0	190100000
sll0368	PyrR	uracil phosphoribosyltransferase	19.946	178	1	13	73.6	23	0	40.165	0	175530000	0	164510000
sll1863	Sll1863	unknown protein	12.354	107	1	3	34.6	8	0	62.766	0	174300000	0	191410000
ssr1600	Ssr1600	similar to anti-sigma f factor antagonist	12.661	116	1	4	37.9	7	0	51.193	0	174190000	0	168840000
slr1617	Slr1617	similar to UDP-glucose 4-epimerase	45.405	411	1	17	40.4	33	0	55.569	0	172990000	0	178360000
sll1185	HemF	coproporphyrinogen III oxidase, aerobic (oxygen-dependent)	38.937	340	1	11	40.6	21	0	56.001	0	172000000	136590000	170170000
sll1654	Sll1654	hypothetical protein	14.554	136	1	7	72.8	17	0	30.029	0	171560000	0	175740000
sll1074	LeuS	leucyl-tRNA synthetase	98.294	869	1	22	31.6	41	0	99.002	0	170610000	0	170540000
sll0179	GltX	glutamyl-tRNA synthetase	54.008	483	1	14	30.2	29	0	81.95	0	170240000	0	152310000
slr0161	PilT	twitching motility protein PilT	40.615	369	1	17	53.1	36	0	84.267	0	169410000	0	210340000
sll1336	Sll1336	hypothetical protein	78.327	705	1	17	26.1	33	0	66.043	0	168740000	0	167880000
slr1124	GpmB	phosphoglycerate mutase	49.344	443	1	9	25.1	21	0	51.748	0	167330000	0	148980000
sll1825	Sll1825	hypothetical protein	20.301	196	1	6	33.2	12	0	17.694	0	166860000	0	164030000
sll1932	DnaK3	DnaK protein	86.029	771	1	9	12.6	18	0	24.032	0	165420000	0	187580000
ssr2799	RpmA	50S ribosomal protein L27	9.4485	87	1	7	60.9	16	0	30.943	0	164090000	0	178660000
sll1091	ChlP	geranylgeranyl hydrogenase	44.882	407	1	13	36.1	30	0	62.038	0	163630000	0	152270000
sll1380	Sll1380	periplasmic protein, function unknown	23.884	214	1	11	73.4	25	0	82.084	0	162970000	0	152290000
slr0670	Slr0670	hypothetical protein	32.676	291	1	10	47.4	21	0	49.513	0	162710000	0	155620000
slr1703	SerS	seryl-tRNA synthetase	48.037	430	1	13	35.8	27	0	69.538	0	161960000	0	140890000
slr0212	MetH	5-methyltetrahydrofolate--homocysteine methyltransferase	132.54	1195	1	26	24.7	47	0	76.75	0	161830000	0	141390000
sll1305	Sll1305	probable hydrolase	32.885	295	1	8	36.9	21	0	35.026	0	161420000	0	167050000
sll1221	HoxF	diaphorase subunit of the bidirectional hydrogenase	57.774	533	1	20	47.5	41	0	87.562	0	161070000	0	141920000
slr2058	TopA	DNA topoisomerase I	99.339	898	1	28	35.9	51	0	90.637	0	160390000	0	165820000
slr1854	Slr1854	unknown protein	22.293	198	1	7	41.4	15	0	22.528	0	160270000	0	150930000
sll0103	Sll0103	hypothetical protein	45.849	420	1	12	36	24	0	45.997	0	159770000	0	167970000
slr1233	FrdA	succinate dehydrogenase flavoprotein subunit	63.701	575	1	17	31.1	30	0	59.923	0	159380000	0	151830000
slr0513	FutA2	iron transport system substrate-binding protein, periplasmic protein	38.155	346	1	13	46.8	27	0	62.633	0	158130000	0	138250000
sll0335	Sll0335	hypothetical protein	53.732	481	1	16	43.9	31	0	67.325	0	157680000	0	142740000
slr1273	Slr1273	hypothetical protein	15.714	146	1	4	34.9	11	0	24.393	0	156590000	0	147610000
slr0073	Hik36	two-component sensor histidine kinase	35	315	1	11	37.1	21	0	34.535	0	154200000	0	153040000
sll1325	AtpD	ATP synthase delta chain of CF(1);ATP synthase delta chain of CF(1)	20.093	185	1	7	47.6	12	0	41.029	0	152040000	31190000	215700000
slr1763	Slr1763	probable methyltransferase	45.355	400	1	9	25.8	22	0	42.216	0	151870000	0	161740000
sll0712	CysM	cysteine synthase	34.734	325	1	14	56	28	0	43.589	0	150930000	0	151440000
slr1993	PhaA	PHA-specific beta-ketothiolase	43.281	409	1	15	45.5	28	0	103.99	0	150770000	0	141160000
slr0628	RpsN	30S ribosomal protein S14	11.854	100	1	5	37	10	0	32.157	0	150040000	0	158160000
slr0600	Slr0600	NADP-thioredoxin reductase	35.993	326	1	8	27.9	19	0	47.949	0	149870000	0	131680000
sll1561	PutA	proline oxidase	110.03	990	1	30	35.9	52	0	104.86	0	148910000	0	192880000
slr0370	GabD	succinate-semialdehyde dehydrogenase (NADP+)	48.748	454	1	11	29.3	22	0	95.355	0	148750000	0	138870000
slr0965	DnaN	DNA polymerase III beta subunit	42.087	391	1	12	35.8	24	0	41.963	0	148560000	0	152000000
slr1857	GlgX	isoamylase	79.894	707	1	14	22.5	29	0	33.339	0	147620000	0	148080000
sll0173	Sll0173	virginiamycin B hydrolase, periplasmic protein	38.545	352	1	10	37.5	25	0	64.104	0	146040000	0	143230000
smr0006	PsbF	cytochrome b559 b subunit	4.9328	44	1	1	38.6	3	0	12.097	0	144360000	0	28805000
sll0518	Sll0518	unknown protein	43.118	385	1	16	42.3	31	0	60.5	0	143270000	0	168890000
sll1314	DctP	putative C4-dicarboxylase binding protein, periplasmic protein	41.164	369	1	14	43.9	25	0	77.079	0	141640000	0	124140000
sll1298	Sll1298	putative carboxymethylenebutenolidase	26.941	246	1	6	36.2	11	0	32.096	0	140930000	0	106180000
sll1282	RibH	riboflavin synthase beta subunit	17.617	164	1	5	33.5	9	0	14.682	0	140190000	0	147280000
slr0058	Slr0058	hypothetical protein	16.485	142	1	6	35.9	13	0	38.27	0	139880000	0	154080000
slr1890	Bfr	bacterioferritin	20.226	176	1	5	36.4	8	0	35.008	0	139440000	0	134990000
slr1140	Slr1140	DegT/DnrJ/EryC1/StrS family protein	41.559	378	1	13	42.1	23	0	37.153	0	139060000	0	135780000
slr0940	CrtQ	zeta-carotene desaturase	54.369	489	1	17	36.8	30	0	67.153	0	139000000	0	148230000
sll0495	AsnS	asparaginyl-tRNA synthetase	58.045	513	1	15	31	26	0	43.283	0	138280000	0	151130000
slr0549	Asd	aspartate beta-semialdehyde dehydrogenase	29.512	269	1	8	36.4	15	0	68.2	0	137480000	0	142490000
slr0049	Slr0049	hypothetical protein	44.058	398	1	7	23.4	15	0	70.259	0	136490000	0	136530000
ssl2781	Ssl2781	hypothetical protein	9.655	82	1	5	72	13	0	19.152	0	136160000	0	132900000
ssl2296	DcoH	pterin-4a-carbinolamine dehydratase	10.734	96	1	3	54.2	10	0	48.308	0	136080000	0	123240000
sll1343	Ape2	aminopeptidase	97.979	869	1	25	28.5	44	0	93.294	0	136030000	0	124900000
sll0274	Sll0274	hypothetical protein	21.473	196	1	6	36.7	15	0	24.202	0	134740000	0	134920000
sll1470	LeuC	3-isopropylmalate dehydratase large subunit	50.458	468	1	11	28.8	24	0	52.738	0	134690000	0	118480000
sll0314	Sll0314	periplasmic protein, function unknown	35.444	314	1	14	47.5	27	0	51.244	0	132590000	0	127620000
sll0783	Sll0783	unknown protein	17.64	160	1	5	41.2	14	0	42.697	0	132530000	0	131220000
sll1021	Sll1021	hypothetical protein	74.423	673	1	20	28.8	37	0	116.49	0	131840000	0	174480000
sll0569	RecA	RecA gene product	37.805	354	1	14	47.7	27	0	70.855	0	130860000	0	139330000
sll0553	Sll0553	hypothetical protein	33.806	306	1	7	31	13	0	38.012	0	129600000	0	115330000
slr0605	Slr0605	hypothetical protein	36.538	319	1	11	38.6	25	0	52.345	0	129430000	0	130640000
sll0067	Gst	glutathione S-transferase	20.377	184	1	4	20.7	7	0	10.65	0	128740000	0	114740000
slr1220	Slr1220	hypothetical protein	36.009	317	1	9	31.2	18	0	33.479	0	128300000	0	133200000
slr5119;sll1201	Slr5119	hypothetical protein	29.502	256;264	2	6	16	12	0	16.1	0	127510000	0	113670000
slr1615	RfbE	perosamine synthetase	41.944	378	1	11	31.2	24	0	41.257	0	126530000	0	102330000
slr1223	Slr1223	hypothetical protein	33.193	307	1	11	36.2	24	0	50.82	0	126230000	0	130320000
sll0872	Sll0872	unknown protein	13.929	130	1	4	28.5	7	0	11.925	0	125380000	0	94300000
slr1280	NdhK1	NADH dehydrogenase subunit NdhK	27.345	248	1	9	33.1	17	0	37.858	0	124410000	0	158690000
slr0676	CysC	adenylylsulfate kinase	19.674	177	1	10	49.7	22	0	53.161	0	123130000	0	127070000
slr0039	Slr0039	hypothetical protein	38.418	357	1	9	26.3	19	0	32.696	0	122990000	0	117730000
slr0900	MoeA	molybdopterin biosynthesis MoeA protein	43.393	390	1	11	29.7	24	0	30.724	0	121440000	0	102270000
slr0879	GcvH	glycine decarboxylase complex H-protein	14.58	132	1	3	29.5	9	0	13.002	0	121400000	0	124140000
sll0781	Sll0781	hypothetical protein	18.634	155	1	10	61.3	20	0	40.309	0	120890000	0	112450000
slr0744	InfB	translation initiation factor IF-2	108.12	1001	1	20	22.8	40	0	56.34	0	120510000	0	152890000
sll1771	PphA	protein serin-threonin phosphatase	28.472	254	1	9	45.7	18	0	42.757	0	120240000	0	106590000
slr1342	Slr1342	hypothetical protein	48.519	445	1	13	42	25	0	62.282	0	120230000	0	104680000
sll1783	Sll1783	hypothetical protein	16.822	147	1	4	36.7	11	0	27.525	0	119520000	0	100800000
slr1909	Slr1909	two-component response regulator NarL subfamily	24.046	213	1	7	43.2	18	0	54.141	0	119410000	0	120890000
slr0661	ProC	pyrroline-5-carboxylate reductase	27.883	267	1	9	39	22	0	46.523	0	118780000	0	112430000
sll1483	Sll1483	periplasmic protein, similar to transforming growth factor induced protein	18.471	180	1	2	17.8	9	0	44.872	0	117070000	0	118620000
slr0149	Slr0149	hypothetical protein	18.386	156	1	8	50.6	20	0	23.992	0	115980000	0	137610000
sll0753	FolD	FolD bifunctional protein	30.943	294	1	9	28.9	22	0	24.05	0	115960000	0	105870000
ssl2874	Ssl2874	hypothetical protein	9.8693	89	1	4	36	8	0	13.87	0	114780000	0	128420000
sll0601	Sll0601	nitrilase homolog	30.191	272	1	8	37.5	18	0	38.244	0	114590000	0	118590000
slr0721	Me	malic enzyme	48.699	463	1	10	30.9	20	0	85.067	0	113550000	0	107930000
sll1805	RplP	50S ribosomal protein L16	16.035	139	1	5	43.2	10	0	16.767	0	112540000	0	115740000
sll1451	NrtB	nitrate/nitrite transport system permease protein	29.72	275	1	4	12	7	0	17.681	0	112350000	0	130010000
sll5034	Sll5034	hypothetical protein	23.2	207	1	6	33.8	13	0	48.045	0	112350000	0	97708000
sll1089	Sll1089	periplasmic protein, function unknown	23.491	213	1	5	27.7	11	0	24.04	0	112240000	0	129200000
ssl0352	Ssl0352	hypothetical protein	6.5774	58	1	5	82.8	8	0	15.308	0	111510000	0	142230000
slr0528	MurE	UDP-N-acetylmuramoylalanyl-D-glutamate--2, 6-diaminopimelate ligase	54.6	505	1	11	27.9	26	0	56.218	0	111340000	0	104070000
slr0148	Fed5	ferredoxin-like protein	17.823	160	1	7	36.2	14	0	20.757	0	111000000	0	103440000
slr2005	Slr2005	periplasmic protein, function unknown	27.975	261	1	8	41.4	18	0	49.982	0	110710000	0	79190000
slr0033	GatC	glutamyl-tRNA(Gln) amidotransferase subunit C	11.616	104	1	7	57.7	12	0	33.103	0	110600000	0	105470000
slr1139	Slr1139	thioredoxin	12.171	109	1	4	43.1	11	0	34.235	0	109590000	0	118460000
slr1853	Slr1853	carboxymuconolactone decarboxylase	12.111	113	1	5	43.4	9	0	21.695	0	108370000	0	95396000
sll0065	IlvN	acetolactate synthase small subunit	18.871	172	1	6	43.6	12	0	31.868	0	108280000	0	109850000
sll1633	FtsZ	cell division protein FtsZ	44.773	430	1	8	24.9	15	0	45.512	0	108000000	0	126100000
slr1171	Gpx1	glutathione peroxidase-like NADPH peroxidase,glutathione peroxidase	18.452	169	1	5	51.5	14	0	29.063	0	107680000	0	98131000
slr0442	Slr0442	unknown protein	62.907	611	1	14	29.1	26	0	68.861	0	106890000	0	109060000
slr1234	Slr1234	protein kinase C inhibitor	12.456	114	1	4	51.8	8	0	26.833	0	106280000	0	118620000
slr0624	Slr0624	UDP-N-acetylglucosamine 2-epimerase	40.643	371	1	10	43.1	20	0	33.411	0	106080000	0	116700000
slr2024	Slr2024	two-component response regulator CheY subfamily	20.233	180	1	8	58.3	16	0	28.477	0	106070000	0	121260000
slr1238	GshB	glutathione synthetase	35.068	320	1	9	38.8	15	0	44.707	0	106030000	0	107510000
slr1783	Slr1783	two-component response regulator NarL subfamily	31.395	282	1	7	30.9	14	0	32.751	0	105680000	0	107700000
sll0226	Ycf4	photosystem I assembly related protein	20.453	188	1	5	29.3	10	0	15.891	0	105450000	0	134590000
slr1641	ClpB1	ClpB protein	98.121	872	1	22	26.3	42	0	54.031	0	104030000	0	145440000
slr1942	KaiC3	circadian clock protein KaiC homolog	56.175	505	1	12	28.3	24	0	41.081	0	103880000	0	96279000
sll1172	ThrC	threonine synthase	40.414	382	1	11	41.9	19	0	91.89	0	103480000	0	95809000
sll0680	PstS	phosphate-binding periplasmic protein precursor (PBP)	40.023	383	1	5	18.8	16	0	38.682	0	102830000	0	116340000
sll0757	PurF	amidophosphoribosyltransferase	53.67	495	1	12	35.2	25	0	44.017	0	102740000	0	104580000
slr1281	NdhJ	NADH dehydrogenase subunit I	20.593	179	1	4	24.6	9	0	10.901	0	102270000	0	109930000
sll0990	FrmA	glutathione-dependent formaldehyde dehydrogenase	39.21	369	1	9	29.8	17	0	24.039	0	101590000	0	102130000
slr1610	Slr1610	putative C-3 methyl transferase	48.013	433	1	10	34.9	18	0	35.84	0	101420000	0	87102000
slr2034	Slr2034	putative homolog of plant HCF136, which is essential for stability or assembly of photosystem II	37.29	342	1	12	37.4	26	0	54.975	0	101400000	0	124010000
sll0830	Fus	elongation factor EF-G	73.369	669	1	16	28.3	30	0	52.424	0	101350000	0	94488000
slr1351	MurF	UDP-N-acetylmuramoylalanyl-D-glutamyl-2 6-diaminopimelate--D-alanyl-D-alanine ligase	48.239	454	1	10	23.3	20	0	36.822	0	101030000	0	90231000
slr1779	PdxJ	pyridoxal phosphate biosynthetic protein PdxJ	26.387	241	1	8	35.3	16	0	31.211	0	100860000	0	98270000
slr1604	FtsH3	cell division protein FtsH	67.25	616	1	15	23.1	30	0	32.404	0	100740000	0	144910000
sll0290	Ppk	polyphosphate kinase	82.606	728	1	16	25.1	25	0	49.872	0	100320000	0	81812000
sll0006	AspC	putative aminotransferase	43.979	394	1	13	39.1	25	0	62.637	0	100090000	0	88920000
slr0551	Slr0551	hypothetical protein	70.426	640	1	21	34.4	44	0	62.269	0	99728000	0	141950000
slr1550	LysS	lysyl-tRNA synthetase	57.295	510	1	13	30.8	31	0	45.784	0	99227000	0	91135000
sll1049	Sll1049	hypothetical protein	63.949	564	1	13	23.4	25	0	43.089	0	98865000	0	92327000
slr1103	Slr1103	hypothetical protein	79.83	706	1	18	29.5	31	0	45.567	0	98628000	0	114390000
slr0809	RfbB	dTDP-glucose 4,6-dehydratase	36.942	328	1	8	31.4	16	0	40.013	0	97989000	0	90750000
ssr2857	Ssr2857	mercuric transport protein periplasmic component precursor	6.6855	64	1	3	39.1	9	0	11.618	0	97749000	0	105270000
sll0048	Sll0048	unknown protein	34.866	312	1	8	29.2	16	0	29.344	0	96533000	0	98654000
slr0118	ThiC	thiamine biosynthesis protein ThiC	51.137	459	1	12	30.9	24	0	46.344	0	96046000	0	94793000
sll0039	PixH	positive phototaxis protein, two-component response regulator CheY subfamily	13.181	119	1	7	66.4	17	0	30.21	0	95599000	0	109650000
slr1042	Slr1042	two-component response regulator CheY subfamily	13.675	121	1	9	74.4	18	0	28.777	0	94924000	0	108360000
slr0213	GuaA	GMP synthetase	61.008	542	1	14	31	26	0	56.947	0	94022000	0	94686000
sll1454	NarB	ferredoxin-nitrate reductase	79.631	714	1	16	23.5	28	0	44.829	0	92126000	0	66294000
slr0659	PrlC	oligopeptidase A	80.296	713	1	14	26.4	22	0	45.175	0	91692000	0	91111000
slr1106	Phb	prohibitin	30.569	282	1	13	41.8	23	0	35.668	0	91559000	0	117330000
sll1688	ThrC	threonine synthase	47.014	433	1	12	36	22	0	38.783	0	91011000	0	97078000
sll1625	SdhB	succinate dehydrogenase iron- sulphur protein subunit	36.809	331	1	10	32.3	20	0	32.921	0	90822000	0	89211000
slr0559	NatB	periplasmic binding protein of ABC transporter for natural amino acids	46.672	454	1	7	24	13	0	89.06	0	90041000	0	99284000
sll1961	Sll1961	hypothetical protein	38.078	343	1	11	39.4	25	0	45.296	0	89791000	0	102210000
slr7024	Slr7024	hypothetical protein	67.418	576	1	17	29.2	28	0	47.487	0	89521000	0	77272000
sll0293	Sll0293	unknown protein	18.583	170	1	4	26.5	10	0	18.039	0	89480000	0	74210000
sll0899	GlmU	UDP-N-acetylglucosamine pyrophosphorylase	48.923	456	1	13	34.9	26	0	51.744	0	89459000	0	74528000
slr1334	ManB	phosphoglucomutase/phosphomannomutase	52.678	490	1	17	38.6	27	0	48.308	0	89225000	0	83472000
sll0422	Sll0422	asparaginase	34.894	329	1	11	42.9	18	0	84.943	0	89095000	0	87855000
sll0362	AlaS	alanyl-tRNA synthetase	96.14	877	1	18	25.2	33	0	58.01	0	88922000	0	98231000
slr0051	EcaB	periplasmic beta-type carbonic anhydrase	27.89	263	1	6	37.6	13	0	32.836	0	88814000	0	64855000
sll0108	Amt1	ammonium/methylammonium permease	53.58	507	1	2	4.7	3	0	5.8884	0	88750000	0	81849000
ssl1972	Ssl1972	hypothetical protein	9.9234	93	1	4	52.7	8	0	13.537	0	87845000	0	80128000
sll1945	Dxs	1-deoxyxylulose-5-phosphate synthase	69.327	640	1	12	23.1	24	0	47.726	0	86977000	0	83543000
sll0446	Sll0446	unknown protein	120.98	1072	1	20	24.3	33	0	80.307	0	86760000	0	86545000
slr0228	FtsH2	cell division protein FtsH	68.495	627	1	14	22.5	27	0	51.32	0	85129000	0	127410000
slr0635	Slr0635	hypothetical protein	35.538	312	1	11	33.7	21	0	30.485	0	84937000	0	75775000
sll1979	Sll1979	hypothetical protein	15.946	142	1	6	43	13	0	17.576	0	84373000	0	91141000
sll1030	CcmL	carbon dioxide concentrating mechanism protein CcmL, putative carboxysome assembly protein	10.638	100	1	3	28	6	0	11.373	0	83964000	0	70485000
slr1159	PurD	glycinamide ribonucleotide synthetase	44.016	419	1	9	22.7	20	0	24.878	0	83852000	0	82990000
slr0583	Slr0583	similar to GDP-fucose synthetase	35.232	310	1	11	46.5	18	0	42.284	0	83004000	0	69609000
slr1590	Slr1590	hypothetical protein	32.604	295	1	7	18	15	0	23.687	0	82992000	0	114420000
slr1076	Slr1076	probable glycosyltransferase	43.374	381	1	7	19.4	12	0	20.075	0	82636000	0	98213000
sll1270	GlnH	periplasmic substrate-binding protein of a TRAP-type permease that mediates sodium-dependent glutamate transport GtrC	57.68	530	1	6	14.2	13	0	42.467	0	82381000	0	104470000
slr1470	Slr1470	hypothetical protein	14.902	131	1	4	32.1	11	0	12.077	0	82260000	0	103140000
slr2001	CphB	cyanophycinase	29.389	271	1	7	35.8	15	0	69.921	0	82238000	0	73079000
slr0838	PurM	phosphoribosyl formylglycinamidine cyclo-ligase	36.164	341	1	6	20.2	10	0	27.893	0	82176000	0	71897000
slr1295	FutA1	iron transport system substrate-binding protein	39.37	360	1	10	28.6	20	0	40.075	0	82060000	0	96106000
sll0567	Fur	ferric uptake regulation protein	19.072	165	1	4	28.5	12	0	20.085	0	81855000	0	77859000
slr1612	Slr1612	hypothetical protein	33.045	286;242	2	9	24.1	19	0	90.24	0	81759000	0	85102000
slr1772	Slr1772	probable hydrolase, periplasmic protein	41.664	377	1	9	24.4	20	0	28.766	0	81719000	0	69554000
slr0435	AccB	biotin carboxyl carrier protein of acetyl-CoA carboxylase	16.313	154	1	7	50.6	13	0	46.226	0	81652000	0	85550000
slr0645	Slr0645	hypothetical protein	22.785	206	1	7	50	14	0	86.706	0	81437000	0	85079000
sll5080	Sll5080	non-heme chloroperoxidase	30.078	274	1	8	39.4	18	0	31.636	0	81343000	0	80946000
slr0650	Slr0650	hypothetical protein	22.501	201	1	8	41.3	17	0	23.303	0	80737000	0	78282000
sll0469	Prs	ribose-phosphate pyrophosphokinase	36.395	333	1	13	48.9	24	0	64.234	0	80318000	0	70491000
slr1970	Slr1970	hypothetical protein	19.451	173	1	8	50.3	13	0	36.141	0	80004000	0	83430000
slr0038	Slr0038	hypothetical protein	15.24	132	1	5	46.2	13	0	19.671	0	79857000	0	101730000
sll1322	AtpI	ATP synthase A chain of CF(0)	27.46	248	1	3	13.3	8	0	23.772	0	79764000	0	105360000
slr0550	DapA	dihydrodipicolinate synthase	31.821	301	1	6	23.9	12	0	24.343	0	79751000	0	71410000
slr0520	PurQ	phosphoribosyl formylglycinamidine synthase	24.428	224	1	6	42.9	11	0	17.208	0	79514000	0	59457000
slr1471	YidC	hypothetical protein	42.626	384	1	10	22.4	19	0	24.736	0	78796000	0	105290000
sll0997	Sll0997	hypothetical protein	40.674	363	1	8	23.4	15	0	41.111	0	78057000	0	66756000
sll1394	MsrA1	peptide methionine sulfoxide reductase	24.209	222	1	6	30.2	12	0	22.362	0	78005000	0	76123000
slr2070	Slr2070	hypothetical protein	31.874	284	1	8	41.9	16	0	53.246	0	77867000	0	71496000
slr1274	PilM	probable fimbrial assembly protein PilM, required for motility	40.879	367	1	7	21	16	0	42.745	0	77766000	0	100480000
slr1254	Pds	phytoene dehydrogenase (phytoene desaturase)	52.92	472	1	15	32.8	28	0	41.926	0	77708000	0	83050000
sll0136	PepP	aminopeptidase P	49.5	441	1	11	25.4	20	0	26.74	0	77082000	0	63962000
slr1616	Slr1616	unknown protein	37.353	341	1	9	26.7	18	0	44.924	0	76221000	0	63091000
sll1306	Sll1306	periplasmic protein, function unknown	38.27	335	1	10	27.5	18	0	25.741	0	75835000	0	68345000
slr0909	Slr0909	unknown protein	52.495	450	1	13	40.7	21	0	55.451	0	75678000	0	85742000
slr0966	TrpA	tryptophan synthase alpha chain	28.023	264	1	6	32.2	10	0	26.654	0	75605000	0	83801000
slr0151	Slr0151	unknown protein	34.915	320	1	9	45	17	0	34.938	0	75366000	0	74523000
sll0289	MinD	septum site-determining protein MinD	29.047	266	1	10	45.1	17	0	71.06	0	75190000	0	91686000
sll1127	MenB	1,4-dihydroxy-2-naphthoate synthase	30.307	275	1	9	35.3	19	0	36.417	0	75099000	0	67525000
slr2049	CpcS2	hypothetical protein YCF58	21.946	192	1	10	56.2	16	0	29.624	0	74938000	0	70981000
slr1535	Slr1535	hypothetical protein	55.017	489	1	8	18.8	14	0	30.929	0	74528000	0	61622000
sll0172	Sll0172	periplasmic protein, function unknown	16.347	152	1	3	36.2	9	0	18.724	0	74318000	0	59564000
slr1409	Slr1409	periplasmic WD-repeat protein	35.759	326	1	10	39.6	19	0	43.309	0	74126000	0	65179000
sll1498	CarA	carbamoyl-phosphate synthase small chain	46.485	424	1	4	13.2	8	0	23.586	0	74096000	0	72666000
slr1299	Slr1299	UDP-glucose dehydrogenase	49.097	453	1	12	31.6	25	0	55.811	0	74045000	0	64417000
sll0041	PixJ	phytochrome-like photoreceptor protein for positive phototaxis;homologous to methyl-accepting chemotaxis protein	108.33	1000	1	17	18.9	34	0	80.155	0	73503000	0	97115000
sll1294	PilJ	methyl-accepting chemotaxis protein	103.18	953	1	18	21.6	30	0	52.3	0	73247000	0	86811000
slr2073	SepF	hypothetical protein YCF50	20.533	186	1	5	49.5	12	0	41.127	0	72803000	0	74616000
sll0461	ProA	gamma-glutamyl phosphate reductase	45.772	420	1	10	26.2	19	0	33.936	0	72646000	0	65296000
sll1735	Sll1735	hypothetical protein	14.105	133	1	4	36.1	10	0	23.639	0	71946000	0	63174000
slr1938	MtnA	putative translation initiation factor EIF-2b subunit 1	38.281	351	1	7	19.7	14	0	29.735	0	71597000	0	73891000
slr0710	GdhA	glutamate dehydrogenase (NADP+)	47.312	428	1	8	20.1	18	0	26.966	0	70582000	0	68214000
sll1440	PdxH	pyridoxamine 5'-phosphate oxidase	26.404	230	1	6	33	12	0	22.817	0	70393000	0	67975000
slr0186	LeuA	2-isopropylmalate synthase	57.413	533	1	11	28.1	18	0	30.139	0	70140000	0	70631000
slr1623	NdhM	hypothetical protein	14.078	121	1	4	24	9	0	10.655	0	69979000	0	95285000
slr0606	Slr0606	hypothetical protein	34.766	317	1	7	33.4	11	0	22.036	0	69540000	0	75009000
slr1735	BgtA	ATP-binding subunit of the ABC-type Bgt permease for basic amino acids and glutamine	28.017	252	1	11	55.2	20	0	28.361	0	69160000	0	95543000
sll1418	PsbP2	photosystem II oxygen-evolving complex 23K protein PsbP homolog	20.747	188	1	7	38.8	16	0	31.775	0	68701000	0	72936000
slr2072	IlvA	L-threonine deaminase	56.545	508	1	13	30.5	20	0	37.788	0	68639000	0	62200000
ssl2982	RpoZ	DNA-directed RNA polymerase omega subunit	8.7367	76	1	6	75	11	0	37.563	0	68019000	0	72399000
slr0821	Slr0821	hypothetical protein	9.7249	91	1	5	52.7	9	0	23.549	0	67622000	0	52959000
ssl1498	Ssl1498	hypothetical protein	6.3993	61	1	3	37.7	4	0	7.3641	0	67565000	0	103070000
slr1160	Slr1160	periplasmic protein, function unknown	22.261	204	1	5	30.4	14	0	34.952	0	67505000	0	76928000
sll1262	NdhN	hypothetical protein	17.629	161	1	7	72	13	0	49.515	0	67441000	0	70211000
slr1410	Slr1410	periplasmic WD-repeat protein	35.989	334	1	8	29	16	0	27.998	0	66938000	0	63164000
sll1958	HisC	histidinol phosphate aminotransferase	40.686	367	1	8	23.7	17	0	20.035	0	66591000	0	63130000
ssr0330	FtrV	ferredoxin-thioredoxin reductase, variable chain	8.5576	75	1	3	46.7	7	0	13.821	0	66281000	0	71260000
sll1053	Sll1053	hypothetical protein	56.258	520	1	13	28.3	24	0	38.899	0	66253000	0	90665000
sll0019	Dxr	1-deoxy-d-xylulose 5-phosphate reductoisomerase	42.532	394	1	9	30.5	16	0	32.413	0	66189000	0	55397000
slr1877	HpcE	2-hydroxyhepta-2,4-diene-1,7-dioate isomerase	30.049	276	1	6	41.7	9	0	26.098	0	65524000	0	56832000
sll1775	Sll1775	hypothetical protein	92.365	817	1	12	18.5	23	0	44.69	0	65404000	0	64806000
ssl1918	Ssl1918	hypothetical protein	11.332	97	1	4	27.8	7	0	10.281	0	64751000	0	56882000
sll0144	PyrH	uridine monophosphate kinase	27.651	260	1	6	33.1	15	0	72.332	0	64557000	0	58654000
sll0064	Sll0064	periplasmic protein, putative polar amino acid transport system substrate-binding protein	30.177	275	1	4	20	10	0	26.166	0	64374000	0	69037000
slr1856	IcfG	anti-sigma factor antagonist Slr1856;phosphoprotein substrate of icfG gene cluster	11.887	109	1	2	19.3	4	0	5.7546	0	63991000	0	60652000
sll0245	Sll0245	probable GTP binding protein	39.317	363	1	11	33.6	20	0	38.168	0	63630000	0	80192000
sll0837	Sll0837	periplasmic protein, function unknown	32.906	294	1	6	22.4	12	0	34.62	0	63493000	0	71478000
ssl0242	Ssl0242	hypothetical protein	8.9765	78	1	3	41	7	0	13.148	0	63423000	0	68445000
slr0013	Slr0013	hypothetical protein	18.69	175	1	7	52.6	15	0	65.406	0	63207000	0	74184000
sll0755	Sll0755	thioredoxin peroxidase	22.509	200	1	6	36	12	0	24.198	0	63139000	0	53395000
sll1292	Sll1292	two-component response regulator CheY subfamily	13.685	121	1	6	55.4	10	0	18.924	0	62939000	0	80785000
sll0038	PixG	positive phototaxis protein, two-component response regulator PatA subfamily	44.815	402	1	12	34.6	21	0	34.656	0	62418000	0	81210000
slr1179	AnmK	hypothetical protein	41.357	376	1	7	22.1	14	0	21.909	0	62358000	0	50717000
sll1750	UreC	urease alpha subunit	61.037	569	1	10	24.6	16	0	26.646	0	61387000	0	64500000
sll0042	PixJ2;Tar	methyl-accepting chemotaxis protein for positive phototaxis	17.707	163	1	6	38	9	0	12.656	0	59640000	0	50496000
slr2023	FabD	malonyl coenzyme A-acyl carrier protein transacylase	31.49	293	1	4	12.6	7	0	15.664	0	59615000	0	58375000
slr1031	TyrS	tyrosyl tRNA synthetase	44.901	404;78	2	8	30.7	14	0	57.027	0	59438000	0	66039000
slr0381	GloA	lactoylglutathione lyase	14.665	131	1	5	45.8	11	0	20.173	0	59317000	0	61182000
sll1676	MalQ	4-alpha-glucanotransferase	57.18	505	1	9	20.8	17	0	24.042	0	59260000	0	49780000
slr0907	Slr0907	unknown protein	115.38	1014	1	14	17.6	19	0	32.292	0	59135000	0	52841000
ssr3122	Ssr3122	hypothetical protein	9.0452	85	1	4	50.6	12	0	23.965	0	59104000	0	68651000
slr2130	AroB	3-dehydroquinate synthase	38.854	361	1	5	16.3	13	0	14.496	0	58866000	0	47127000
slr0758	KaiC	circadian clock protein KaiC homolog	58.294	519	1	10	21.6	16	0	38.021	0	58697000	0	54983000
sll0767	RplT	50S ribosomal protein L20	13.553	117	1	4	35.9	12	0	14.783	0	58444000	0	82830000
slr0912	Slr0912	unknown protein	29.351	258	1	10	47.3	18	0	59.291	0	58397000	0	48061000
slr0731	Slr0731	hypothetical protein	44.716	402	1	8	20.4	18	0	30.449	0	58216000	0	72020000
ssl2595	Ssl2595	hypothetical protein	10.356	89	1	3	47.2	5	0	14.774	0	58180000	0	46502000
slr1338	Slr1338	hypothetical protein	22.438	200	1	6	44.5	11	0	30.815	0	57673000	0	43502000
sll0900	HisG	ATP phosphoribosyltransferase	23.436	210	1	6	31	13	0	16.965	0	57411000	0	49930000
slr1926	Slr1926	hypothetical protein	24.631	223	1	3	12.1	6	0	10.859	0	57302000	0	63765000
slr0404	Slr0404	hypothetical protein	34.864	333	1	7	27.3	13	0	70.229	0	57152000	0	80697000
sll1110	PrfA	peptide chain release factor 1	41.126	365	1	13	38.1	26	0	37.472	0	57079000	0	68490000
slr2144	Slr2144	periplasmic protein, function unknown	33.503	301	1	5	22.6	9	0	19.986	0	56890000	0	61482000
sll0897	DnaJ1	DnaJ protein, heat shock protein 40, molecular chaperone	40.794	377	1	10	27.3	17	0	30.448	0	56698000	0	78392000
slr1755	GpsA	NAD+ dependent glycerol-3-phosphate dehydrogenase	33.511	317	1	8	21.8	13	0	31.843	0	56651000	0	55484000
slr1924	Slr1924	D-alanyl-D-alanine carboxypeptidase, periplasmic protein	44.315	400	1	7	17	12	0	18.281	0	56601000	0	36358000
slr2097	GlbN	cyanoglobin	13.867	124	1	4	34.7	10	0	28.174	0	56573000	50756000	54258000
slr1842	CysK	cysteine synthase	33.173	312	1	7	32.7	12	0	18.809	0	56563000	0	50357000
slr0609	Slr0609	hypothetical protein	43.263	383	1	6	21.4	11	0	20.791	0	56514000	0	85694000
sll0828	NylA	putative amidase	54.254	506	1	8	22.7	14	0	32.561	0	55764000	0	44037000
slr0962	Slr0962	unknown protein	51.836	477	1	7	13	14	0	51.564	0	55734000	0	64896000
slr1784	BvdR	biliverdin reductase	36.64	328	1	9	33.2	17	0	31.214	0	55541000	0	54675000
sll0602	Sll0602	hypothetical protein	77.763	691	1	13	20.1	25	0	31.474	0	55412000	0	67648000
slr1744	AmiA	N-acetylmuramoyl-L-alanine amidase, periplasmic protein	70.011	649	1	6	8.6	10	0	18.631	0	55264000	0	57174000
slr0869	Slr0869	hypothetical protein	92.531	812	1	14	18.1	21	0	40.207	0	55149000	0	58205000
slr1808	HemA	transfer RNA-Gln reductase	51.469	463	1	11	22.2	22	0	31.841	0	55099000	0	72713000
sll0373	ProA	gamma-glutamyl phosphate reductase	46.349	433	1	10	28.2	19	0	29.867	0	54674000	0	63391000
slr1205	Slr1205	similar to chlorobenzene dioxygenase, ferredoxin component	12.512	117	1	4	47.9	13	0	12.748	0	54610000	0	51844000
sll0901	PurE	phosphoribosylaminoimidazole carboxylase	18.603	176	1	3	23.3	9	0	21.086	0	54308000	0	72135000
slr0147	Slr0147	hypothetical protein	24.358	221	1	5	22.6	9	0	10.341	0	54092000	0	59978000
sll1184	PbsA1	heme oxygenase	27.05	240	1	7	39.2	13	0	20.988	0	54000000	0	43925000
slr1626	FolB	dihydroneopterin aldolase	13.146	118	1	3	36.4	6	0	25.732	0	53823000	0	46074000
slr1796	Slr1796	hypothetical protein	22.968	201	1	6	32.3	9	0	13.33	0	53646000	0	55578000
sll0236	Sll0236	unknown protein	63.918	558	1	10	17.7	21	0	27	0	53537000	0	47517000
ssl3441	InfA	initiation factor IF-1	7.736	67	1	2	38.8	5	0	4.695	0	53411000	0	45553000
sll1414	Thf1	hypothetical protein	27.074	240	1	6	27.1	12	0	12.73	0	53267000	0	86732000
slr1982	Slr1982	two-component response regulator CheY subfamily	13.659	123	1	3	26.8	7	0	12.11	0	53238000	0	45855000
slr0649	MetS	methionyl-tRNA synthetase	61.442	532	1	8	18	14	0	48.937	0	53172000	0	52310000
sll0854	Sll0854	hypothetical protein	34.527	308	1	8	31.5	13	0	19.81	0	52853000	0	52679000
slr1600	Slr1600	hypothetical protein	17.13	149	1	4	34.2	5	0	19.086	0	52548000	0	50485000
slr1666	DegT	pleiotropic regulatory protein homolog	41.596	385	1	9	25.5	14	0	34.36	0	52465000	0	51350000
slr0769	Slr0769	hypothetical protein	21.913	204	1	6	29.4	13	0	18.934	0	52375000	0	53717000
sll0853	CpcS1	hypothetical protein	21.213	186	1	6	38.2	9	0	19.166	0	52272000	0	47185000
slr0958	CysS	cysteinyl-tRNA synthetase	53.967	483	1	10	21.9	17	0	27.07	0	52006000	0	44002000
slr0015	LpxB	lipid A disaccharide synthase	43.468	394	1	10	30.5	17	0	27.258	0	51948000	0	54629000
sll0272	Sll0272	hypothetical protein	15.78	141	1	4	33.3	7	0	17.454	0	51936000	0	43249000
sll1762	Sll1762	periplasmic protein, putative polar amino acid transport system substrate-binding protein	32.831	299	1	8	35.8	14	0	29.706	0	51789000	0	44120000
slr1945	PGAM	2,3-bisphosphoglycerate-independent phosphoglycerate mutase	57.981	532	1	7	14.7	14	0	23.844	0	51592000	0	42348000
sll1433	Nnr	hypothetical protein	55.224	524	1	8	19.3	16	0	33.13	0	51446000	0	45233000
slr1665	DapF	diaminopimelate epimerase	30.096	279	1	4	14.7	7	0	12.137	0	51395000	0	49448000
ssl1690	NdhO	hypothetical protein	8.2885	72	1	4	68.1	9	0	41.582	0	51235000	0	58954000
slr1672	GlpK	glycerol kinase	54.35	495	1	7	17.2	12	0	33.377	0	50965000	0	48400000
slr1958	Slr1958	unknown protein	23.031	200	1	5	24	9	0	19.286	0	50838000	0	50385000
slr0839	HemH	ferrochelatase	43.924	387	1	6	18.1	9	0	20.021	0	50814000	0	72767000
slr0825	Slr0825	probable peptidase	70.175	637	1	6	12.9	11	0	18.868	0	50663000	0	44173000
slr0075	Slr0075	ABC transporter ATP-binding protein	28.419	256	1	8	32	16	0	18.664	0	50491000	0	49787000
slr1044	McpA	methyl-accepting chemotaxis protein, required for the biogenesis of thick pilli	93.209	869	1	10	12.7	20	0	34.722	0	50386000	0	68148000
ssr3341	Ssr3341	hypothetical protein	7.8309	70	1	6	90	11	0	16.745	0	50137000	0	70464000
sll1196	PfkA1	phosphofructokinase	38.588	361	1	8	22.2	16	0	28.137	0	50059000	0	48162000
sll0593	Glk	glucokinase	37.712	355	1	8	28.2	14	0	27.571	0	50040000	0	53639000
sll1289	Sll1289	hypothetical protein	21.221	194	1	6	40.2	9	0	20.077	0	49766000	0	50359000
sll0585	Sll0585	hypothetical protein	34.724	317	1	7	29.7	12	0	24.571	0	49703000	0	53133000
slr1718	ComB	2-phosphosulfolactate phosphatase	26.045	241	1	5	19.5	9	0	10.436	0	49633000	0	52075000
sll1530	Sll1530	unknown protein	43.745	386	1	11	30.8	21	0	23.15	0	49371000	0	49620000
sll0944	PirC	PII-interacting regulator of carbon metabolism	18.152	164	1	3	19.5	6	0	15.84	0	49359000	0	41255000
sll1682	Sll1682	alanine dehydrogenase	38.267	360	1	9	27.8	16	0	23.074	0	49173000	0	42758000
slr0861	PurT	glycinamide ribonucleotide transformylase	42.424	391	1	9	26.3	14	0	31.484	0	48907000	0	43401000
sll1910	Zam	protein conferring resistance to acetazolamide Zam	87.546	781	1	12	16.8	20	0	28.015	0	48788000	0	56122000
sll0998	RbcR	LysR family transcriptional regulator	38.017	345	1	10	33	19	0	35.084	0	48584000	0	67954000
sll1444	LeuD	3-isopropylmalate dehydratase small subunit	21.587	200	1	5	31	12	0	18.895	0	48312000	0	51694000
slr0708	Slr0708	periplasmic protein, function unknown	44.68	402	1	4	20.9	6	0	33.458	0	48159000	0	49159000
slr1226	PurC	phosphoribosyl aminoidazole succinocarboxamide synthetase	29.737	264	1	11	47	18	0	43.05	0	47990000	0	62511000
slr0237	GlgX	glycogen operon protein GlgX homolog	83.5	746	1	12	16.4	24	0	31.015	0	47921000	0	44401000
ssr1698	Ssr1698	hypothetical protein	10.43	96	1	3	37.5	7	0	12.003	0	47747000	0	42493000
sll0102	Sll0102	hypothetical protein	40.096	358	1	10	24	18	0	36.422	0	47467000	0	44900000
sll0497	Sll0497	hypothetical protein	31.477	275	1	7	29.1	12	0	22.608	0	47431000	0	42662000
sll1545	Gst1	glutathione S-transferase	29.765	271	1	5	26.9	10	0	42.386	0	47387000	0	64786000
slr1127	Slr1127	unknown protein	28.171	263	1	2	10.6	4	0	8.7325	0	46777000	0	44094000
sll1635	ThyX	Thy1 protein homolog	25.066	215	1	7	34.4	16	0	38.587	0	46364000	0	43139000
slr2123	Slr2123	similar to D-3-phosphoglycerate dehydrogenase	34.328	318	1	7	27	13	0	41.173	0	46317000	0	45038000
sll1423	NtcA	global nitrogen regulator	25.046	225	1	8	48.4	12	0	34.299	0	46292000	0	67302000
slr0315	Slr0315	probable oxidoreductase	25.897	244	1	6	23.4	15	0	13.255	0	46192000	0	40482000
sll1033	Sll1033	probable protein phosphatase	73.711	668	1	9	16.3	15	0	37.772	0	46057000	0	49852000
slr0601	Asd	unknown protein	13.48	128	1	4	35.9	6	0	19.359	0	45975000	0	48447000
slr1104	Slr1104	hypothetical protein	69.333	613	1	10	18.8	22	0	30.349	0	45904000	0	59064000
slr0776	LpxD	UDP-3-o-[3-hydroxymyristoyl] glucosamine n-acyltransferase	36.193	344	1	6	21.2	11	0	20.752	0	45851000	0	46119000
sll1220	HoxE	putative diaphorase subunit of the bidirectional hydrogenase	18.759	173	1	6	39.3	10	0	12.671	0	45559000	0	39891000
sll1258	Sll1258	dCTP deaminase	21.378	193	1	6	36.8	13	0	20.34	0	45464000	0	39149000
slr1531	Ffh	signal recognition particle protein	52.145	482	1	11	23.4	16	0	29.09	0	45133000	0	65744000
slr0974	InfC	initiation factor IF-3	20.559	177	1	5	27.7	9	0	38.996	0	44897000	0	68730000
slr1097	Slr1097	hypothetical protein	19.003	163	1	6	30.1	12	0	15.002	0	44494000	0	47895000
sll0244	GalE	UDP-glucose 4-epimerase	37.13	338	1	4	19.8	6	0	10.871	0	44431000	0	49456000
slr1476	PyrB	aspartate carbamoyltransferase	36.393	331	1	8	29.6	15	0	16.664	0	44067000	0	39951000
slr0399	Ycf39	chaperon-like protein for quinone binding in photosystem II	36.519	326	1	12	33.4	18	0	38.048	0	44053000	0	56931000
sll0171	GcvT	probable aminomethyltransferase	41.036	372	1	8	21.8	14	0	23.94	0	43902000	0	46360000
slr1385	Slr1385	unknown protein	35.64	322	1	9	29.8	16	0	24.166	0	43878000	0	65208000
slr1624	Slr1624	hypothetical protein	51.008	458	1	6	21.6	11	0	30.08	0	43770000	0	46720000
slr2101	Slr2101	hypothetical protein	15.348	143	1	2	17.5	5	0	6.9465	0	43753000	0	43693000
slr1743	Ndh	type 2 NADH dehydrogenase NdbB	44.488	404	1	10	28.5	18	0	23.373	0	43445000	0	55634000
slr0006	Slr0006	Unknown low CO2-induced protein	23.373	217	1	4	21.7	7	0	12.979	0	43401000	0	49968000
sll0455	Hom	homoserine dehydrogenase	45.486	433	1	8	21	16	0	33.326	0	43132000	0	46097000
slr0695	Slr0695	hypothetical protein	19.049	173	1	5	42.8	9	0	32.003	0	42826000	0	46198000
sll0096	Sll0096	hypothetical protein	49.777	448	1	8	17.4	15	0	20.524	0	42814000	0	37723000
sll1491	Sll1491	periplasmic WD-repeat protein	37.347	348	1	7	23.3	12	0	32.311	0	42670000	0	40205000
slr7012	Slr7012	hypothetical protein	36.485	329	1	6	22.5	10	0	20.178	0	42415000	0	37110000
sll0891	Mdh	malate dehydrogenase	34.345	324	1	6	20.1	12	0	18.657	0	41913000	0	42968000
slr1435	PmbA	PmbA protein homolog	46.378	427	1	5	14.5	10	0	15.587	0	41730000	0	32669000
slr1949	Slr1949	hypothetical protein	23.882	212	1	8	33.5	14	0	19.846	0	41554000	0	53534000
slr0985	RfbC	dTDP-4-dehydrorhamnose 3,5-epimerase	20.942	189	1	3	22.2	8	0	32.944	0	41357000	0	48869000
sll0148	Sll0148	hypothetical protein	78.5	735	1	8	12.8	13	0	26.176	0	41248000	0	36737000
ssl2667	Ssl2667	an assembly factor for iron-sulfur culsters	8.3737	76	1	2	40.8	4	0	5.8685	0	41233000	0	30221000
sll1757	Sll1757	hypothetical protein	31.717	292	1	3	13.4	8	0	18.624	0	41171000	0	48275000
slr2102	FtsY	cell division protein FtsY	53.869	504	1	8	20.4	14	0	22.92	0	40709000	0	49791000
sll1773	Sll1773	hypothetical protein	25.7	232	1	6	28.9	14	0	13.288	0	40590000	0	38237000
sll1214	AcsF1	hypothetical protein YCF59	42.153	358	1	7	21.2	13	0	20.099	0	40424000	0	39129000
slr1437	Slr1437	unknown protein	12.671	112	1	2	21.4	6	0	5.8481	0	40349000	0	31529000
sll1304	Sll1304	unknown protein	32.848	287	1	6	21.6	10	0	18.654	0	40112000	0	33529000
sll1680	Sll1680	hypothetical protein	19.661	176	1	3	19.3	4	0	71.655	0	39680000	0	32621000
sll0995	Sll0995	hypothetical protein	26.229	231	1	4	25.5	8	0	34.059	0	39289000	0	39524000
sll1558	Sll1558	mannose-1-phosphate guanyltransferase	42.768	388	1	5	11.1	10	0	14.309	0	39096000	0	38664000
slr2089	Shc	squalene-hopene-cyclase	72.092	647	1	7	12.4	14	0	17.241	0	39037000	0	56102000
slr0326	Slr0326	hypothetical protein	16.949	147	1	4	29.3	7	0	13.688	0	38996000	0	34190000
slr0757	KaiB	circadian clock protein KaiB homolog	11.935	105	1	6	59	12	0	18.944	0	38804000	0	47023000
sll0711	IspE	isopentenyl monophosphate kinase	34.08	315	1	5	20.6	12	0	17.15	0	38778000	0	34995000
slr1648	Slr1648	hypothetical protein	54.057	480	1	8	20	16	0	30.465	0	38466000	0	36380000
slr0201	HdrB	heterodisulfide reductase subunit B	32.571	301	1	3	13	7	0	26.455	0	38404000	0	31529000
slr1923	Slr1923	hypothetical protein	44.567	398	1	8	22.4	12	0	20.586	0	38200000	0	33298000
ssl0294	Ssl0294	hypothetical protein	7.8328	70	1	3	64.3	7	0	22.648	0	38171000	0	55384000
slr0169	Slr0169	hypothetical protein	22.745	213	1	6	28.2	12	0	18.95	0	38049000	0	36955000
sll1307	Sll1307	periplasmic protein, function unknown	17.849	175	1	4	29.1	10	0	17.32	0	38011000	0	30776000
slr2124	Slr2124	3-oxoacyl-[acyl-carrier protein] reductase	26.493	249	1	4	19.3	11	0	13.874	0	37924000	0	41260000
slr0301	PpsA	phosphoenolpyruvate synthase	89.928	818	1	14	17.8	21	0	35.786	0	37736000	0	34365000
sll1054	Sll1054	hypothetical protein	21.03	187	1	5	35.3	10	0	18.398	0	37636000	0	37478000
sll1224	HoxY	hydrogenase subunit of the bidirectional hydrogenase	19.958	182	1	3	29.1	6	0	13.512	0	37586000	0	36448000
slr0841	Slr0841	periplasmic protein, function unknown	31.566	291	1	3	13.7	6	0	27.046	0	37536000	0	33691000
slr1506	Slr1506	hypothetical protein	63.773	577	1	9	16.6	17	0	35.088	0	37536000	0	34031000
sll1308	Sll1308	probable oxidoreductase	25.861	248	1	7	38.3	12	0	14.918	0	37525000	0	31745000
slr1826	Slr1826	hypothetical protein	14.322	130	1	3	28.5	4	0	9.5155	0	37347000	0	32157000
sll0587	Pyk1	pyruvate kinase	51.993	473	1	6	14.4	12	0	12.692	0	37039000	0	31302000
sll0923	EpsB	unknown protein	83.64	756	1	9	12.4	16	0	22.507	0	36899000	0	35873000
sll1334	Sll1334	two-component sensor histidine kinase	56.72	509	1	8	19.4	16	0	29.892	0	36875000	0	38765000
sll7063	Sll7063	unknown protein	90.211	795	1	2	1.8	3	0.0081421	2.3801	0	36785000	0	34979000
slr1266	Slr1266	hypothetical protein	19.529	185	1	2	14.1	4	0	12.49	0	36719000	0	12464000
slr1556	Ddh	2-hydroxyacid dehydrogenase homolog	36.853	333	1	6	18.3	12	0	14.44	0	36386000	0	28094000
ssl3549	Ssl3549	hypothetical protein	8.9548	76	1	3	27.6	6	0	22.414	0	36031000	0	37297000
sll0504	LysA	diaminopimelate decarboxylase	50.847	469	1	8	22.4	12	0	33.723	0	35304000	0	30420000
slr2088	IlvG	acetohydroxy acid synthase	67.73	621	1	6	11.4	10	0	19.395	0	35289000	0	33894000
slr0823	Ycf3	photosystem I assembly related protein	19.878	173	1	6	36.4	13	0	35.179	0	35195000	0	36098000
slr0637	Slr0637	hypothetical protein	29.017	261	1	4	24.1	11	0	26.987	0	35152000	0	39220000
sll0936	Sll0936	putative oxidoreductase	55.201	501	1	9	17.4	16	0	41.525	0	35028000	0	40564000
slr1691	NadE	glutamine-dependent NAD(+) synthetase	61.075	558	1	8	16.1	13	0	22.215	0	35022000	0	31496000
sll1370	RfbM	mannose-1-phosphate guanylyltransferase	40.464	367	1	6	19.1	9	0	13.233	0	34916000	0	24367000
ssl1762	Ssl1762	hypothetical	10.671	97	1	3	38.1	6	0	9.0809	0	34803000	0	31176000
sll0086	Sll0086	putative arsenical pump-driving ATPase	44.626	396	1	8	23.2	13	0	28.263	0	34486000	0	38244000
sll1911	Sll1911	hypothetical protein	8.9621	81	1	5	72.8	10	0	28.601	0	34358000	0	40090000
slr1794	Slr1794	probable anion transporting ATPase	39.139	362	1	7	22.7	10	0	14.694	0	34355000	0	41232000
sll0379	LpxA	acyl-[acyl-carrier-protein]--UDP-N-acetylglucosamine o-acyltransferase	32.073	295	1	6	25.8	12	0	33.2	0	34347000	0	28040000
slr0929	Slr0929	chromosome partitioning protein, ParA family	21.699	195	1	6	27.2	11	0	14.955	0	34331000	0	38680000
slr0348	IspH	hypothetical protein	45.581	406	1	6	17.5	8	0	19.183	0	34198000	0	22886000
slr0875	MscL	large-conductance mechanosensitive channel	15.805	145	1	2	14.5	4	0	6.5794	0	33794000	0	39203000
ssl0832	Ssl0832	hypothetical protein	10.492	93	1	2	37.6	6	0	14.708	0	33758000	0	30563000
sll1776	DeoC	deoxyribose-phosphate aldolase	23.874	225	1	4	20.4	9	0	9.8169	0	33666000	0	27550000
sll0228	SpeB1	arginase	33.463	306	1	4	14.4	6	0	9.8138	0	33583000	0	17969000
slr1559	AroE	shikimate 5-dehydrogenase	31.099	290	1	6	28.3	10	0	22.106	0	33421000	0	28672000
slr0185	PyrE	orotate phosphoribosyltransferase	21.372	198	1	6	31.8	10	0	15.488	0	33405000	0	36962000
slr0333	Slr0333	unknown protein	11.406	106	1	3	28.3	5	0	7.4268	0	33401000	0	27709000
sll1667	Mom72	periplasmic protein, similar to mitochondrial outer membrane 72K protein	29.889	266	1	5	18.8	10	0	22.743	0	33036000	0	30862000
slr1418	PyrD	dihydroorotate dehydrogenase	41.559	381	1	6	20.7	13	0	20.347	0	32930000	0	30134000
ssr1789	HliD	CAB/ELIP/HLIP-related protein HliD	6.4724	57	1	2	43.9	6	0	7.3851	0	32899000	0	41833000
sll1709	Gdh	3-ketoacyl-acyl carrier protein reductase	27.44	248	1	4	17.3	7	0	12.733	0	32744000	0	29571000
slr2074	ManA	similar to mannose-1-phosphate guanylyltransferase	14.639	129	1	4	44.2	7	0	14.675	0	32511000	0	31908000
slr0863	Slr0863	hypothetical protein	50.369	463	1	11	24.6	18	0	25.632	0	32396000	0	31263000
sll0069	Sll0069	hypothetical protein	28.901	256	1	8	35.5	12	0	17.642	0	32238000	0	32126000
slr1975	Slr1975	N-acylglucosamine 2-epimerase	45.629	391	1	6	17.4	11	0	21.458	0	32208000	0	29864000
slr0084	HisH	amidotransferase HisH	22.497	210	1	5	38.1	7	0	10.022	0	32117000	0	24508000
ssl3044	Ssl3044	probable ferredoxin	10.818	99	1	2	23.2	4	0	8.9716	0	32041000	0	26604000
slr1438	Slr1438	hypothetical protein	33.029	289	1	6	22.5	9	0	10.727	0	31983000	0	27499000
slr1275	Slr1275	hypothetical protein	30.034	284	1	4	26.4	8	0	21.447	0	31714000	0	28526000
sll0493	Sll0493	hypothetical protein	25.169	228	1	7	39	11	0	17.996	0	31547000	0	26915000
ssl5113	Ssl5113	unknown protein	10.544	96	1	5	43.8	9	0	12.513	0	31402000	0	32545000
slr1874	Ddl	D-alanine--D-alanine ligase	38.774	354	1	8	29.9	12	0	50.474	0	31324000	0	29979000
slr1681	Slr1681	unknown protein	33.124	320	1	6	27.2	11	0	29.051	0	31165000	0	36113000
sll1837	Sll1837	periplasmic protein, function unknown	15.467	145	1	3	24.1	8	0	24.681	0	31056000	0	29913000
slr1448	CscK	fructokinase	33.09	307	1	6	21.8	10	0	14.36	0	31056000	0	27838000
ssl2245	Ssl2245	unknown protein	9.2063	88	1	2	42	2	0	5.0683	0	30967000	0	12933000
sll0470	Sll0470	hypothetical protein	20.719	186	1	3	23.7	6	0	16.951	0	30900000	0	21988000
slr0652	HisA	phosphorybosilformimino-5-amino- phosphorybosil-4-imidazolecarboxamideisomerase	27.35	256	1	7	33.6	13	0	24.468	0	30855000	0	40193000
sll0915	PqqE	periplasmic protease	59.588	524	1	6	13.7	8	0	15.573	0	30766000	0	18975000
sll1862	Sll1862	unknown protein	15.194	143	1	3	32.2	5	0	19.758	0	30656000	0	47686000
slr0076	Slr0076	hypothetical protein	50.001	453	1	9	25.8	15	0	21.357	0	30623000	0	34561000
ssl3451	Ssl3451	hypothetical protein	9.1165	81	1	4	58	5	0	14.962	0	30440000	0	30999000
sll1693	Sll1693	hypothetical protein	50.698	440	1	8	18.9	13	0	18.356	0	30310000	0	28564000
slr1192	Slr1192	probable alcohol dehydrogenase	35.868	336	1	4	19.6	5	0	12.038	0	30292000	0	18392000
sll1537	Sll1537	similar to mutator MutT protein	15.937	139	1	4	30.2	6	0	6.7489	0	29918000	0	24457000
slr1900	Slr1900	hypothetical protein	27.406	247	1	6	16.6	11	0	17.185	0	29880000	0	34560000
slr2143	CefD	L-cysteine/cystine lyase	43.998	401	1	5	18	8	0	23.18	0	29840000	0	25818000
slr0806	Slr0806	hypothetical protein	47.989	439	1	7	20	12	0	32.913	0	29835000	0	25737000
sll1618	Sll1618	hypothetical protein	21.435	200	1	4	27	10	0	30.914	0	29771000	0	38164000
sll1466	Sll1466	probable glycosyltransferase	47.141	413	1	7	20.8	10	0	17.929	0	29728000	0	30009000
sll0524	Sll0524	hypothetical protein	47.478	447	1	6	16.6	10	0	14.543	0	29692000	0	29467000
sll1383	SuhB	probable myo-inositol-1(or 4)-monophosphatase	31.296	287	1	6	26.1	8	0	11.793	0	29585000	0	23799000
slr1378	Slr1378	hypothetical protein	26.989	237	1	2	7.2	4	0	4.6286	0	29506000	0	24240000
slr1560	HisS	histidyl tRNA synthetase	44.282	401	1	4	9.7	6	0	10.306	0	29369000	0	28389000
slr0502	CobW	cobalamin synthesis protein cobW homolog	38.955	352	1	6	16.5	12	0	16.163	0	29319000	0	28418000
sll6076;sll6017;sll1774;slr5082;slr5124	Sll6076	hypothetical protein;sll6017 hypothetical	29.211	256;256;260;276;276;272	6	6	18	12	0	14.547	0	28909000	0	24402000
ssl1377	Ssl1377	hypothetical protein	8.2937	75	1	3	41.3	6	0	7.152	0	28904000	0	24276000
slr1116	Slr1116	hypothetical protein	20.103	173	1	4	21.4	8	0	9.1587	0	28784000	0	27795000
slr0774	SecD	protein-export membrane protein SecD	48.177	452	1	8	23.7	12	0	23.514	0	28757000	0	39655000
ssl3335	SecE	preprotein translocase SecE subunit	9.1335	81	1	3	33.3	6	0	65.97	0	28734000	0	38070000
slr1940	Slr1940	periplasmic protein, function unknown	51.261	482	1	6	13.9	10	0	25.754	0	28621000	0	24345000
sll0053	AccC	biotin carboxylase	49.164	448	1	5	17.9	10	0	18.246	0	28431000	0	30745000
slr0070	Fmt	methionyl-tRNA formyltransferase	35.941	330	1	4	14.5	8	0	8.4043	0	28083000	0	22413000
smr0007	PsbL	photosystem II PsbL protein	4.4731	39	1	2	33.3	4	0	12.218	0	28055000	0	44824000
sll0271	NusB	N utilization substance protein B homolog	30.59	275	1	7	27.6	10	0	16.028	0	28053000	0	35670000
sll1967	Sll1967	probable RNA methyltransferase	51.522	463	1	7	17.3	10	0	26.051	0	27876000	0	24739000
sll0634	BtpA	photosystem I biogenesis protein BtpA	30.042	287	1	7	38	10	0	48.84	0	27800000	0	27149000
slr1628	Slr1628	hypothetical protein	14.545	134	1	3	29.1	5	0	7.1199	0	27761000	0	25690000
sll0301	Sll0301	hypothetical protein	18.611	169	1	3	20.1	5	0	7.521	0	27615000	0	33913000
slr1276	Slr1276	hypothetical protein	30.067	275	1	5	26.5	9	0	17.46	0	27447000	0	33902000
slr0106	Slr0106	unknown protein	25.879	234	1	8	30.3	14	0	19.483	0	27437000	0	29386000
sll1430	Apt	adenine phosphoribosyltransferase	18.997	172	1	4	26.2	8	0	27.086	0	27327000	0	30529000
sll1315	Sll1315	unknown protein	38.968	352	1	4	11.4	8	0	9.0964	0	27313000	0	25034000
slr0575	Slr0575	hypothetical protein	20.32	184	1	4	22.8	8	0	25.181	0	27297000	0	34979000
sll1893	HisF	cyclase	27.973	261	1	4	21.1	8	0	33.477	0	27123000	0	27905000
sll0381	Sll0381	hypothetical protein	30.985	294	1	4	17.3	7	0	16.578	0	27111000	0	29517000
sll7087	Sll7087	unknown protein	29.929	268	1	3	17.2	4	0	9.9436	0	27024000	0	21059000
sll0209	Sll0209	hypothetical protein	37.65	340	1	8	23.2	12	0	17.613	0	26911000	0	31975000
slr1932	Slr1932	unknown protein	25.504	231	1	4	26	8	0	11.335	0	26834000	0	28263000
sll0754	RbfA	ribosome binding factor A	14.749	133	1	6	53.4	11	0	20.892	0	26816000	0	31313000
ssl0105	PipX	PII interacting protein X	10.448	88	1	2	22.7	4	0	7.2155	0	26685000	0	25718000
ssl3389	Ssl3389	hypothetical protein	8.5988	78	1	3	29.5	5	0	7.8186	0	26678000	0	27902000
ssr1765	Ssr1765	hypothetical protein	9.506	84	1	2	29.8	4	0	7.0563	0	26657000	0	55602000
sll2002	Sll2002	hypothetical protein	32.871	292	1	4	16.1	8	0	25.329	0	26615000	0	26387000
slr1510	PlsX	fatty acid/phospholipid synthesis protein PlsX	37.285	348	1	5	21	9	0	19.657	0	26447000	0	27455000
sll0578	PurK	phosphoribosylaminoimidazole carboxylase ATPase subunit	42.641	388	1	5	12.9	9	0	11.539	0	26421000	0	26157000
sll1415	PpnK2	hypothetical protein	33.775	307	1	6	18.2	10	0	11.58	0	26335000	0	22298000
slr0369	Slr0369	RND multidrug efflux transporter	111.91	1030	1	5	5	8	0	13.484	0	26224000	0	31305000
slr0477	PurN	phosphoribosylglycinamide formyltransferase	23.538	217	1	5	28.6	9	0	15.369	0	26208000	0	26109000
sll1039	Sll1039	hypothetical protein	38.545	334	1	6	18.6	12	0	17.063	0	26162000	0	31721000
slr0298	FraH	FraH protein homolog	22.159	210	1	3	27.6	7	0	8.4404	0	25966000	0	21957000
sll7090	Sll7090	unknown protein	111.43	979	1	8	10.9	10	0	16.574	0	25945000	0	22245000
slr1368	CbiT	precorrin decarbocylase	24.777	227	1	5	27.3	10	0	12.602	0	25909000	0	24362000
slr0260	CobA	cob(I)alamin adenosyltransferase;cob(I)alamin adenosyltransferase	22.645	203	1	5	24.1	10	0	15.692	0	25754000	0	30936000
slr0525	ChlM	Mg-protoporphyrin IX methyl transferase	25.08	230	1	5	22.6	7	0	12.107	0	25721000	0	29456000
sll1620	Sll1620	hypothetical protein	17.177	158	1	2	13.3	4	0	5.6391	0	25671000	0	24028000
slr1067	GalE	UDP-glucose 4-epimerase	37.495	340	1	7	20.3	11	0	21	0	25601000	0	23112000
sll7086	Sll7086	unknown protein	14.549	131	1	4	25.2	8	0	12.552	0	25600000	0	24353000
slr1098	Slr1098	hypothetical protein	27.675	252	1	4	17.5	8	0	11.661	0	25524000	0	23557000
slr0343	PetD	cytochrome b6-f complex subunit 4	17.444	160	1	1	6.2	8	0	11.852	0	25092000	0	51491000
slr1240	Slr1240	unknown protein	21.06	179	1	4	19.6	9	0	10.531	0	24960000	0	30696000
slr1618	Slr1618	unknown protein	29.001	261	1	3	13.8	5	0	7.6749	0	24947000	0	21385000
slr0328	Slr0328	low molecular weight phosphotyrosine protein phosphatase	17.47	157	1	4	39.5	8	0	22.14	0	24881000	0	25689000
slr0854	PhrA	DNA photolyase	56.025	488	1	6	12.7	10	0	14.648	0	24830000	0	27391000
sll0163	Sll0163	WD-repeat protein	189.93	1693	1	9	6.9	13	0	21.589	0	24742000	0	28098000
sll1484	Ndh	type 2 NADH dehydrogenase	52.818	487	1	5	12.1	8	0	16.431	0	24723000	0	28176000
ssr1527	Ssr1527	probable molybdopterin [MPT] converting factor, subunit 1	9.0242	81	1	4	54.3	8	0	11.373	0	24521000	0	24853000
sll1223	HoxU	diaphorase subunit of the bidirectional hydrogenase	26.196	238	1	4	20.6	9	0	10.68	0	24236000	0	23713000
slr0443	Slr0443	hypothetical protein	14.608	125	1	5	32	9	0	10.996	0	24068000	0	24423000
ssl2717	Ssl2717	hypothetical protein	7.9208	70	1	3	48.6	7	0	24.335	0	24012000	0	23191000
slr1256	UreA	urease gamma subunit	11.056	100	1	2	17	4	0	5.7564	0	24011000	0	24145000
slr0451	Ski2	putative helicase	113.38	1006	1	3	2.8	3	0	4.1639	0	23997000	0	34855000
slr1150	Slr1150	unknown protein	18.995	170	1	3	18.8	6	0	20.301	0	23949000	0	27834000
slr1391	Slr1391	unknown protein	16.806	156	1	2	15.4	5	0	14.063	0	23939000	0	28506000
sll1568	Sll1568	fibrillin	22.728	202	1	9	41.6	13	0	22.759	0	23809000	0	25303000
ssr2554	Ssr2554	hypothetical protein	10.364	88	1	2	18.2	2	0.00079051	3.191	0	23787000	0	19113000
sll0764	LivG	urea transport system ATP-binding protein	41.194	373	1	5	16.1	9	0	13.346	0	23780000	0	24148000
sll0224	Sll0224	amino-acid ABC transporter binding protein	32.829	298	1	6	25.5	10	0	20.637	0	23777000	0	26250000
sll0626	Lim17	putative neutral invertase	56.707	489	1	5	10.2	8	0	12.194	0	23603000	0	20176000
slr0844	NdhF	NADH dehydrogenase subunit 5	74.399	681	1	3	3.8	6	0	6.4904	0	23557000	0	26686000
slr1534	Slr1534	hypothetical protein	32.906	301	1	4	17.6	7	0	12.768	0	23327000	0	19081000
sll1367	Sll1367	hypothetical protein	30.065	261	1	7	26.8	14	0	17.277	0	23288000	0	23074000
slr1702	Slr1702	hypothetical protein	27.287	251	1	7	39	12	0	16.642	0	23288000	0	32654000
slr0055	TrpG	anthranilate synthase component II	17.86	163	1	3	31.9	9	0	10.591	0	23263000	0	31058000
slr1841	Slr1841	probable porin;major outer membrane protein	67.6	630;591	2	3	7.5	5	0	18.616	0	23155000	0	16851000
sll1542	Sll1542	hypothetical protein	34.814	300	1	5	23	8	0	33.144	0	23081000	0	20967000
sll0741	NifJ	pyruvate flavodoxin oxidoreductase	131.46	1199	1	8	7	9	0	19.689	0	22880000	0	18116000
slr0379	Tmk	thymidylate kinase	26.758	236	1	5	28	8	0	12.575	0	22839000	0	26260000
sll0519	NdhA	NADH dehydrogenase subunit 1	40.548	372	1	3	9.4	5	0	8.2242	0	22718000	0	30937000
slr0398	Slr0398	unknown protein	17.633	157	1	2	14	4	0	6.6404	0	22666000	0	23396000
sll0558	Sll0558	hypothetical protein YCF53	26.465	233	1	4	21	6	0	11.899	0	22631000	0	27599000
ssr1114	Ssr1114	hypothetical protein	9.9092	86	1	4	58.1	7	0	12.068	0	22505000	0	22051000
sll0886	Sll0886	hypothetical protein	30.962	279	1	5	19.4	11	0	15.068	0	22440000	0	27066000
slr1659	Slr1659	hypothetical protein	13.307	113	1	4	28.3	7	0	11.125	0	22389000	0	24648000
sll0033	CrtH	carotene isomerase	55.771	501	1	7	18.6	10	0	18.224	0	22363000	0	21584000
sll1390	Sll1390	hypothetical protein	27.394	249	1	2	10	6	0	10.817	0	22246000	0	42273000
slr1867	TrpD	anthranilate phosphoribosyltransferase	36.005	348	1	3	12.9	5	0	29.811	0	22147000	0	16879000
slr1694	Slr1694	expression activator appA homolog	17.342	150	1	3	28.7	6	0	20.507	0	22023000	0	22975000
slr1105	TypA	GTP-binding protein TypA/BipA homolog	61.821	558	1	5	9	10	0	13.928	0	22009000	0	24511000
slr1167	GldA	glycerol dehydrogenase	39.779	371	1	5	15.4	10	0	18.584	0	22004000	0	21121000
sll1217	Sll1217	unknown protein	25.604	225	1	6	29.8	9	0	11.314	0	21940000	0	17658000
sll1018	PyrC'	dihydroorotase	48.174	441	1	5	11.3	8	0	14.604	0	21889000	0	19275000
sll1388	Sll1388	hypothetical protein	17.292	154	1	3	22.1	5	0	10.81	0	21877000	0	20929000
slr0144	Slr0144	hypothetical protein	29.599	262	1	3	13	5	0	5.7704	0	21826000	0	27863000
sll0645	Sll0645	unknown protein	27.096	255	1	2	14.1	4	0	9.0872	0	21719000	0	16991000
slr1549	Def	polypeptide deformylase	21.026	187	1	2	11.2	4	0	5.9727	0	21698000	0	21987000
sll5059	Crr43	two-component response regulator	33.416	302	1	6	20.2	8	0	21.589	0	21684000	0	18808000
slr0719	Slr0719	unknown protein	42.301	388	1	4	12.9	7	0	10.948	0	21647000	0	17791000
slr0990	Slr0990	hypothetical protein	44.072	389	1	6	13.9	8	0	12.912	0	21590000	0	23621000
slr1541	Slr1541	hypothetical protein	24.188	210	1	4	24.3	7	0	6.5762	0	21466000	0	23772000
ssr0332	Ssr0332	hypothetical protein	8.1773	70	1	2	22.9	4	0	4.5978	0	21323000	0	29984000
sll1892	Sll1892	unknown protein	25.668	248	1	3	17.3	6	0	23.846	0	21206000	0	18203000
slr1915	Slr1915	hypothetical protein	12.378	104	1	4	40.4	8	0	37.759	0	21149000	0	20410000
slr0677	ExbB	biopolymer transport ExbB like protein	25.074	227	1	4	13.7	7	0	8.9558	0	21130000	0	29288000
slr1613	Slr1613	hypothetical protein	22.344	196	1	3	15.3	5	0	8.165	0	21092000	0	19975000
sll0921	Sll0921	two-component response regulator NarL subfamily	24.165	222	1	4	22.1	9	0	15.85	0	21083000	0	25315000
slr0903	MoaE	molybdopterin (MPT) converting factor, subunit 2	16.461	145	1	3	24.1	5	0	10.201	0	21034000	0	15022000
slr0229	MmsB	3-hydroxyisobutyrate dehydrogenase	29.93	290	1	5	20.7	7	0	10.797	0	20956000	0	16371000
sll0625	Sll0625	unknown protein	25.632	225	1	4	19.6	9	0	10.517	0	20865000	0	20810000
slr0546	TrpC	indole-3-glycerol phosphate synthase	32.952	295	1	4	14.2	8	0	9.0187	0	20783000	0	16990000
sll1594	RbcR	ndhF3 operon transcriptional regulator, LysR family protein	35.696	316	1	4	13.9	6	0	17.028	0	20693000	0	23527000
sll1814	SecY	preprotein translocase SecY subunit	47.999	442	1	3	5.4	7	0	6.929	0	20689000	0	28642000
sll0861	MurQ	hypothetical protein	32.18	305	1	5	21.6	7	0	19.303	0	20685000	0	17854000
slr0322	Hik43	two-component hybrid sensor and regulator	120.56	1095	1	9	8.7	14	0	20.698	0	20552000	0	26525000
sll0157	Sll0157	hypothetical protein	28.098	256	1	4	15.6	8	0	10.438	0	20543000	0	23981000
sll0445	Sll0445	unknown protein	54.394	495	1	5	14.1	9	0	11.415	0	20388000	0	22875000
slr1753	Slr1753	hypothetical protein	185.06	1749	1	3	2.1	7	0	11.435	0	20153000	0	17647000
sll0221	Bcp	bacterioferritin comigratory protein	20.376	184	1	3	22.3	8	0	10.224	0	20146000	0	20989000
slr0527	QueC	transcription regulator ExsB homolog	24.972	232	1	3	20.7	4	0	6.7807	0	20070000	0	0
slr0537	Slr0537	putative sugar kinase	35.183	333	1	4	11.4	7	0	10.016	0	20056000	0	21619000
slr0074	Slr0074	ABC transporter subunit	52.795	480	1	5	10.6	8	0	18.401	0	19953000	0	17751000
slr0782	Slr0782	putative flavin-containing monoamine oxidase	51.404	471	1	6	17.4	9	0	13.611	0	19938000	0	17748000
slr1194	Slr1194	hypothetical protein	25.17	222	1	3	14.9	5	0	6.1111	0	19925000	0	15649000
slr1557	Slr1557	hypothetical protein	40.235	369	1	4	11.4	7	0	10.132	0	19883000	0	20601000
sll1456	Sll1456	unknown protein	33.517	302	1	5	19.9	9	0	16.843	0	19618000	0	28669000
slr2018	Slr2018	unknown protein	84.853	799	1	3	6.4	7	0	23.309	0	19554000	0	16870000
sll1679	HhoA	periplasmic protease HhoA	41.336	394	1	7	20.6	12	0	16.254	0	19552000	0	23747000
ssl2814	Ssl2814	unknown protein	10.272	89	1	3	36	3	0	7.3549	0	19513000	0	0
slr1519	HglK	hypothetical protein	26.541	245	1	3	19.2	6	0	13.003	0	19497000	0	17535000
sll1835	Sll1835	periplasmic protein, function unknown	28.832	265	1	2	9.8	3	0	7.9017	0	19416000	0	0
slr0079	GspE	probable general secretion pathway protein E	90.135	813	1	7	8.6	10	0	16.871	0	19374000	0	26653000
sll0109	AroH	chorismate mutase	14.401	127	1	2	23.6	3	0.0015349	2.9548	0	19311000	0	0
sll0487	Sll0487	hypothetical protein	45.847	402	1	4	10.4	9	0	10.551	0	19172000	0	21404000
sll1886	Sll1886	hypothetical protein	21.028	188	1	3	17.6	4	0	6.6036	0	19057000	0	21298000
sll0166	HemD	a fusion protein between uroporphyrinogen-III C-methyltransferase (CobA/CorA) and uroporphyrinogen-III synthase (HemD)	58.689	538	1	2	3.2	5	0	3.496	0	19034000	0	20482000
slr0116	PcyA	phycocyanobilin:ferredoxin oxidoreductase	28.129	248	1	4	16.5	8	0	14.502	0	18947000	0	22821000
sll1059	Adk2	adenylate kinase	20.34	181	1	4	25.4	7	0	11.509	0	18890000	0	21817000
sll1786	Sll1786	putative deoxyribonuclease, tatD homolog	29.258	261	1	5	21.5	7	0	9.6744	0	18742000	0	17642000
slr1411	Slr1411	hypothetical protein	45.731	422	1	6	17.5	10	0	12.389	0	18544000	0	21177000
sll2010	MurD	UDP-N-acetylmuramoylalanine--D-glutamate ligase	49.048	452	1	6	17.9	7	0	14.626	0	18502000	0	14403000
slr0937	Slr0937	unknown protein	46.1	417	1	4	11.8	6	0	10.906	0	18442000	0	14827000
sll1532	Sll1532	hypothetical protein	23.26	211	1	3	11.4	5	0	6.2864	0	18426000	0	16189000
sll0162	Sll0162	hypothetical protein	22.688	194	1	4	21.1	8	0	11.92	0	18355000	0	23345000
slr1732	Slr1732	hypothetical protein	16.806	149	1	3	22.1	5	0	11.896	0	18350000	0	19839000
slr0619	Slr0619	hypothetical protein	38.287	348	1	4	12.6	8	0	10.921	0	18286000	0	16084000
slr0591	Slr0591	ribonucleoside-diphosphate reductase beta chain	41.603	355	1	5	13	7	0	9.5508	0	18260000	0	16063000
sll0816	Sll0816	probable oxidoreductase	41.489	371	1	5	15.6	7	0	29.815	0	18249000	0	18859000
sll1938	Sll1938	hypothetical protein	22.548	203	1	4	30	7	0	8.9324	0	18231000	0	17071000
slr1064	RfbU	probable glycosyltransferase	41.848	367	1	5	13.9	6	0	11.379	0	18178000	0	15221000
sll7089	Sll7089	unknown protein	42.152	370	1	5	18.4	6	0	19.911	0	18159000	0	14416000
slr1302	CupB	protein involved in constitutive low affinity CO2 uptake	43.441	382	1	5	17	9	0	16.513	0	18082000	0	24567000
sll0635	ThiE	probable thiamine-phosphate pyrophosphorylase	37.883	343	1	5	16.9	10	0	14.417	0	18031000	0	21705000
sll1461	Sll1461	hypothetical protein	25.524	220	1	2	11.8	4	0	4.8544	0	17934000	0	11755000
slr6039;sll0788	Slr6039;CopM	hypothetical protein;hypothetical protein	22.852	196;196	2	2	7.7	3	0	4.3969	0	17914000	0	0
slr0930	Slr0930	hypothetical protein	49.359	436	1	4	10.6	5	0	10.975	0	17807000	0	13386000
slr1353	Slr1353	hypothetical protein	31.283	291	1	3	15.1	6	0	6.9613	0	17716000	0	21329000
slr1838	CcmK3	carbon dioxide concentrating mechanism protein CcmK homolog 3, putative carboxysome assembly protein	11.003	103	1	2	18.4	5	0	5.1818	0	17434000	0	0
sll1290	Sll1290	probable ribonuclease II	75.801	666	1	4	5.9	7	0	7.1825	0	17414000	0	19044000
sll1239	Sll1239	unknown protein	20.608	178	1	3	14	5	0	8.4756	0	17395000	0	15408000
slr1962	Slr1962	probable extracellular solute-binding protein	40.342	370	1	7	20.8	11	0	13.183	0	17331000	0	21900000
slr0357	HisS	histidyl-tRNA synthetase	49.171	447	1	4	11.6	6	0	10.62	0	17321000	0	20190000
slr0242	Bcp	bacterioferritin comigratory protein homolog	17.584	160	1	3	29.4	7	0	21.256	0	17313000	0	28737000
sll1575	SpkA	a part of spkA: serine/threonine protein kinase, regulates cellular motility ( disrupted by frameshift mutation)	58.874	521	1	7	15.2	10	0	15.079	0	17254000	0	24663000
slr0711	QueF	hypothetical protein	15.94	137	1	2	14.6	4	0	6.8429	0	17146000	0	17486000
sll0858	Sll0858	hypothetical protein	22.6	197	1	5	21.8	7	0	9.9333	0	17047000	0	16105000
slr0338	Slr0338	probable oxidoreductase	39.042	356	1	4	15.7	6	0	12.882	0	16972000	0	11505000
sll1541	Sll1541	hypothetical protein	54.286	490	1	4	12	7	0	10.878	0	16707000	0	17804000
slr1259	Slr1259	hypothetical protein	25.747	232	1	3	21.1	6	0	10.762	0	16656000	0	22173000
slr0031	Slr0031	hypothetical protein	66.968	584	1	5	7.2	7	0	6.4828	0	16586000	0	14796000
slr1362	Slr1362	hypothetical protein	14.794	133	1	4	32.3	6	0	7.8869	0	16540000	0	22209000
ssl0385	Ssl0385	hypothetical protein	8.3556	73	1	2	35.6	3	0	3.3642	0	16484000	0	17062000
sll0175	Sll0175	hypothetical protein	59.249	540	1	4	9.6	7	0	11.709	0	16410000	0	14330000
slr1542	IspF	2-C-methyl-D-erythritol 2,4-cyclodiphosphate synthase	17.411	161	1	5	34.2	7	0	12.45	0	16316000	0	18638000
slr1562	GrxC	glutaredoxin	12.222	109	1	2	24.8	4	0	18.188	0	16301000	0	16321000
slr0380	Slr0380	hypothetical protein	50.62	459	1	3	7.2	6	0	25.976	0	16291000	0	15844000
slr0984	RfbG	CDP-glucose 4,6-dehydratase	40.074	360	1	4	10.8	7	0	10.99	0	16249000	0	16456000
slr0067	Mrp	MRP protein homolog	37.131	353	1	3	9.3	6	0	10.036	0	16202000	0	21275000
slr0545	Slr0545	hypothetical protein	34.632	314	1	3	11.1	4	0	8.813	0	16064000	0	0
ssr2061	GrxC	glutaredoxin	9.7351	88	1	2	26.1	3	0	6.3193	0	15746000	0	15140000
slr0171	Ycf37	photosystem I assembly related protein Ycf37	20.137	175	1	3	20	5	0	9.346	0	15691000	0	17632000
sll1371	Sll1371	cAMP receptor protein, essential for motility	26.099	232	1	5	22	10	0	14.688	0	15670000	0	18129000
slr0376	Slr0376	hypothetical protein	12.857	116	1	2	27.6	4	0	46.728	0	15605000	0	16746000
ssl0546	MinE	septum site-determining protein MinE	11.239	97	1	2	19.6	4	0	3.887	0	15581000	0	16126000
ssr2049	BchB	unknown protein	9.7742	83	1	3	41	5	0	20.157	0	15527000	0	17043000
slr1258	Slr1258	unknown protein	27.099	251	1	4	18.7	6	0	8.8655	0	15496000	0	22855000
slr0936	NadC	nicotinate-nucleotide pyrophosphorylase	31.973	295	1	5	18.6	9	0	13.477	0	15401000	0	13534000
slr1974	Der	GTP binding protein	50.825	452	1	5	12.6	8	0	11.058	0	15394000	0	21386000
slr5023	Slr5023	hypothetical protein	44.727	393	1	3	7.4	4	0	6.0175	0	15199000	0	15546000
sll0905	Sll0905	hypothetical protein	20.609	195	1	2	14.4	4	0	6.683	0	15059000	0	0
slr1740	Slr1740	oligopeptide binding protein of ABC transporter	63.606	582	1	4	10.7	6	0	15.474	0	14792000	0	14718000
sll1546	Ppx	exopolyphosphatase	60.885	540	1	4	7.8	6	0	10.596	0	14669000	0	13168000
slr0653	RpoDI;SigA	principal RNA polymerase sigma factor SigA	49.935	425;369	2	5	10.1	7	0	11.912	0	14641000	0	8502300
sll7044	Sll7044	plasmid partition protein ParA homolog	20.669	193	1	3	22.8	4	0	7.3126	0	14620000	0	9783600
sll1471	CpcG	phycobilisome rod-core linker polypeptide	28.522	249	1	5	18.9	9	0	14.309	0	14523000	0	18905000
sll1675	Sll1675	hypothetical protein	16.355	150	1	2	14	4	0	9.207	0	14445000	0	11178000
slr0287	Slr0287	hypothetical protein	13.615	118	1	2	20.3	4	0	3.4745	0	14412000	0	15817000
slr0163	PilC	a part of pilC, pilin biogenesis protein, required for twitching motility	26.764	247	1	3	12.6	5	0	6.5997	0	14348000	0	18692000
slr0416	Slr0416	unknown protein	16.354	146	1	4	28.8	6	0	11.165	0	14318000	0	11840000
slr1653	Ama	N-acyl-L-amino acid amidohydrolase	44.086	404	1	3	9.7	4	0	12.79	0	14317000	0	11626000
slr1639	SmpB	SsrA-binding protein	18.138	154	1	4	19.5	7	0	9.9431	0	14286000	0	15874000
slr0664	Slr0664	hypothetical protein	13.679	120	1	3	33.3	5	0	12.472	0	14230000	0	11605000
slr0146	Slr0146	hypothetical protein	19.69	170	1	2	17.1	2	0	5.8931	0	14170000	0	22403000
slr1768	Slr1768	unknown protein	32.828	298	1	5	19.5	9	0	16.878	0	14080000	0	18394000
sll0740	Sll0740	hypothetical protein	26.987	235	1	4	16.2	7	0	8.2354	0	13998000	0	13567000
sll0749	Sll0749	hypothetical protein	21.201	199	1	2	15.6	4	0	16.174	0	13962000	0	22975000
sll1495	Sll1495	hypothetical protein	43.543	397	1	3	10.8	4	0	9.2053	0	13929000	0	12907000
sll0147	Sll0147	hypothetical protein	76.269	668	1	4	7.2	6	0	8.6633	0	13896000	0	15360000
slr2122	Slr2122	hypothetical protein	25.816	225	1	2	11.6	4	0	5.6372	0	13884000	0	15810000
sll0043	PixL	positive phototaxis protein, homologous to chemotaxis protein CheA, two-component hybrid histidine kinase	153.1	1402	1	6	4.6	10	0	10.915	0	13856000	0	16816000
sll1605	FabZ	(3R)-hydroxymyristol acyl carrier protein dehydrase	18.144	166	1	3	16.3	4	0	6.9959	0	13647000	0	10134000
slr0080	RnhA	ribonuclease H	17.856	160	1	3	15.6	6	0	7.7386	0	13600000	0	12991000
slr1951	Slr1951	hypothetical protein	17.648	157	1	2	10.8	3	0	19.889	0	13529000	0	4743500
slr0406	PyrC	dihydroorotase	38.126	342	1	2	8.5	3	0	5.4207	0	13331000	0	10171000
sll0319	Sll0319	periplasmic protein, function unknown	32.315	297	1	4	11.4	5	0	12.053	0	13119000	0	12165000
sll0873	NapC	carboxynorspermidine decarboxylase	43.231	387	1	3	6.7	5	0	7.7411	0	13097000	0	16391000
slr1693	Slr1693	two-component response regulator PatA subfamily	43.673	380	1	5	18.4	7	0	11.733	0	12989000	0	14251000
slr0233	Slr0233	thioredoxin M	11.802	105	1	2	20	4	0	9.5684	0	12972000	0	16879000
sll6093	Sll6093	chromosome partitioning protein, ParA family	21.648	198	1	3	20.7	3	0	11.301	0	12854000	0	8600900
sll0784	MerR	nitrilase	37.984	346	1	3	8.4	5	0	8.3515	0	12774000	0	14260000
slr0018	FumC	fumarase	49.687	466	1	4	8.8	7	0	11.729	0	12722000	0	16980000
slr1739	Psb28-2	photosystem II 13 kDa protein homolog	14.113	122	1	4	39.3	6	0	30.684	0	12688000	0	11887000
slr1406	Slr1406	periplasmic protein, function unknown	18.752	181	1	2	13.3	4	0	6.1345	0	12570000	0	10378000
slr6071;slr6012	Slr6071	unknown protein	84.206	730;730	2	4	6.2	5	0	6.0744	0	12317000	0	0
slr7061	Slr7061	unknown protein	47.889	422	1	3	7.6	6	0	21.48	0	12127000	0	12130000
sll1143	UvrD	ATP-dependent helicase PcrA	90.166	791	1	3	4.7	4	0	6.8524	0	12124000	0	12501000
sll0207	RfbA	glucose-1-phosphate thymidylyltransferase	42.803	393	1	5	13.5	6	0	15.967	0	12121000	0	15388000
sll1181	HlyD	similar to hemolysin secretion protein	64.707	583	1	6	10.5	9	0	13.968	0	12050000	0	14116000
sll0008	Sll0008	unknown protein	19.022	169	1	3	19.5	5	0	6.8511	0	11956000	0	0
slr0835	MoxR	MoxR protein homolog	33.452	303	1	4	13.9	8	0	21.681	0	11924000	0	15927000
ssr3402	Ssr3402	unknown protein	10.673	96	1	2	20.8	4	0	5.6791	0	11783000	0	8137700
sll1358	Sll1358	putative oxalate decarboxylase, periplasmic protein	43.15	394	1	4	11.9	5	0	11.001	0	11604000	0	10007000
slr0946	ArsC	arsenate reductase	14.443	131	1	3	22.9	5	0	7.3614	0	11466000	0	10695000
slr1505	Slr1505	unknown protein	22.551	198	1	3	18.7	4	0	15.443	0	11437000	0	11823000
sll1894	RibA	riboflavin biosynthesis protein RibA	61.681	556	1	4	8.1	6	0	8.259	0	11435000	0	13361000
slr1886	RsfS	hypothetical protein	17.09	154	1	2	10.4	3	0	5.7225	0	11287000	0	10792000
sll1252	Sll1252	hypothetical protein	28.591	259	1	3	12.7	6	0	9.4722	0	11257000	0	14530000
sll1459	Sll1459	stationary-phase survival protein SurE homolog	24.907	225	1	3	14.2	4	0	8.0369	0	11245000	0	12836000
slr0634	Slr0634	unknown protein	21.728	192	1	3	17.2	5	0	4.7879	0	11193000	0	11335000
sll1909	PrmA	probable methyltransferase	33.698	300	1	3	10.7	6	0	7.5277	0	11173000	0	9856300
slr1239	PntA	pyridine nucleotide transhydrogenase alpha subunit	56.049	530	1	3	5.7	6	0	5.5208	0	11169000	0	12677000
slr0918	Slr0918	methionine aminopeptidase	27.235	253	1	2	7.1	3	0	4.3152	0	11165000	0	11167000
slr8015	ParA	plasmid partitioning protein, ParA family	21.531	199	1	3	17.6	6	0	9.4595	0	11146000	0	10929000
slr0983	RfbF	glucose-1-phosphate cytidylyltransferase	28.793	256	1	3	13.3	5	0	12.312	0	11140000	0	11299000
sll0374	BraG or livF	urea transport system ATP-binding protein	27.424	249	1	3	8	6	0	7.4144	0	11115000	0	13231000
sll0467	QueA	S-adenosylmethionine:tRNA ribosyltransferase-isomerase	41.186	366	1	3	9.6	4	0	9.2363	0	11102000	0	0
sll1660	Sll1660	hypothetical protein	21.939	194	1	2	14.9	4	0	4.3349	0	11069000	0	12340000
sll1299	AckA	acetate kinase	44.761	413	1	4	11.6	5	0	5.3292	0	10998000	0	0
slr0633	ThiO/thiG	thiamine biosynthesis protein ThiG	70.27	656	1	2	3	3	0	3.3388	0	10863000	0	0
sll1233	Sll1233	hypothetical protein	33.204	294	1	2	6.5	2	0	4.9937	0	10854000	0	0
sll0909	Sll0909	unknown protein	26.368	228	1	3	16.2	4	0	10.453	0	10833000	0	10473000
slr1537	Slr1537	unknown protein	32.416	289	1	4	14.2	6	0	8.3995	0	10791000	0	9749100
sll0813	CtaC	cytochrome c oxidase subunit II	33.47	300	1	3	12	5	0	6.7757	0	10745000	0	12703000
sll1481	Sll1481	ABC-transporter membrane fusion protein	48.59	451	1	3	9.5	5	0	8.6858	0	10744000	0	11387000
slr1512	SbtA	sodium-dependent bicarbonate transporter	39.647	374	1	3	11.5	4	0	6.803	0	10730000	0	8679500
slr1472	Slr1472	hypothetical protein	18.701	164	1	2	17.1	3	0	5.2054	0	10683000	0	0
sll1338	Sll1338	unknown protein	20.183	187	1	2	17.1	3	0	5.0394	0	10668000	0	7451800
sll0860	Sll0860	hypothetical protein	19.309	173	1	2	20.2	3	0	7.6255	0	10626000	0	7352200
slr1129	Rne	ribonuclease E	74.944	674	1	6	8.5	9	0	11.61	0	10597000	0	18980000
slr0941	Slr0941	hypothetical protein	17.215	147	1	2	15	4	0	7.1761	0	10550000	0	16251000
sll0895	CysQ	CysQ protein homolog	32.197	291	1	2	9.6	3	0	4.5392	0	10540000	0	10384000
slr0355	Slr0355	hypothetical protein	35.387	331	1	2	5.1	3	0	4.5693	0	10511000	0	12934000
slr0836	RfbB	dTDP-glucose 4,6-dehydratase	38.487	342	1	2	5.8	4	0	5.6366	0	10456000	0	9642200
slr1035	Slr1035	hypothetical protein	19.903	175	1	2	10.3	4	0	4.8796	0	10440000	0	12180000
slr0331	NdhD1	NADH dehydrogenase subunit 4 (involved in photosystem-1 cyclic electron flow)	57.51	525	1	3	7.8	4	0	9.105	0	10258000	0	12533000
sll1739	Sll1739	unknown protein	41.229	359	1	3	6.7	5	0	6.3968	0	10166000	0	11269000
slr0780	NrdR	hypothetical protein	19.173	161	1	2	10.6	4	0	4.9887	0	10158000	0	10419000
slr1467	Slr1467	precorrin isomerase	24.62	222	1	2	10.4	3	0	5.7407	0	10129000	0	0
slr0440	Slr0440	hypothetical protein	30.336	267	1	4	21	5	0	8.7092	0	10087000	0	12056000
ssl2807	Ssl2807	hypothetical protein	10.38	95	1	2	25.3	3	0	6.3294	0	10073000	0	9542300
sll1209	LigA	DNA ligase	74.601	669	1	4	6	5	0	8.6264	0	9978500	0	8953900
slr0162	GspF	a part of pilC, pilin biogenesis protein, required for twitching motility	17.776	165	1	3	12.1	5	0	5.1531	0	9953600	0	11404000
sll0396	Sll0396	two-component response regulator OmpR subfamily	25.97	224	1	3	12.5	5	0	8.745	0	9926100	0	9766200
slr5088	Slr5088	probable short-chain dehydrogenase	26.17	238	1	3	12.6	5	0	5.6132	0	9836900	0	12235000
slr7011	Slr7011	unknown protein	111.93	975	1	3	2.7	4	0	5.4583	0	9754500	0	9348100
sll1866	Sll1866	hypothetical protein	21.634	199	1	2	16.6	3	0	7.6444	0	9637900	0	9548000
slr0565	Slr0565	hypothetical protein	35.381	325	1	2	7.4	3	0	7.6692	0	9626700	0	11913000
sll0838	PyrF	orotidine 5' monophosphate decarboxylase	24.705	231	1	2	9.5	2	0	4.3652	0	9528300	0	8057500
slr0989	Slr0989	hypothetical protein	27.62	253	1	3	13	4	0	5.8263	0	9430500	0	10906000
sll0208	Sll0208	hypothetical protein	26.177	231	1	3	12.6	5	0	15.105	0	9405900	0	10456000
sll1612	FolC	folylpolyglutamate synthase	47.4	428	1	3	7.7	5	0	6.2382	0	9359800	0	8975100
slr0293	GcvP	glycine dehydrogenase	107.32	983	1	3	3.2	4	0	3.9987	0	9240000	0	0
slr2141	Slr2141	hypothetical protein	37.018	340	1	3	9.7	5	0	7.4056	0	9153600	0	7248900
slr0083	DeaD	RNA helicase Light	55.119	492	1	3	6.1	5	0	8.3196	0	9134600	0	12913000
slr0145	Slr0145	unknown protein	15.045	136	1	2	16.2	4	0.0007776	3.0616	0	8941700	0	11268000
sll1355	Sll1355	hypothetical protein	20.737	181	1	4	23.2	6	0	10.024	0	8938300	0	0
sll1291	Sll1291	two-component response regulator PatA subfamily	44.66	401	1	3	7.7	6	0	10.384	0	8864000	0	11456000
sll1581	GumB	hypothetical protein	54.125	504	1	3	6.2	6	0	7.968	0	8833900	0	12825000
sll5128	Sll5128	unknown protein	39.453	345	1	2	7.2	2	0	5.6629	0	8830000	0	0
sll0689	NhaS3	Na+/H+ antiporter	47.871	461	1	2	5	3	0	6.0322	0	8825700	0	14155000
sll0083	GmhA	phosphoheptose isomerase	21.137	194	1	2	8.2	3	0	4.9819	0	8723700	0	8071700
sll0643	UreG	urease accessory protein G	22.012	206	1	2	9.2	4	0	5.5065	0	8615000	0	6910300
slr1419	Slr1419	hypothetical protein	17.683	159	1	2	14.5	4	0	8.8676	0	8607000	0	8746100
slr0992	Slr0992	probable tRNA/rRNA methyltransferase	17.033	153	1	2	25.5	3	0.00079177	3.2307	0	8594400	0	0
sll0184	SigC	group2 RNA polymerase sigma factor SigC	46.581	404	1	5	9.7	8	0	9.8418	0	8588300	0	11645000
slr0773	Slr0773	hypothetical protein	24.118	226	1	3	17.7	4	0	5.7376	0	8573700	0	9847900
slr1588	Slr1588	two-component transcription regulator	47.088	421	1	2	5.9	3	0	7.5206	0	8554300	0	9192400
sll0216	Sll0216	hypothetical protein	23.86	210	1	2	10	4	0	3.9197	0	8388700	0	8305100
sll1222	Sll1222	hypothetical protein	24.229	212	1	2	10.4	5	0	4.6579	0	8335400	0	11645000
sll1613	Sll1613	unknown protein	15.816	145	1	2	16.6	4	0	4.5257	0	8312400	0	0
sll1888	Hik5	two-component sensor histidine kinase	47.413	432	1	2	7.4	3	0	4.0129	0	8295300	0	7778200
sll1702	Sll1702	hypothetical protein YCF51	19.077	170	1	3	16.5	5	0	6.4643	0	8289100	0	12096000
sll0204	TrmFO	glucose inhibited division protein	50.102	456	1	2	5.5	4	0.0015361	2.9576	0	8225000	0	7020000
sll0660	PdxA	pyridoxal phosphate biosynthetic protein PdxA	37.224	349	1	3	10.9	4	0	4.4539	0	8217100	0	0
slr1609	Slr1609	long-chain-fatty-acid CoA ligase	77.663	696	1	2	4.3	4	0	4.8183	0	8203300	0	9365200
slr1261	Slr1261	hypothetical protein	19.068	179	1	3	19	5	0	8.8213	0	8187800	0	11080000
slr1814	Slr1814	hypothetical protein	18.448	154	1	2	11	3	0	4.163	0	8134600	0	4004400
slr0662	SpeA1	arginine decarboxylase	78.238	695	1	3	4.3	4	0	6.8486	0	8083300	0	0
slr0604	LepA	GTP-binding protein	66.967	603	1	2	3	4	0	10.255	0	8047300	0	10773000
slr1423	MurC	UDP-N-acetylmuramate-alanine ligase	54.513	505	1	2	4.4	3	0	4.7838	0	8037300	0	8173700
sll1880	Sll1880	hypothetical protein	16.435	147	1	3	21.1	4	0	5.5549	0	7992100	0	8310600
sll1108	SurE	stationary-phase survival protein SurE homolog	30.464	275	1	2	7.3	3	0	3.4293	0	7960000	0	5848200
sll0486	KaiB3	circadian clock protein KaiB homolog	11.657	102	1	3	27.5	5	0	6.6472	0	7907700	0	8727700
slr1263	Slr1263	hypothetical protein	51.701	470	1	3	4.7	4	0	6.2676	0	7885200	0	6769500
slr1511	FabH	3-oxoacyl-[acyl-carrier-protein] synthase III	35.166	330	1	3	7.9	4	0	6.4463	0	7867200	0	7401200
slr7060	Slr7060	hypothetical protein	64.113	588	1	2	4.8	4	0	4.7994	0	7847800	0	6588800
sll0877	Sll0877	hypothetical protein	51.885	456	1	3	6.6	4	0	9.9516	0	7782700	0	7359800
sll0759	Sll0759	ABC transporter ATP-binding protein	37.629	347	1	4	11	6	0	10.891	0	7773600	0	10056000
slr1046	TatA	putative TatA protein	13.673	126	1	2	11.1	3	0	3.3579	0	7751200	0	10926000
ssl1707	Ssl1707	hypothetical protein	9.2565	84	1	2	26.2	3	0	4.8624	0	7716300	0	0
slr0427	Slr0427	putative competence-damage protein	44.707	416	1	2	6.7	2	0.0007734	3.0261	0	7704400	0	0
ssr0335	Ssr0335	unknown protein	7.6648	69	1	2	30.4	3	0	6.1485	0	7700300	0	9378400
slr0816	Slr0816	hypothetical protein	18.919	167	1	3	20.4	3	0	5.1768	0	7624200	0	6177700
sll1900	Act	acetyltransferase	23.306	209	1	2	15.3	2	0	13.58	0	7608600	0	0
slr0862	LmbP	probable sugar kinase	36.363	326	1	2	5.5	4	0	5.9906	0	7511500	0	7566100
slr0740	Slr0740	hypothetical protein	14.495	131	1	3	25.2	5	0	6.7132	0	7493600	0	12498000
slr0089	Erg6	gamma-tocopherol methyltransferase	35.57	317	1	4	10.7	5	0	7.8989	0	7360500	0	10800000
sll1937	Fur	ferric uptake regulation protein	15.422	138	1	3	21.7	3	0	6.2925	0	7235200	0	0
sll7062	Sll7062	unknown protein	42.304	371	1	2	6.2	2	0.00079491	3.2525	0	7214300	0	6083600
slr0526	PanB	3-methyl-2-oxobutanoate hydroxymethyltransferase	27.786	260	1	2	6.9	3	0	5.7171	0	7176100	0	0
slr1742	Slr1742	probable cobyric acid synthase	28.274	256	1	2	7.8	2	0.00079114	3.2096	0	7104500	0	7289400
sll0459	UvrB	excinuclease ABC subunit B	76.848	669	1	2	3.4	3	0	4.4365	0	7079000	0	0
slr0184	Slr0184	unknown protein	23.734	206	1	2	8.7	3	0	4.5472	0	7058300	0	7290000
slr1670	Slr1670	unknown protein	101.49	885	1	2	2.5	4	0	4.561	0	6978400	0	0
slr1597	Slr1597	chromosome partitioning ATPase, ParA family	33.061	298	1	4	10.1	7	0	7.6108	0	6976400	0	9910400
slr0613	Slr0613	hypothetical protein	18.297	173	1	3	22.5	4	0	5.732	0	6964800	0	12360000
ssr0102	Ycf40	hypothetical protein YCF40	7.8938	71	1	2	36.6	3	0	8.0419	0	6956900	0	0
slr0077	Csd	cysteine desulfurase	46.411	420	1	3	6.4	5	0	8.6384	0	6847200	0	6071100
slr1260	Slr1260	hypothetical protein	19.685	177	1	2	12.4	4	0	5.0039	0	6803700	0	9615900
sll1272	Sll1272	unknown protein	29.008	256	1	2	7.4	4	0	3.9158	0	6797700	0	8595400
slr1579	Slr1579	hypothetical protein	57.06	522	1	3	5	6	0	7.178	0	6649200	0	10338000
sll1950	Sll1950	unknown protein	27.524	244	1	2	8.6	3	0	5.1515	0	6648900	0	6419000
slr1811	Slr1811	hypothetical protein	19.023	159	1	2	11.9	2	0	4.4498	0	6624900	0	4768900
slr2004	Slr2004	periplasmic protein, function unknown	53.481	474	1	2	4.9	3	0	10.609	0	6612600	0	0
slr0387	NifS	cysteine desulfurase NifS	41.682	386	1	2	6.5	3	0	4.6054	0	6602700	0	0
slr0480	Ycf46	hypothetical protein YCF46	55.974	499	1	2	4	3	0.00077519	3.0476	0	6580300	0	6077300
slr2060	Slr2060	hypothetical protein	53.071	465	1	3	7.3	3	0	4.7144	0	6563500	0	8307300
slr2041	DivK	probable two-component response regulator	14.496	135	1	2	18.5	3	0	6.4281	0	6549400	0	7828700
sll0414	Sll0414	hypothetical protein	31.501	286	1	2	6.3	3	0	15.672	0	6381200	0	0
sll1895	Sll1895	hypothetical protein	79.67	696	1	2	3.4	3	0	4.8166	0	6183400	0	0
slr0503	Slr0503	hypothetical protein YCF66	37.633	337	1	2	6.5	3	0	7.1509	0	6159500	0	6579100
slr0110	Slr0110	hypothetical protein	23.086	211	1	2	7.1	3	0	3.8977	0	6070400	0	0
slr1813	Slr1813	hypothetical protein	18.387	153	1	2	17	2	0.0015291	2.9124	0	6057800	0	0
slr1800	Slr1800	hypothetical protein	39.406	355	1	3	9.9	4	0	7.5121	0	5994200	0	7163200
slr1071	Slr1071	unknown protein	30.875	268	1	2	7.1	3	0	3.4913	0	5961300	0	6678300
slr0678	ExbD	biopolymer transport ExbD like protein	28.439	269	1	2	7.1	3	0	3.7701	0	5851500	0	8148700
sll0169	Ftn2	cell division protein Ftn2 homolog	79.423	714	1	2	2.5	3	0	5.8259	0	5795500	0	7078800
slr2059	Slr2059	iron-sulfur cluster binding protein homolog	14.826	134	1	2	14.9	3	0	4.9097	0	5790900	0	0
slr0300	Slr0300	hypothetical protein	21.945	194	1	2	7.7	2	0	3.6886	0	5591300	0	0
sll0630	Sll0630	unknown protein	16.468	145	1	2	16.6	2	0	5.331	0	5475700	0	5313900
slr0967	Slr0967	hypothetical protein	15.469	150	1	2	15.3	2	0	4.4032	0	5349000	0	6551600
slr2053	Slr2053	putative hydrolase	31.923	283	1	2	6	3	0	3.8277	0	5335300	0	7122200
slr0484	Hik26	two-component sensor histidine kinase	75.884	675	1	2	3.4	2	0	4.6802	0	5215300	0	7476500
slr1188	Im30	hypothetical protein	25.584	223	1	2	10.8	2	0	3.7521	0	5067700	0	0
slr0066	RibD	riboflavin biosynthesis protein RibD	39.995	368	1	2	4.6	3	0	3.6375	0	4995300	0	0
sll0595	Sll0595	unknown protein	15.78	143	1	2	13.3	2	0.00079365	3.2452	0	4963800	0	0
sll0827	Sll0827	hypothetical protein	58.152	496	1	2	3.8	3	0	4.9815	0	4886300	0	0
slr0458	Slr0458	unknown protein	23.273	211	1	3	12.8	4	0	6.2877	0	4825400	0	6184200
sll0135	MtnP	putative 5'-methylthioadenosine phosphorylase	34.483	318	1	2	8.2	2	0.0081181	2.3065	0	4796500	0	0
sll2009	Sll2009	processing protease	48.104	435	1	2	4.6	3	0	4.4105	0	4437600	0	5837800
ssl1533	Ssl1533	unknown protein	7.9878	72	1	1	18.1	1	0	4.8968	0	4166800	0	0
slr0017	MurA	UDP-N-acetylglucosamine 1-carboxyvinyltransferase	46.604	438	1	2	4.3	3	0	3.7526	0	4102600	0	0
slr1407	Slr1407	unknown protein	32.018	289	1	1	2.4	1	0.0022745	2.7152	0	3978200	0	0
slr1748	Slr1748	probable phosphoglycerate mutase	24.167	214	1	1	3.7	1	0.0095659	2.2331	0	3978200	0	0
slr1421	Slr1421	unknown protein	12.2	107	1	1	14	1	0.0095518	2.2272	0	3868200	0	0
sll2014	SfsA	sugar fermentation stimulation protein	26.847	237	1	2	10.1	2	0.002271	2.6956	0	3441200	0	0
slr0808	RimM	16S rRNA processing protein RimM homolog	20.715	185	1	1	5.4	1	0.00077101	3.0083	0	2993800	0	0
slr1143	Slr1143	hypothetical protein	38.761	343	1	2	5	2	0	3.875	0	2917000	0	0
ssr1853	Ssr1853	unknown protein	10.902	95	1	2	40	5	0	32.666	0	0	175570000	0
sll0177	Sll0177	hypothetical protein	50.674	442	1	1	1.8	1	0.0067315	2.4814	0	0	82572000	0
sll1687	Hik17	unknown protein	109.82	970	1	2	2	2	0	6.6007	0	0	55416000	0
slr1102	Slr1102	hypothetical protein	96.638	853	1	1	1.2	2	0.0095448	2.2057	0	0	14216000	0
sll0007	Sll0007	hypothetical protein	21.249	191	1	1	5.2	2	0.0007758	3.0535	0	0	0	3743900
sll0023	Sll0023	hypothetical protein	51.653	447	1	4	9.4	6	0	9.7283	0	0	0	7299000
sll0037	CbiX	hypothetical protein	38.339	336	1	2	6.2	3	0	6.0628	0	0	0	2373900
sll0070	PurU	phosphoribosylglycinamide formyltransferase	32.634	284	1	1	3.2	1	0.0015302	2.9202	0	0	0	3907600
sll0223	NdhB	NADH dehydrogenase subunit 2	55.354	521	1	1	1.9	2	0.0007764	3.0535	0	0	0	10657000
sll0336	AccD	acetyl-CoA carboxylase beta subunit	36.396	326	1	1	4.3	2	0.00079302	3.2413	0	0	0	5186200
sll0404	GlcD	glycolate oxidase subunit GlcD	53.032	492	1	2	4.1	4	0	4.5397	0	0	0	7572000
sll0410	Sll0410	hypothetical protein	18.873	166	1	2	13.3	4	0	4.6974	0	0	0	4370600
sll0413	Sll0413	hypothetical protein	23.086	207	1	3	13	4	0	4.5795	0	0	0	11275000
sll0420	UreB	urease beta subunit	11.382	105	1	1	10.5	2	0	5.319	0	0	0	9070600
sll0443	Sll0443	unknown protein	51.061	469	1	2	4.7	2	0.0045113	2.5662	0	0	0	6349900
sll0456	Sll0456	hypothetical protein	37.436	333	1	2	7.2	4	0	7.0492	0	0	0	15466000
sll0521	NdhG	NADH dehydrogenase subunit 6	21.522	198	1	1	6.1	2	0.00077459	3.0289	0	0	0	25500000
sll0554	FtrC	ferredoxin-thioredoxin reductase, catalytic chain	13.39	118	1	1	6.8	2	0.0081724	2.4356	0	0	0	52616000
sll0563	Sll0563	unknown protein	23.417	210	1	2	10	4	0	4.0731	0	0	0	3907200
sll0577	Sll0577	hypothetical protein	17.839	169	1	1	8.9	2	0.00077882	3.0873	0	0	0	31227000
sll0606	Sll0606	hypothetical protein	50.68	476	1	1	2.5	1	0	3.3713	0	0	0	3964400
sll0623	Sll0623	unknown protein	24.343	229	1	1	6.1	2	0	4.6356	0	0	0	5118900
sll0629	PsaK2	alternative photosystem I reaction center subunit X	13.718	128	1	2	8.6	3	0	4.6007	0	0	0	62773000
sll0631	NadB	L-aspartate oxidase	60.498	553	1	2	4.2	2	0	4.822	0	0	0	7857300
sll0647	Sll0647	unknown protein	28.73	256	1	1	4.3	2	0.0007728	3.0226	0	0	0	5011800
sll0685	Sll0685	hypothetical protein	17.187	162	1	2	14.2	3	0	6.4922	0	0	0	10205000
sll0709	LlaI.2	putative endonuclease	54.094	462	1	1	2.2	2	0.0007837	3.1373	0	0	0	4219400
sll0744	Sll0744	hypothetical protein	38.44	343	1	2	5	3	0.00078003	3.1031	0	0	0	2214600
sll0760	Ycf38	hypothetical protein YCF38	31.677	294	1	1	3.1	2	0.0052513	2.5327	0	0	0	4419300
sll0842	NplT	neopullulanase	58.056	508	1	1	2.4	1	0	4.0104	0	0	0	1531100
sll0862	Sll0862	hypothetical protein	54.401	503	1	2	3.6	3	0	5.4122	0	0	0	6751900
sll0888	Sll0888	hypothetical protein	21.873	190	1	1	4.2	1	0.00078064	3.1149	0	0	0	2863400
sll1017	Amt2	ammonium/methylammonium permease	47.171	442	1	1	2.9	2	0.0081361	2.3478	0	0	0	13274000
sll1085	GlpD	glycerol-3-phosphate dehydrogenase	61.574	553	1	5	11.2	8	0	9.1311	0	0	0	12426000
sll1129	TodF	2-hydroxy-6-oxohepta-2,4-dienoate hydrolase	32.773	296	1	1	3.7	1	0.0052474	2.5235	0	0	0	1800000
sll1135	Sll1135	unknown protein	35.994	334	1	1	3.3	1	0	3.6911	0	0	0	846660
sll1178	Sll1178	probable carbamoyl transferase	69.141	615	1	2	4.1	2	0	3.4309	0	0	0	6181300
sll1193	Sll1193	hypothetical protein	19.388	165	1	1	7.3	1	0.0015373	2.9725	0	0	0	4138200
sll1273	Sll1273	unknown protein	53.975	474	1	2	4.2	2	0	3.8106	0	0	0	3244400
sll1284	Sll1284	esterase	22.209	204	1	1	7.4	2	0	3.4328	0	0	0	20243000
sll1329	Sll1329	inositol monophosphate family protein	31.555	287	1	1	4.2	2	0.00958	2.2445	0	0	0	0
sll1330	Sll1330	two-component system response regulator OmpR subfamily	28.301	250	1	1	5.6	1	0.0015267	2.8669	0	0	0	3142200
sll1381	Sll1381	hypothetical protein	15.662	137	1	2	16.1	2	0	3.4563	0	0	0	2603400
sll1382	PetF	ferredoxin, petF-like protein	13.838	122	1	1	16.4	2	0	14.313	0	0	0	4942300
sll1464	Sll1464	hypothetical protein	54.04	477	1	2	4.4	3	0	3.9816	0	0	0	7526500
sll1486	Sll1486	hypothetical protein	23.083	210	1	1	3.8	2	0.0095378	2.2013	0	0	0	4314400
sll1505	Sll1505	hypothetical protein	13.098	111	1	2	16.2	2	0.00078864	3.1849	0	0	0	4483700
sll1528	Sll1528	unknown protein	114.6	996	1	3	4	4	0	4.498	0	0	0	14264000
sll1538	Bgl	similar to beta-hexosaminidase a precursor	58.237	538	1	1	1.5	2	0.0007874	3.1526	0	0	0	3312000
sll1584	Sll1584	ferredoxin like protein	15.56	134	1	3	25.4	4	0	5.5897	0	0	0	4572500
sll1598	MntC	Mn transporter MntC	36.075	330	1	3	9.1	3	0	5.9741	0	0	0	2746500
sll1628	Sll1628	hypothetical protein	43.103	384	1	1	2.1	1	0.00078125	3.1211	0	0	0	5065100
sll1640	Sll1640	hypothetical protein	35.589	321	1	2	7.5	3	0	6.2107	0	0	0	6671200
sll1652	Sll1652	hypothetical protein	9.5237	83	1	3	33.7	5	0	6.5065	0	0	0	175280000
sll1656	Sll1656	hypothetical protein	20.493	191	1	1	7.3	3	0	7.1273	0	0	0	5628100
sll1664	Sll1664	probable glycosyl transferase	35.576	312	1	1	2.6	2	0.00078616	3.1489	0	0	0	4861300
sll1692	Sll1692	hypothetical protein	17.258	145	1	1	5.5	2	0.0081301	2.3354	0	0	0	3372700
sll1734	CupA	protein involved in low CO2-inducible, high affinity CO2 uptake	50.038	431	1	2	3.5	2	0	3.7813	0	0	0	2177500
sll1874	AcsF2	hypothetical protein	41.94	358	1	2	3.9	2	0.0081663	2.4148	0	0	0	4347500
sll1891	Sll1891	unknown protein	26.435	252	1	1	5.2	2	0	4.5726	0	0	0	60311000
sll1913	Sll1913	hypothetical protein	66.599	599	1	2	4	3	0	3.5074	0	0	0	10020000
sll1925	Sll1925	hypothetical protein	25.843	238	1	1	4.2	2	0.0007716	3.0092	0	0	0	4070000
sll1949	Sll1949	unknown protein	25.259	247	1	1	7.3	2	0.0045045	2.5506	0	0	0	9406500
sll1973	PlsY	hypothetical protein	23.534	222	1	1	3.6	1	0.0022814	2.8162	0	0	0	3225600
sll5066	Sll5066	probable plasmid partitioning protein, ParA family	22.544	204	1	1	4.4	2	0.00076982	2.9944	0	0	0	4492400
sll5079	Sll5079	probable short chain dehydrogenase	28.689	272	1	1	3.7	1	0.0022693	2.6686	0	0	0	3248300
sll8004	Sll8004	hypothetical protein	20.674	185	1	2	13.5	3	0	4.1605	0	0	0	6801800
sll8007	Sll8007	unknown protein	13.002	116	1	1	10.3	1	0.000777	3.0555	0	0	0	2575400
slr0036	AspC	aspartate aminotransferase	42.455	389	1	1	1.8	1	0.0015314	2.9311	0	0	0	117830000
slr0043	CmpC	bicarbonate transport system ATP-binding protein	74.096	667	1	3	4	7	0.0081784	2.4418	0	0	0	19116000
slr0065	Slr0065	hypothetical protein	23.616	212	1	2	11.8	2	0	7.7814	0	0	0	5005200
slr0082	RimO	hypothetical protein	49.362	443	1	2	5	2	0	5.011	0	0	0	3416300
slr0093	DnaJ	DnaJ protein, heat shock protein 40, molecular chaperone	36.365	332	1	4	11.7	7	0	9.6499	0	0	0	14422000
slr0105	Slr0105	hypothetical protein	51.93	462	1	3	6.7	4	0	4.2579	0	0	0	6812500
slr0111	Slr0111	unknown protein	19.377	173	1	2	10.4	3	0	5.8964	0	0	0	17116000
slr0150	PetF	ferredoxin, petF-like protein	10.793	103	1	1	10.7	2	0	3.9098	0	0	0	9135300
slr0156	ClpB2	ClpB protein	101.39	898	1	6	6.7	10	0.0045079	2.556	0	0	0	0
slr0191	LytB	amidase enhancer, periplasmic protein	59.327	535	1	1	2.6	2	0.00078678	3.1505	0	0	0	5789300
slr0208	Slr0208	hypothetical protein	29.871	259	1	3	12.4	4	0	6.258	0	0	0	8579100
slr0245	Slr0245	Histone deacetylase family protein	33.649	304	1	1	4.3	1	0	4.5433	0	0	0	4844000
slr0250	Slr0250	hypothetical protein	19.183	178	1	1	5.6	2	0.0022831	2.8174	0	0	0	3452200
slr0251	Slr0251	ATP-binding protein of ABC transporter	27.861	252	1	1	5.6	2	0.00079554	3.2579	0	0	0	3384900
slr0267	Slr0267	hypothetical protein	31.201	279	1	1	3.9	1	0	3.6028	0	0	0	4376500
slr0280	Slr0280	hypothetical protein	65.405	610	1	3	5.4	5	0	7.7831	0	0	0	3446800
slr0312	Slr0312	two-component response regulator NarL subfamily	22.752	209	1	1	5.3	2	0	3.6007	0	0	0	2265700
slr0362	Slr0362	hypothetical protein	19.356	174	1	2	11.5	2	0.0081481	2.3864	0	0	0	4276800
slr0436	CcmO	carbon dioxide concentrating mechanism protein CcmO	32.296	297	1	4	11.8	4	0	6.8965	0	0	0	9971200
slr0467	NatA	conserved component of ABC transporter for natural amino acids	29.062	267	1	1	3.7	2	0.00079428	3.2497	0	0	0	3303700
slr0493	RfbM	similar to mannose-1-phosphate guanylyltransferase	14.427	128	1	2	15.6	3	0	3.3461	0	0	0	4026800
slr0535	Slr0535	protease	65.878	613	1	1	2.1	2	0	3.8022	0	0	0	3967300
slr0580	Slr0580	aluminum resistance protein homolog	44.668	415	1	1	3.4	1	0.00078247	3.1244	0	0	0	2812500
slr0581	Slr0581	unknown protein	11.781	110	1	1	11.8	2	0	4.3759	0	0	0	9936900
slr0586	Slr0586	hypothetical protein	29.636	257	1	1	4.3	1	0	4.7413	0	0	0	2689200
slr0596	Slr0596	hypothetical protein	30.223	273	1	1	4.4	2	0.0015326	2.9395	0	0	0	8701400
slr0598	Slr0598	hypothetical protein	11.92	102	1	2	19.6	4	0	3.9795	0	0	0	9039700
slr0607	Slr0607	hypothetical protein	14.377	129	1	1	10.1	2	0	22.345	0	0	0	9827400
slr0608	HisIE	histidine biosynthesis bifunctional protein HisIE	23.945	215	1	2	13	2	0	4.1282	0	0	0	10901000
slr0651	Slr0651	hypothetical protein	14.057	127	1	1	7.1	1	0.0082028	2.4548	0	0	0	3009000
slr0654	Slr0654	unknown protein	28.428	253	1	1	4	2	0.0022676	2.6646	0	0	0	6131300
slr0686	Slr0686	hypothetical protein	13.373	119	1	1	10.1	1	0.00078493	3.1453	0	0	0	5053600
slr0689	Slr0689	hypothetical protein	42.546	398	1	2	4.8	3	0.0022796	2.7561	0	0	0	5878300
slr0697	Slr0697	5-oxoprolinase homolog	136.05	1252	1	1	1.4	1	0	4.9416	0	0	0	3389600
slr0698	Slr0698	hypothetical protein	18.016	154	1	2	13.6	3	0	4.6704	0	0	0	17464000
slr0723	Slr0723	hypothetical protein	41.429	363	1	1	3.9	2	0	5.22	0	0	0	3991200
slr0730	Slr0730	hypothetical protein	15.153	132	1	1	11.4	2	0	3.8301	0	0	0	18380000
slr0734	Slr0734	hypothetical protein	41.08	372	1	1	2.2	2	0.0022727	2.7006	0	0	0	2353200
slr0739	CrtE	geranylgeranyl pyrophosphate synthase	32.373	302	1	1	2.6	2	0.0015244	2.8435	0	0	0	5017100
slr0746	StpA	glucosylglycerolphosphate phosphatase	46.542	422	1	1	3.1	1	0.0081542	2.3892	0	0	0	2887000
slr0756	KaiA	circadian clock protein KaiA homolog	34.893	299	1	2	8.4	2	0	9.4132	0	0	0	6710100
slr0770	Slr0770	hypothetical protein	12.017	106	1	1	9.4	1	0.0022779	2.7479	0	0	0	1537200
slr0842	Slr0842	hypothetical protein	45.468	404	1	2	4.7	2	0.0052434	2.5214	0	0	0	2958000
slr0851	Ndh	type 2 NADH dehydrogenase	49.133	445	1	3	7.6	4	0	6.7905	0	0	0	11813000
slr0852	Slr0852	hypothetical protein	16.445	142	1	1	6.3	2	0	3.7646	0	0	0	3092800
slr0938	Slr0938	probable UDP-N-acetylmuramyl tripeptide synthetase	50.226	459	1	1	2.2	2	0.0007722	3.0095	0	0	0	4143400
slr0948	Slr0948	hypothetical protein	23.83	215	1	1	4.7	2	0.0095308	2.2012	0	0	0	3040700
slr1039	Slr1039	hypothetical protein	26.104	233	1	1	5.2	2	0.00078927	3.1901	0	0	0	3509500
slr1043	CheW	similar to chemotaxis protein CheW	20.682	187	1	1	4.8	2	0.00079618	3.2646	0	0	0	6598900
slr1081	Slr1081	hypothetical protein	23.888	210	1	1	3.3	1	0.0081906	2.4482	0	0	0	2337700
slr1109	Ank	similar to ankyrin	46.817	441	1	3	8.6	3	0	6.6834	0	0	0	14103000
slr1122	Slr1122	hypothetical protein	28.176	250	1	2	7.2	2	0.00078309	3.1253	0	0	0	5753300
slr1123	Gmk	guanylate kinase	21.427	191	1	2	13.1	3	0	5.3419	0	0	0	4912200
slr1137	CtaD	cytochrome c oxidase subunit I	61.348	551	1	1	2.4	1	0	3.4796	0	0	0	0
slr1178	Slr1178	hypothetical protein	16.61	155	1	1	6.5	2	0.00077399	3.0282	0	0	0	7222300
slr1186	Slr1186	hypothetical protein	16.498	148	1	1	6.1	1	0.0081241	2.3221	0	0	0	2982900
slr1200	LivH	urea transport system permease protein	41.681	388	1	1	2.8	1	0	3.3105	0	0	0	2920200
slr1201	Slr1201	urea transport system permease protein	45.084	410	1	2	4.9	3	0	4.9226	0	0	0	8109900
slr1203	Slr1203	hypothetical protein	17.066	145	1	2	12.4	3	0	4.1657	0	0	0	6798200
slr1207	Slr1207	hypothetical protein	55.776	514	1	3	6.6	3	0	7.1214	0	0	0	11508000
slr1216	MgtE	Mg2+ transport protein	51.1	463	1	3	6.7	3	0	5.6163	0	0	0	11873000
slr1232	Slr1232	unknown protein	19.443	178	1	1	5.1	2	0	4.1633	0	0	0	6989400
slr1235	Slr1235	hypothetical protein	32.776	293	1	2	5.5	3	0	3.6433	0	0	0	2805400
slr1331	YmxG	periplasmic processing protease	56.893	513	1	1	2.3	1	0	3.6226	0	0	0	1923500
slr1347	IcfA	beta-type carbonic anhydrase localized in the carboxysome	34.806	311	1	2	10	3	0.00079239	3.2346	0	0	0	9417000
slr1379	CydA	quinol oxidase subunit I	53.852	483	1	2	5.8	3	0	12.715	0	0	0	4436200
slr1415	Slr1415	hypothetical protein	42.314	382	1	2	4.2	3	0	3.6021	0	0	0	34794000
slr1416	MorR	similar to MorR protein	33.097	297	1	4	14.8	5	0	13.619	0	0	0	13566000
slr1417	Slr1417	hypothetical protein YCF57	12.929	118	1	1	8.5	2	0.00078431	3.1447	0	0	0	4955100
slr1501	Slr1501	probable acetyltransferase	24.988	225	1	1	3.6	1	0.0015279	2.8804	0	0	0	3727900
slr1507	Slr1507	hypothetical protein	38.063	338	1	1	4.4	2	0.00078989	3.1902	0	0	0	4113500
slr1533	Slr1533	hypothetical protein	12.778	115	1	3	27.8	4	0	5.2882	0	0	0	10275000
slr1573	Slr1573	hypothetical protein	29.113	262	1	2	7.3	3	0	3.6219	0	0	0	6032400
slr1576	Slr1576	unknown protein	11.331	106	1	1	9.4	2	0.0030189	2.6494	0	0	0	4268300
slr1658	Slr1658	unknown protein	22.656	199	1	1	6	2	0.0045147	2.6055	0	0	0	11041000
slr1717	Slr1717	hypothetical protein	30.174	268	1	2	7.5	2	0	4.6854	0	0	0	8676100
slr1727	Slr1727	Na+/H+ antiporter	57.538	527	1	1	2.1	2	0.0022762	2.7184	0	0	0	3220100
slr1790	Slr1790	hypothetical protein	22.064	193	1	1	5.2	2	0	5.3586	0	0	0	4063800
slr1828	PetF	ferredoxin, petF-like protein	11.264	106	1	3	33	4	0	6.8619	0	0	0	21896000
slr1829	PhaE	putative poly(3-hydroxyalkanoate) synthase component	38.047	330	1	2	5.8	2	0	3.9498	0	0	0	2702400
slr1861	Slr1861	probable sigma regulatory factor;Ser kinase activity	15.782	143	1	1	9.1	2	0.0015232	2.8362	0	0	0	5890700
slr1881	LivF	ATP-binding subunit of the ABC-type Nat permease for neutral amino acids	25.705	240	1	1	4.2	2	0	5.1835	0	0	0	3910200
slr1897	SrrA	periplasmic sugar-binding protein of ABC transporter	47.606	433	1	1	3.2	2	0	4.8895	0	0	0	4057400
slr1916	Slr1916	probable esterase	31.762	283	1	1	4.2	2	0.0015256	2.8624	0	0	0	4219700
slr2033	Rub	membrane-associated rubredoxin, essential for photosystem I assembly	12.57	115	1	1	14.8	2	0	26.679	0	0	0	17553000
slr2071	Slr2071	unknown protein	12.014	107	1	1	12.1	2	0	9.8738	0	0	0	11565000
slr2079	GlsA	putative glutaminase	36.04	327	1	1	3.4	2	0	3.4196	0	0	0	3710300
slr2081	TyrA	prephenate dehydrogenase	30.215	279	1	1	3.9	1	0.0095729	2.2404	0	0	0	0
slr2082	CtaD	cytochrome c oxidase subunit I	60.766	544	1	1	3.5	1	0.0074683	2.4603	0	0	0	1968600
slr2084	Slr2084	hypothetical protein	25.108	221	1	1	5	1	0.005988	2.5154	0	0	0	3252900
slr2100	Slr2100	two-component response regulator	40.698	368	1	2	4.9	2	0	3.6296	0	0	0	5739000
slr2131	Slr2131	RND multidrug efflux transporter	114.93	1061	1	2	3.2	2	0	5.3332	0	0	0	8450100
slr5051	Slr5051	unknown protein	14.283	130	1	3	23.8	4	0	12.526	0	0	0	9269000
slr5105;sll6036	Slr5105	chromosome partitioning protein, ParA family;plasmid partitioning protein, ParA family	21.729	201;201	2	1	6	2	0	3.8067	0	0	0	3964200
slr5110	Slr5110	unknown protein	15.311	136	1	1	6.6	2	0	3.6235	0	0	0	3169700
slr6037;sll5104	Slr6037	arsenate reductase;arsenate reductase	15.558	140;144	2	2	17.1	4	0	4.6514	0	0	0	20948000
slr8030	Slr8030	hypothetical protein	78.676	732	1	2	2.7	2	0	5.5609	0	0	0	1909600
sml0006	RpmJ	50S ribosomal protein L36	4.4555	38	1	1	26.3	2	0.00077821	3.0781	0	0	0	8032100
sml0007	PsbY	photosystem II protein Y	4.2019	39	1	1	20.5	2	0.00078186	3.1213	0	0	0	51236000
sml0008	PsaJ	photosystem I subunit IX	4.5324	40	1	1	22.5	2	0.00077942	3.0904	0	0	0	4990000
ssl0020	PetF	ferredoxin I, essential for growth	10.363	97	1	1	7.2	2	0.0074627	2.4557	0	0	0	39110000
ssl0259	Ssl0259	hypothetical protein	7.9923	73	1	1	17.8	1	0.0088496	2.3042	0	0	0	0
ssl0483	Ssl0483	hypothetical protein	7.19	66	1	2	31.8	4	0	7.2895	0	0	0	4267100
ssl0564	Ssl0564	transcriptional regulator	9.8361	89	1	1	14.6	2	0	3.3055	0	0	0	5809400
ssl0606	Ssl0606		5.7616	52	1	1	26.9	1	0.0095588	2.2285	0	0	0	0
ssl1046	Ssl1046	hypothetical protein	9.1387	84	1	1	13.1	2	0.00078802	3.1835	0	0	0	23132000
ssl1263	Ssl1263	hypothetical protein	8.5194	80	1	1	11.2	2	0.00078555	3.1461	0	0	0	5362600
ssl1464	Ssl1464	unknown protein	10.988	96	1	1	9.4	1	0.00077042	3.0016	0	0	0	4025700
ssl1633	HliC	high light-inducible polypeptide HliC, CAB/ELIP/HLIP superfamily	5.1499	47	1	1	27.7	2	0	14.278	0	0	0	43237000
ssl2823	TatA	hypothetical protein	8.1784	75	1	1	14.7	1	0.0067265	2.4682	0	0	0	4087700
ssl3291	Ssl3291	hypothetical protein	10.666	94	1	1	7.4	2	0.0030166	2.6406	0	0	0	7956500
ssr0693	Ssr0693	unknown protein	10.598	95	1	1	13.7	2	0	3.6879	0	0	0	4581000
ssr2047	Ssr2047	hypothetical protein	10.604	87	1	1	13.8	2	0.00076923	2.988	0	0	0	8911400
ssr2067	Ssr2067	hypothetical protein	8.4975	76	1	1	13.2	2	0.0037651	2.6341	0	0	0	6329900
ssr2406	Ssr2406	unknown protein	8.2146	74	1	1	13.5	2	0	4.9848	0	0	0	12026000
ssr2595;ssl2542	HliA	high light-inducible polypeptide HliA, CAB/ELIP/HLIP superfamily;high light-inducible polypeptide HliB, CAB/ELIP/HLIP superfamily	7.8219	70;70	2	1	12.9	2	0.0030143	2.6405	0	0	0	6888500
ssr2781	Ssr2781	hypothetical protein	9.3566	83	1	1	8.4	2	0.0081967	2.4531	0	0	0	7577200
ssr3188	Ssr3188	hypothetical protein	10.358	89	1	1	21.3	2	0.0015337	2.9542	0	0	0	10302000
ssr3189	Ssr3189	hypothetical protein	6.2167	55	1	1	30.9	2	0	43.205	0	0	0	15109000
ssr3304	Ssr3304	hypothetical protein	6.9258	58	1	1	13.8	2	0	3.3795	0	0	0	3982400

## Sheet: Supplemental Dataset 8
Supporting Table S2 - List of identified peptides of NirP1-3xFlag (Norf9-3xFlag)
Sequence and position of detected peptides of NirP1-3xFlag (Norf9-3xFlag)	Missed cleavages	Posterior Error Probability	Peptide Score [Andromeda]	MS2 Count	LFQ intensity NirP1 Co-IP Replicate 1	LFQ intensity Cell extract Replicate 1	LFQ intensity NirP1 Co-IP Replicate 2	LFQ intensity Cell extract Replicate 2
2SPQMNLFNATASTPVNEIAGGWHGFCQITYNR33	0	0.00016835	53.615	1	0	0	287380000	0
39LLEKPGSYAFDEAK52	1	9.6424e-27	210.41	11	93199000000	0	105990000000	0
43PGSYAFDEAK52	0	1.3997e-25	243.03	4	459040000	129380000	363520000	108720000
53LLCQDTSTTWVAWVPDHGEVVLDR76	0	2.9896e-32	186.02	5	8763500000	5103100	6698100000	0
77SDFYCDYK84	0	0.00059727	101.33	4	102180000	16648000	91295000	13720000
85DHDGDYKDHDIDYK98	1	7.2571e-23	188.13	2	99941000	0	108270000	0
85DHDGDYKDHDIDYKDDDDK103	2	3.1789e-163	430.58	22	32879000000	19523000	52223000000	10783000
92DHDIDYKDDDDK103	1	3.482e-59	315.64	9	7327200000	29835000	8941700000	33592000

## Sheet: Supplemental Dataset 9
Supporting Table S3 - List of identified peptides of NiR
Sequence and position of detected peptides of NiR	Missed cleavages	Posterior Error Probability	Peptide Score [Andromeda]	MS2 Count	LFQ intensity NirP1 Co-IP Replicate 1	LFQ intensity Cell extract Replicate 1	LFQ intensity NirP1 Co-IP Replicate 2	LFQ intensity Cell extract Replicate 2
2ANKFETVK9	1	2.3534e-08	199.02	5	18283000000	0	15166000000	0
2ANKFETVKATK12	2	2.2933e-08	150.06	4	452490000	0	940530000	0
10ATKDGLAVR18	1	5.3726e-05	146.27	3	909180000	0	1053400000	0
19AELEHFAQIGWENIPEEDR37	0	1.0096e-19	168.09	2	322190000	0	342920000	0
19AELEHFAQIGWENIPEEDRDLR40	1	4.3324e-84	299.85	17	71178000000	35411000	62365000000	32285000
19AELEHFAQIGWENIPEEDRDLRLK42	2	1.1181e-32	199.46	9	5802500000	0	7308400000	0
43WLGIFFR49	0	0.0056265	63.642	1	1474200000	0	1060300000	0
43WLGIFFRPVTPGEFMLR59	1	1.4498e-51	274.05	10	29853000000	9541500	103910000000	11866000
50PVTPGEFMLR59	0	1.4909e-05	121.09	3	1541400000	0	892790000	0
60FRIPHGLLTSQQLQVIGDIINR81	1	8.3683e-50	242.86	8	9025000000	2728100	28765000000	0
62IPHGLLTSQQLQVIGDIINR81	0	2.0063e-29	204.43	6	32313000000	35010000	32836000000	26361000
82YGDRGNGDITTR93	1	1.6477e-12	180.97	9	42325000000	49793000	58740000000	44071000
86GNGDITTR93	0	4.6744e-10	191.44	2	771260000	1220000	620920000	1632800
100GIKIEDIPDIFSK112	1	1.9206e-12	176.51	6	29628000000	5803800	22254000000	0
100GIKIEDIPDIFSKLESCGLTSVQSGMDNVR129	2	3.6788e-38	198.28	4	2138100000	0	13602000000	0
103IEDIPDIFSK112	0	1.8374e-05	117.01	4	1820000000	103020000	1380500000	79783000
103IEDIPDIFSKLESCGLTSVQSGMDNVR129	1	1.7941e-33	200.99	1	0	0	1727000000	0
113LESCGLTSVQSGMDNVR129	0	5.7896e-63	289.45	17	14800000000	90759000	11481000000	63888000
130NITGSPVAGLEK141	0	2.2315e-06	125.3	4	2293700000	119020000	1690200000	103430000
130NITGSPVAGLEKDELIDTR148	1	1.9248e-73	303.96	9	99721000000	0	72202000000	4093700
130NITGSPVAGLEKDELIDTRDLVQGVQDMITNGGR163	2	9.0659e-78	270.94	4	2393900000	0	4904100000	0
142DELIDTR148	0	0.0020144	98.418	4	1074100000	66399000	672120000	71523000
149DLVQGVQDMITNGGR163	0	6.3711e-43	222.25	21	63489000000	63940000	49215000000	57754000
149DLVQGVQDMITNGGRGNPEFTNLPR173	1	1.1843e-52	230.49	6	1774000000	0	3927400000	0
149DLVQGVQDMITNGGRGNPEFTNLPRK174	2	3.3871e-20	158.69	1	67240000	0	103530000	0
164GNPEFTNLPR173	0	1.1566e-09	164.96	9	83058000000	115700000	61064000000	111770000
164GNPEFTNLPRK174	1	9.7736e-19	218.73	3	2290500000	0	1513000000	0
174KFNIAIEGSR183	1	5.7711e-13	189.72	12	54395000000	0	42356000000	9789600
175FNIAIEGSR183	0	3.9067e-05	136.75	4	3934200000	71920000	3176100000	58032000
184DNSVHAEINDVAFVPAYR201	0	4.8922e-162	416.68	11	79090000000	0	64228000000	0
202EGILGFNVVVGGFFSSR218	0	2.5785e-05	81.431	1	0	0	51351000	0
202EGILGFNVVVGGFFSSRR219	1	2.3122e-07	113.29	1	0	0	583600000	0
219RCEAAIPLDAWVQPDQQVVDLCR241	1	1.1208e-29	186.62	12	15913000000	12075000	21754000000	7693000
220CEAAIPLDAWVQPDQQVVDLCR241	0	2.0445e-49	238.32	7	5850900000	4793100	4403700000	0
242SILEIYR248	0	0.0018082	113.08	6	20827000000	69388000	15062000000	73228000
242SILEIYRDHGLR253	1	3.0562e-10	172.27	30	63942000000	58906000	42695000000	47077000
242SILEIYRDHGLRANR256	2	9.974e-05	78.486	1	0	0	201820000	0
259SRLMWLIDEWGVAK272	1	4.5821e-27	220.31	8	3424700000	2125600	6591600000	2301000
261LMWLIDEWGVAK272	0	7.3099e-10	155.84	6	44169000000	55871000	57027000000	31272000
273FREEVAAK280	1	2.6724e-13	153.71	5	44285000000	66080000	37248000000	59865000
273FREEVAAKLPFPLLTAAPK291	2	3.7269e-07	106.75	4	727360000	0	1153100000	0
281LPFPLLTAAPK291	0	1.1488e-05	115.71	2	0	47262000	0	97222000
281LPFPLLTAAPKDELDWDK298	1	2.5859e-13	145.62	5	1071900000	119960000	639340000	54552000
281LPFPLLTAAPKDELDWDKR299	2	1.3535e-35	211.13	14	17098000000	15563000	14254000000	8195900
292DELDWDK298	0	0.01773	46.016	2	0	9031300	11148000	8228300
292DELDWDKR299	1	9.5548e-07	179.73	7	321220000	6028600	295510000	2765500
292DELDWDKRDHLGVHPQK308	2	1.3546e-19	180.7	8	2199600000	0	2635800000	0
300DHLGVHPQK308	0	6.338e-11	189.53	5	4379500000	4878300	4030900000	0
300DHLGVHPQKQAGLNYVGLHVPVGR323	1	8.3429e-17	138.22	3	127660000	0	457200000	0
309QAGLNYVGLHVPVGR323	0	3.6552e-56	295.32	13	97812000000	171830000	74786000000	122610000
324LYANDFFELSR334	0	8.532e-19	208.03	11	75112000000	50272000	66315000000	54349000
335LADTYGSGEVR345	0	7.4887e-09	157.96	6	92152000000	142960000	95588000000	120480000
346LTVEQNLILVNVPDEK361	0	1.1015e-36	241.51	7	1022300000	28920000	625980000	31429000
346LTVEQNLILVNVPDEKLEALLAEPLLTK373	1	2.8171e-31	182.95	1	0	0	12759000000	0
362LEALLAEPLLTK373	0	2.354e-09	143.96	4	1746100000	130310000	1122600000	92031000
374FRVDPHNLQR383	1	5.1507e-08	169.09	15	65001000000	135160000	42073000000	139340000
376VDPHNLQR383	0	0.00062491	77.923	10	1719200000	3536400	1587700000	2646800
384SVVSCTGAQFCK395	0	1.1465e-17	191.17	3	7689700000	10575000	7145300000	9125700
396FALIETK402	0	0.0016197	118.69	5	61106000	130820000	51015000000	104890000
403NRALAMVAALEK414	1	1.0837e-11	164.65	8	962010000	0	2429500000	0
405ALAMVAALEK414	0	6.706e-06	130.75	13	79701000000	110500000	53905000000	105480000
405ALAMVAALEKELTVPKPVR423	2	1.9005e-35	212.55	7	3390800000	0	2531700000	0
415ELTVPKPVR423	1	0.00060485	69.812	6	31194000000	8548500	29719000000	7660800
424IHWTGCPNSCGQPQVADIGLMGTK447	0	4.3354e-19	145.25	8	3403500000	0	3002700000	0
450KDGKTVDGADVYLGGK465	2	7.0468e-17	161.91	2	68801000	0	211490000	0
451DGKTVDGADVYLGGK465	1	4.2682e-34	238.13	4	3847600000	0	5007100000	0
454TVDGADVYLGGK465	0	3.0878e-06	120.22	6	76569000000	90638000	54246000000	82592000
454TVDGADVYLGGKVGK468	1	1.68e-10	158.56	2	328770000	0	542410000	0
454TVDGADVYLGGKVGKDAHLGTCVHK478	2	0.00010332	56.298	1	0	0	60822000	0
466VGKDAHLGTCVHK478	1	2.6688e-14	167.03	7	19741000000	0	32639000000	0
469DAHLGTCVHK478	0	1.5747e-13	187.99	6	15741000000	30228000	11868000000	23116000
479SIPCDELQPLLAQILIEQFGAVRR502	1	0.00345	45.395	1	0	0	741980000	0
